# Supplementary material for: Single‐cell transcriptome atlas of human mesenchymal stem cells exploring cellular heterogeneity
Source: Clin Transl Med. 2021 Dec 29;11(12):e650. doi: 10.1002/ctm2.650 (PMC8715893; doi:10.1002/ctm2.650)
Supplement: Supplementary file 22 — Supporting Information [file CTM2-11-e650-s025.xlsx]

## Sheet: Sheet1
Sample ID	Tissue resource	Age	Gender
A01	Adipose	38	Female
A02	Adipose	46	Female
A03	Adipose	32	Female
B01	Bone marrow	33	Male
B02	Bone marrow	43	Male
B03	Bone marrow	27	Female
D01	Dermis	33	Male
D02	Dermis	28	Male
D03	Dermis	22	Male
U01	Umibilical cord	28	Female
U02	Umibilical cord	37	Female
