# Supplementary material for: Single‐cell transcriptome atlas of human mesenchymal stem cells exploring cellular heterogeneity
Source: Clin Transl Med. 2021 Dec 29;11(12):e650. doi: 10.1002/ctm2.650 (PMC8715893; doi:10.1002/ctm2.650)
Supplement: Supplementary file 23 — Supporting Information [file CTM2-11-e650-s007.xls]

gene	p_val	avg_logFC	pct.1	pct.2	p_val_adj	cluster	gene_diff
PPP1R14A	0	1.809793094	0.693	0.102	0	8	6.794117647
ACTG2	0	1.704795638	0.622	0.095	0	8	6.547368421
TINAGL1	0	1.480134321	0.829	0.121	0	8	6.851239669
TMEM176B	0	1.470577884	0.731	0.073	0	9	10.01369863
LEPR	0	1.464711064	0.89	0.127	0	0	7.007874016
IGF1	0	1.174046127	0.652	0.05	0	9	13.04
TMEM176A	0	1.077112793	0.648	0.061	0	9	10.62295082
MT-ND6	0	1.033464509	0.814	0.458	0	10	1.777292576
KRT8	0	1.013188546	0.472	0.165	0	1	2.860606061
KRT18	0	1.00758866	0.468	0.165	0	1	2.836363636
FABP3	0	0.950234408	0.533	0.046	0	5	11.58695652
CPE	0	0.774954543	0.552	0.08	0	8	6.9
CCL13	0	0.751202695	0.421	0.024	0	7	17.54166667
OLFM2	0	0.743772503	0.698	0.154	0	3	4.532467532
CYP19A1	0	0.733554188	0.51	0.023	0	9	22.17391304
CD7	0	0.72595434	0.527	0.022	0	4	23.95454545
CPE	0	0.7254683	0.671	0.08	0	9	8.3875
HES4	0	0.722161716	0.689	0.099	0	3	6.95959596
PLK1	0	0.721624992	0.686	0.071	0	6	9.661971831
FMO1	0	0.704273852	0.397	0.04	0	7	9.925
COL5A3	0	0.681337603	0.79	0.188	0	3	4.20212766
HMMR	0	0.665648879	0.693	0.076	0	6	9.118421053
DLGAP5	0	0.657383826	0.667	0.06	0	6	11.11666667
CDCA3	0	0.654282892	0.716	0.08	0	6	8.95
LMO3	0	0.640546587	0.753	0.034	0	4	22.14705882
DIO2	0	0.571785314	0.308	0.026	0	9	11.84615385
ADH1B	0	0.569688637	0.36	0.045	0	7	8
FMO1	0	0.555538986	0.435	0.042	0	9	10.35714286
ACAN	0	0.554226777	0.328	0.036	0	8	9.111111111
ADH1B	0	0.528175332	0.391	0.047	0	9	8.319148936
ACP5	0	0.518814844	0.355	0.02	0	5	17.75
CXCL16	0	0.517345093	0.429	0.05	0	0	8.58
ASPN	0	0.508742062	0.366	0.029	0	7	12.62068966
PRG4	0	0.493221716	0.422	0.036	0	7	11.72222222
CMTM8	0	0.485233976	0.541	0.078	0	0	6.935897436
SLC16A10	0	0.476880427	0.594	0.004	0	4	148.5
SDPR	0	0.448153453	0.486	0.03	0	7	16.2
TNFSF10	0	0.441322879	0.456	0.043	0	7	10.60465116
RGS16	0	0.4388849	0.268	0.037	0	8	7.243243243
CYFIP2	0	0.420207858	0.401	0.058	0	8	6.913793103
FOXS1	0	0.417484802	0.446	0.05	0	3	8.92
A2M	0	0.409025691	0.403	0.049	0	7	8.224489796
FNDC1	0	0.408895631	0.315	0.032	0	0	9.84375
KRT19	0	0.38342816	0.441	0.183	0	1	2.409836066
ESAM	0	0.381416915	0.319	0.006	0	8	53.16666667
NGFR	0	0.371916667	0.391	0.007	0	7	55.85714286
CFHR1	0	0.366631653	0.271	0.012	0	7	22.58333333
LINC01423	0	0.366002805	0.372	0.049	0	0	7.591836735
MRVI1	0	0.357838709	0.384	0.036	0	8	10.66666667
COL15A1	0	0.336600219	0.448	0.126	0	3	3.555555556
KCNG1	0	0.331801427	0.446	0.119	0	3	3.74789916
SIM1	0	0.328653722	0.458	0.03	0	5	15.26666667
BUB1	0	0.326576396	0.448	0.044	0	6	10.18181818
CHL1	0	0.324529385	0.329	0.012	0	0	27.41666667
TMEM88	0	0.32377155	0.331	0.055	0	1	6.018181818
C8orf4	0	0.315235595	0.399	0.017	0	5	23.47058824
PSG5	0	0.311041482	0.311	0.056	0	2	5.553571429
PDK4	0	0.304204299	0.386	0.013	0	4	29.69230769
EFHD1	0	0.285351549	0.285	0.014	0	8	20.35714286
DPEP1	0	0.279534677	0.405	0.009	0	4	45
IL7	0	0.275297019	0.35	0.046	0	0	7.608695652
FMO3	0	0.275259605	0.294	0.043	0	0	6.837209302
NEK2	0	0.274441002	0.377	0.024	0	6	15.70833333
DNASE1L3	0	0.269544771	0.297	0.058	0	2	5.120689655
BRINP1	0	0.267338885	0.314	0.025	0	0	12.56
IGSF10	0	0.262089321	0.308	0.027	0	9	11.40740741
ANGPT2	0	0.254217671	0.288	0.064	0	3	4.5
JAG1	0	0.246832202	0.434	0.11	0	3	3.945454545
KIF20A	0	0.243779286	0.364	0.026	0	6	14
LUZP2	0	0.243707217	0.343	0.002	0	4	171.5
TFAP2A	0	0.233581157	0.334	0.017	0	5	19.64705882
ASF1B	0	0.226070322	0.393	0.079	0	2	4.974683544
NR0B1	0	0.223185296	0.256	0.006	0	5	42.66666667
BUB1B	0	0.222166183	0.324	0.033	0	6	9.818181818
PAG1	0	0.217329355	0.36	0.072	0	3	5
MYEOV	0	0.214444325	0.391	0.08	0	2	4.8875
CYP7B1	0	0.213419604	0.267	0.027	0	9	9.888888889
CDC6	0	0.211344825	0.38	0.076	0	2	5
CIDEC	0	0.207647856	0.323	0.006	0	4	53.83333333
SLC12A8	0	0.204926965	0.351	0.102	0	1	3.441176471
TBX5	0	0.201110255	0.308	0.013	0	5	23.69230769
KIF14	0	0.195780366	0.283	0.027	0	6	10.48148148
FOXF2	0	0.19493676	0.334	0.035	0	5	9.542857143
DLX5	0	0.191112007	0.27	0.032	0	0	8.4375
HOXA13	0	0.189744616	0.285	0.016	0	5	17.8125
PITX2	0	0.186259717	0.462	0.199	0	1	2.32160804
FKBP5	0	0.172492065	0.37	0.151	0	1	2.450331126
CDCP1	0	0.172000377	0.302	0.055	0	2	5.490909091
DGAT2	0	0.169754599	0.296	0.057	0	2	5.192982456
CDC45	0	0.1695171	0.307	0.052	0	2	5.903846154
IL33	0	0.168684887	0.28	0.052	0	2	5.384615385
SLC7A5	0	0.161142566	0.304	0.074	0	3	4.108108108
CDC25C	0	0.155412417	0.251	0.025	0	6	10.04
ZNF467	0	0.152211732	0.319	0.015	0	4	21.26666667
TBX5-AS1	0	0.15157156	0.253	0.012	0	5	21.08333333
PKMYT1	0	0.147297301	0.285	0.05	0	2	5.7
LINC00881	0	0.137122665	0.263	0.007	0	4	37.57142857
MMP23B	0	0.134553579	0.31	0.118	0	1	2.627118644
KCNE3	0	0.127607088	0.273	0.012	0	4	22.75
RP5-1172A22.1	0	0.125419059	0.26	0.067	0	1	3.880597015
GCNT1	0	0.120087485	0.325	0.126	0	1	2.579365079
VCAM1	1.03E-106	0.875531073	0.506	0.289	1.69E-102	10	1.750865052
ITGA11	4.66E-90	0.561134186	0.376	0.196	7.63E-86	10	1.918367347
NPR3	5.04E-87	0.71212074	0.428	0.243	8.24E-83	10	1.761316872
LEPR	2.68E-82	1.026246002	0.474	0.281	4.38E-78	10	1.68683274
BEX2	3.26E-75	0.209908122	0.277	0.014	5.33E-71	11	19.78571429
GALNT5	1.20E-64	0.469865834	0.339	0.191	1.96E-60	10	1.77486911
TNFRSF11B	1.31E-61	0.924518081	0.322	0.173	2.14E-57	10	1.861271676
HSPA13	1.60E-57	0.320319797	0.29	0.158	2.63E-53	10	1.835443038
THSD1	3.71E-57	0.313437467	0.338	0.026	6.07E-53	11	13
IGFBP2	3.87E-56	0.559949735	0.302	0.164	6.34E-52	10	1.841463415
RP11-394O4.5	2.52E-46	0.369071402	0.272	0.152	4.12E-42	10	1.789473684
GDF15	1.97E-27	2.955018876	0.6	0.173	3.22E-23	11	3.468208092
SNHG12	3.67E-24	0.761067502	0.446	0.098	6.01E-20	11	4.551020408
AREG	8.87E-22	0.854051178	0.308	0.053	1.45E-17	11	5.811320755
TSLP	9.46E-20	0.280032637	0.354	0.073	1.55E-15	11	4.849315068
CREB5	1.57E-16	0.272378429	0.369	0.088	2.57E-12	11	4.193181818
FICD	5.72E-15	0.292024983	0.338	0.086	9.36E-11	11	3.930232558
ITM2A	7.31E-14	0.349362561	0.354	0.095	1.20E-09	11	3.726315789
NRG1	2.60E-09	0.278693181	0.292	0.09	4.25E-05	11	3.244444444
