# Supplementary material for: Single‐cell transcriptome atlas of human mesenchymal stem cells exploring cellular heterogeneity
Source: Clin Transl Med. 2021 Dec 29;11(12):e650. doi: 10.1002/ctm2.650 (PMC8715893; doi:10.1002/ctm2.650)
Supplement: Supplementary file 24 — Supporting Information [file CTM2-11-e650-s016.xlsx]

## Sheet: Enrichment
GroupID	Category	Term	Description	LogP	Log(q-value)	InTerm_InList	Genes	Symbols
1_Summary	Canonical Pathways	M129	PID PLK1 PATHWAY	-28.7279	-26.3282	18/46	699,701,891,983,991,995,1062,1894,4957,5347,6790,9055,10112,10403,22974,79682,147841,151648	BUB1,BUB1B,CCNB1,CDK1,CDC20,CDC25C,CENPE,ECT2,ODF2,PLK1,AURKA,PRC1,KIF20A,NDC80,TPX2,CENPU,SPC24,SGO1
1_Member	Canonical Pathways	M129	PID PLK1 PATHWAY	-28.7279	-26.3282	18/46	699,701,891,983,991,995,1062,1894,4957,5347,6790,9055,10112,10403,22974,79682,147841,151648	BUB1,BUB1B,CCNB1,CDK1,CDC20,CDC25C,CENPE,ECT2,ODF2,PLK1,AURKA,PRC1,KIF20A,NDC80,TPX2,CENPU,SPC24,SGO1
2_Summary	Canonical Pathways	M14	PID AURORA B PATHWAY	-23.8378	-21.7392	15/39	332,699,1058,6790,9212,9493,9918,10112,10403,11004,23397,29127,55143,64151,151648,9787,10460,22974	BIRC5,BUB1,CENPA,AURKA,AURKB,KIF23,NCAPD2,KIF20A,NDC80,KIF2C,NCAPH,RACGAP1,CDCA8,NCAPG,SGO1,DLGAP5,TACC3,TPX2
2_Member	Canonical Pathways	M14	PID AURORA B PATHWAY	-23.8378	-21.7392	15/39	332,699,1058,6790,9212,9493,9918,10112,10403,11004,23397,29127,55143,64151,151648	BIRC5,BUB1,CENPA,AURKA,AURKB,KIF23,NCAPD2,KIF20A,NDC80,KIF2C,NCAPH,RACGAP1,CDCA8,NCAPG,SGO1
2_Member	Canonical Pathways	M242	PID AURORA A PATHWAY	-9.4883	-7.86677	7/31	332,1058,6790,9212,9787,10460,22974	BIRC5,CENPA,AURKA,AURKB,DLGAP5,TACC3,TPX2
3_Summary	Canonical Pathways	M5884	NABA CORE MATRISOME	-16.4384	-14.3398	54/275	176,1282,1287,1295,1301,1306,1805,1842,2199,2331,3485,3908,4147,4237,4239,4256,4811,5212,5549,5552,6586,7148,7373,7448,8076,8425,8839,10085,10216,10418,10516,10631,11082,22795,22854,22917,25878,25992,26577,50509,54829,59277,64129,79883,79987,81578,83716,84034,84624,84870,127435,145864,168667,285313	ACAN,COL4A1,COL4A5,COL8A1,COL11A1,COL15A1,DPT,ECM2,FBLN2,FMOD,IGFBP2,LAMA2,MATN2,MFAP2,MFAP4,MGP,NID1,VIT,PRELP,SRGN,SLIT3,TNXB,COL14A1,VTN,MFAP5,LTBP4,CCN5,EDIL3,PRG4,SPON1,FBLN5,POSTN,ESM1,NID2,NTNG1,ZP1,MXRA5,SNED1,PCOLCE2,COL5A3,ASPN,NTN4,TINAGL1,PODNL1,SVEP1,COL21A1,CRISPLD2,EMILIN2,FNDC1,RSPO3,PODN,HAPLN3,BMPER,IGSF10
3_Member	Canonical Pathways	M5884	NABA CORE MATRISOME	-16.4384	-14.3398	54/275	176,1282,1287,1295,1301,1306,1805,1842,2199,2331,3485,3908,4147,4237,4239,4256,4811,5212,5549,5552,6586,7148,7373,7448,8076,8425,8839,10085,10216,10418,10516,10631,11082,22795,22854,22917,25878,25992,26577,50509,54829,59277,64129,79883,79987,81578,83716,84034,84624,84870,127435,145864,168667,285313	ACAN,COL4A1,COL4A5,COL8A1,COL11A1,COL15A1,DPT,ECM2,FBLN2,FMOD,IGFBP2,LAMA2,MATN2,MFAP2,MFAP4,MGP,NID1,VIT,PRELP,SRGN,SLIT3,TNXB,COL14A1,VTN,MFAP5,LTBP4,CCN5,EDIL3,PRG4,SPON1,FBLN5,POSTN,ESM1,NID2,NTNG1,ZP1,MXRA5,SNED1,PCOLCE2,COL5A3,ASPN,NTN4,TINAGL1,PODNL1,SVEP1,COL21A1,CRISPLD2,EMILIN2,FNDC1,RSPO3,PODN,HAPLN3,BMPER,IGSF10
3_Member	Canonical Pathways	M3008	NABA ECM GLYCOPROTEINS	-10.3043	-8.38174	36/196	1805,1842,2199,3485,3908,4147,4237,4239,4256,4811,5212,6586,7148,7448,8076,8425,8839,10085,10418,10516,10631,22795,22854,22917,25878,25992,26577,59277,64129,79987,83716,84034,84624,84870,168667,285313	DPT,ECM2,FBLN2,IGFBP2,LAMA2,MATN2,MFAP2,MFAP4,MGP,NID1,VIT,SLIT3,TNXB,VTN,MFAP5,LTBP4,CCN5,EDIL3,SPON1,FBLN5,POSTN,NID2,NTNG1,ZP1,MXRA5,SNED1,PCOLCE2,NTN4,TINAGL1,SVEP1,CRISPLD2,EMILIN2,FNDC1,RSPO3,BMPER,IGSF10
4_Summary	Canonical Pathways	M176	PID FOXM1 PATHWAY	-15.692	-13.7695	11/40	332,890,891,983,1058,1063,2305,4751,5347,9133,9212,699	BIRC5,CCNA2,CCNB1,CDK1,CENPA,CENPF,FOXM1,NEK2,PLK1,CCNB2,AURKB,BUB1
4_Member	Canonical Pathways	M176	PID FOXM1 PATHWAY	-15.692	-13.7695	11/40	332,890,891,983,1058,1063,2305,4751,5347,9133,9212	BIRC5,CCNA2,CCNB1,CDK1,CENPA,CENPF,FOXM1,NEK2,PLK1,CCNB2,AURKB
4_Member	Canonical Pathways	M19	PID P73PATHWAY	-4.10208	-3.09751	5/79	699,890,891,983,5347	BUB1,CCNA2,CCNB1,CDK1,PLK1
5_Summary	Canonical Pathways	M46	PID ATR PATHWAY	-14.2611	-12.4635	11/39	675,890,990,4176,5888,5982,5983,5984,5985,54962,63967,672,29089	BRCA2,CCNA2,CDC6,MCM7,RAD51,RFC2,RFC3,RFC4,RFC5,TIPIN,CLSPN,BRCA1,UBE2T
5_Member	Canonical Pathways	M46	PID ATR PATHWAY	-14.2611	-12.4635	11/39	675,890,990,4176,5888,5982,5983,5984,5985,54962,63967	BRCA2,CCNA2,CDC6,MCM7,RAD51,RFC2,RFC3,RFC4,RFC5,TIPIN,CLSPN
5_Member	Canonical Pathways	M1	PID FANCONI PATHWAY	-7.17402	-5.92048	7/47	672,675,5982,5983,5984,5985,29089	BRCA1,BRCA2,RFC2,RFC3,RFC4,RFC5,UBE2T
6_Summary	Canonical Pathways	M5885	NABA MATRISOME ASSOCIATED	-9.05804	-7.43651	81/753	2,284,285,374,627,652,1512,2159,2246,2250,2323,2919,2920,2921,3082,3084,3479,3481,3553,3569,3574,3576,3624,3965,4312,4314,4320,4327,4803,5154,5648,5764,6355,6357,6372,6374,6382,6422,6423,6424,7052,7123,8200,8482,8492,8510,8722,8728,8743,9037,9068,9518,9547,9672,9976,10082,10272,10371,10673,11096,23213,25891,26585,51129,54507,54757,55214,55959,79148,80310,80332,81792,84898,91851,92949,94031,114900…	A2M,ANGPT1,ANGPT2,AREG,BDNF,BMP4,CTSH,F10,FGF1,FGF5,FLT3LG,CXCL1,CXCL2,CXCL3,HGF,NRG1,IGF1,IGF2,IL1B,IL6,IL7,CXCL8,INHBA,LGALS9,MMP1,MMP3,MMP11,MMP19,NGF,PDGFA,MASP1,PTN,CCL8,CCL13,CXCL6,CXCL5,SDC1,SFRP1,SFRP2,SFRP4,TGM2,CLEC3B,GDF5,SEMA7A,PRSS12,MMP23B,CTSF,ADAM19,TNFSF10,SEMA5A,ANGPTL1,GDF15,CXCL14,SDC3,CLEC2B,GPC6,FSTL3,SEMA3A,TNFSF13B,ADAMTS5,SULF1,PAMR1,GREM1,ANGPTL4,ADAMTSL4,FAM20A,P3H2,SUL…
6_Member	Canonical Pathways	M5885	NABA MATRISOME ASSOCIATED	-9.05804	-7.43651	81/753	2,284,285,374,627,652,1512,2159,2246,2250,2323,2919,2920,2921,3082,3084,3479,3481,3553,3569,3574,3576,3624,3965,4312,4314,4320,4327,4803,5154,5648,5764,6355,6357,6372,6374,6382,6422,6423,6424,7052,7123,8200,8482,8492,8510,8722,8728,8743,9037,9068,9518,9547,9672,9976,10082,10272,10371,10673,11096,23213,25891,26585,51129,54507,54757,55214,55959,79148,80310,80332,81792,84898,91851,92949,94031,114900…	A2M,ANGPT1,ANGPT2,AREG,BDNF,BMP4,CTSH,F10,FGF1,FGF5,FLT3LG,CXCL1,CXCL2,CXCL3,HGF,NRG1,IGF1,IGF2,IL1B,IL6,IL7,CXCL8,INHBA,LGALS9,MMP1,MMP3,MMP11,MMP19,NGF,PDGFA,MASP1,PTN,CCL8,CCL13,CXCL6,CXCL5,SDC1,SFRP1,SFRP2,SFRP4,TGM2,CLEC3B,GDF5,SEMA7A,PRSS12,MMP23B,CTSF,ADAM19,TNFSF10,SEMA5A,ANGPTL1,GDF15,CXCL14,SDC3,CLEC2B,GPC6,FSTL3,SEMA3A,TNFSF13B,ADAMTS5,SULF1,PAMR1,GREM1,ANGPTL4,ADAMTSL4,FAM20A,P3H2,SUL…
6_Member	Canonical Pathways	M5883	NABA SECRETED FACTORS	-5.60174	-4.14349	40/344	284,285,374,627,652,2246,2250,2323,2919,2920,2921,3082,3084,3479,3481,3553,3569,3574,3576,3624,4803,5154,5764,6355,6357,6372,6374,6422,6423,6424,8200,8743,9068,9518,9547,10272,10673,51129,80310,91851	ANGPT1,ANGPT2,AREG,BDNF,BMP4,FGF1,FGF5,FLT3LG,CXCL1,CXCL2,CXCL3,HGF,NRG1,IGF1,IGF2,IL1B,IL6,IL7,CXCL8,INHBA,NGF,PDGFA,PTN,CCL8,CCL13,CXCL6,CXCL5,SFRP1,SFRP2,SFRP4,GDF5,TNFSF10,ANGPTL1,GDF15,CXCL14,FSTL3,TNFSF13B,ANGPTL4,PDGFD,CHRDL1
7_Summary	Canonical Pathways	M40	PID E2F PATHWAY	-8.26986	-6.82443	9/74	672,890,983,990,1066,4172,6241,7083,7298	BRCA1,CCNA2,CDK1,CDC6,CES1,MCM3,RRM2,TK1,TYMS
7_Member	Canonical Pathways	M40	PID E2F PATHWAY	-8.26986	-6.82443	9/74	672,890,983,990,1066,4172,6241,7083,7298	BRCA1,CCNA2,CDK1,CDC6,CES1,MCM3,RRM2,TK1,TYMS
8_Summary	Canonical Pathways	M145	PID P53 DOWNSTREAM PATHWAY	-7.89546	-6.53718	6/137	4193,5366,8795,9518,27113,57103,100,182,3675,5347,6604,7421,9249,26959	MDM2,PMAIP1,TNFRSF10B,GDF15,BBC3,TIGAR,ADA,JAG1,ITGA3,PLK1,SMARCD3,VDR,DHRS3,HBP1
8_Member	Canonical Pathways	M145	PID P53 DOWNSTREAM PATHWAY	-7.89546	-6.53718	6/137	4193,5366,8795,9518,27113,57103	MDM2,PMAIP1,TNFRSF10B,GDF15,BBC3,TIGAR
8_Member	Canonical Pathways	M256	PID TAP63 PATHWAY	-4.71667	-3.39617	12/54	100,182,3675,4193,5347,5366,6604,7421,9249,9518,26959,27113	ADA,JAG1,ITGA3,MDM2,PLK1,PMAIP1,SMARCD3,VDR,DHRS3,GDF15,HBP1,BBC3
9_Summary	Canonical Pathways	M5882	NABA PROTEOGLYCANS	-5.84283	-4.64727	5/35	2331,5549,10216,54829,127435	FMOD,PRELP,PRG4,ASPN,PODN
9_Member	Canonical Pathways	M5882	NABA PROTEOGLYCANS	-5.84283	-4.64727	5/35	2331,5549,10216,54829,127435	FMOD,PRELP,PRG4,ASPN,PODN
10_Summary	Canonical Pathways	M3468	NABA ECM REGULATORS	-5.29508	-4.17416	12/238	1512,2159,4312,4320,5648,8492,8722,25891,54507,80332,135228,284018	CTSH,F10,MMP1,MMP11,MASP1,PRSS12,CTSF,PAMR1,ADAMTSL4,ADAM33,CD109,C17orf58
10_Member	Canonical Pathways	M3468	NABA ECM REGULATORS	-5.29508	-4.17416	12/238	1512,2159,4312,4320,5648,8492,8722,25891,54507,80332,135228,284018	CTSH,F10,MMP1,MMP11,MASP1,PRSS12,CTSF,PAMR1,ADAMTSL4,ADAM33,CD109,C17orf58
11_Summary	Canonical Pathways	M18	PID INTEGRIN1 PATHWAY	-5.15191	-3.75224	14/66	929,1282,1287,1301,3672,3675,3679,3908,4811,7052,7412,7448,8515,22801,1306,22795,22854,59277	CD14,COL4A1,COL4A5,COL11A1,ITGA1,ITGA3,ITGA7,LAMA2,NID1,TGM2,VCAM1,VTN,ITGA10,ITGA11,COL15A1,NID2,NTNG1,NTN4
11_Member	Canonical Pathways	M18	PID INTEGRIN1 PATHWAY	-5.15191	-3.75224	14/66	929,1282,1287,1301,3672,3675,3679,3908,4811,7052,7412,7448,8515,22801	CD14,COL4A1,COL4A5,COL11A1,ITGA1,ITGA3,ITGA7,LAMA2,NID1,TGM2,VCAM1,VTN,ITGA10,ITGA11
11_Member	Canonical Pathways	M5887	NABA BASEMENT MEMBRANES	-3.00247	-1.88155	8/40	1282,1287,1306,3908,4811,22795,22854,59277	COL4A1,COL4A5,COL15A1,LAMA2,NID1,NID2,NTNG1,NTN4
12_Summary	Canonical Pathways	M110	PID IL1 PATHWAY	-4.09924	-3.09751	6/34	834,3553,5295,7850,11213,51135	CASP1,IL1B,PIK3R1,IL1R2,IRAK3,IRAK4
12_Member	Canonical Pathways	M110	PID IL1 PATHWAY	-4.09924	-3.09751	6/34	834,3553,5295,7850,11213,51135	CASP1,IL1B,PIK3R1,IL1R2,IRAK3,IRAK4
13_Summary	Canonical Pathways	M124	PID CXCR4 PATHWAY	-4.07074	-2.81719	16/102	388,1759,2308,3122,3123,3672,3675,3679,3717,3984,5295,6773,8515,22801,54331,55824	RHOB,DNM1,FOXO1,HLA-DRA,HLA-DRB1,ITGA1,ITGA3,ITGA7,JAK2,LIMK1,PIK3R1,STAT2,ITGA10,ITGA11,GNG2,PAG1
13_Member	Canonical Pathways	M124	PID CXCR4 PATHWAY	-4.07074	-2.81719	16/102	388,1759,2308,3122,3123,3672,3675,3679,3717,3984,5295,6773,8515,22801,54331,55824	RHOB,DNM1,FOXO1,HLA-DRA,HLA-DRB1,ITGA1,ITGA3,ITGA7,JAK2,LIMK1,PIK3R1,STAT2,ITGA10,ITGA11,GNG2,PAG1
14_Summary	Canonical Pathways	M160	PID AVB3 INTEGRIN PATHWAY	-3.86261	-2.66075	13/75	1282,1287,1295,1301,1306,3479,3480,5295,6382,7373,7448,10085,25960	COL4A1,COL4A5,COL8A1,COL11A1,COL15A1,IGF1,IGF1R,PIK3R1,SDC1,COL14A1,VTN,EDIL3,ADGRA2
14_Member	Canonical Pathways	M160	PID AVB3 INTEGRIN PATHWAY	-3.86261	-2.66075	13/75	1282,1287,1295,1301,1306,3479,3480,5295,6382,7373,7448,10085,25960	COL4A1,COL4A5,COL8A1,COL11A1,COL15A1,IGF1,IGF1R,PIK3R1,SDC1,COL14A1,VTN,EDIL3,ADGRA2
15_Summary	Canonical Pathways	M223	PID BETA CATENIN NUC PATHWAY	-3.02034	-1.88155	12/80	367,894,3576,4286,5308,7091,9314,10642,22943,23043,26959,29969	AR,CCND2,CXCL8,MITF,PITX2,TLE4,KLF4,IGF2BP1,DKK1,TNIK,HBP1,MDFIC
15_Member	Canonical Pathways	M223	PID BETA CATENIN NUC PATHWAY	-3.02034	-1.88155	12/80	367,894,3576,4286,5308,7091,9314,10642,22943,23043,26959,29969	AR,CCND2,CXCL8,MITF,PITX2,TLE4,KLF4,IGF2BP1,DKK1,TNIK,HBP1,MDFIC
16_Summary	Canonical Pathways	M229	PID P38 ALPHA BETA DOWNSTREAM PATHWAY	-2.89008	-2.08147	5/38	1051,1649,3856,3880,26959	CEBPB,DDIT3,KRT8,KRT19,HBP1
16_Member	Canonical Pathways	M229	PID P38 ALPHA BETA DOWNSTREAM PATHWAY	-2.89008	-2.08147	5/38	1051,1649,3856,3880,26959	CEBPB,DDIT3,KRT8,KRT19,HBP1
17_Summary	Canonical Pathways	M5880	NABA ECM AFFILIATED	-2.13171	-1.3655	6/171	3965,9037,9672,9976,10371,26585	LGALS9,SEMA5A,SDC3,CLEC2B,SEMA3A,GREM1
17_Member	Canonical Pathways	M5880	NABA ECM AFFILIATED	-2.13171	-1.3655	6/171	3965,9037,9672,9976,10371,26585	LGALS9,SEMA5A,SDC3,CLEC2B,SEMA3A,GREM1
18_Summary	Canonical Pathways	M195	PID CMYB PATHWAY	-2.0119	-1.26543	6/84	100,1051,1052,2114,10043,28996	ADA,CEBPB,CEBPD,ETS2,TOM1,HIPK2
18_Member	Canonical Pathways	M195	PID CMYB PATHWAY	-2.0119	-1.26543	6/84	100,1051,1052,2114,10043,28996	ADA,CEBPB,CEBPD,ETS2,TOM1,HIPK2
