# Supplementary material for: Single‐cell transcriptome atlas of human mesenchymal stem cells exploring cellular heterogeneity
Source: Clin Transl Med. 2021 Dec 29;11(12):e650. doi: 10.1002/ctm2.650 (PMC8715893; doi:10.1002/ctm2.650)
Supplement: Supplementary file 25 — Supporting Information [file CTM2-11-e650-s005.xls]

GeneID	Cluster0	Cluster1	Cluster2	Cluster3	Cluster4	Cluster5	Cluster6	Cluster7	Cluster8	Cluster9	Cluster10	Cluster11
VMO1	1.071431126	0.077884169	0.018569311	0.020504049	0.167272127	0.027815031	0.081970257	0.022633883	0.011354913	0.04360099	0.716690907	0.030996508
CD74	1.846285279	0.562841373	0.50731195	0.194502654	0.101687886	0.050999704	0.420673373	0.133018179	0.075916734	0.105839289	0.932263876	0.535722609
LEPR	1.433666476	0.260622579	0.034390816	0.025761587	0.048284619	0.068179605	0.13022032	0.088743042	0.03490612	0.064914232	0.987669329	0.032875833
HLA-DRA	1.347199476	0.317117501	0.298029634	0.086019821	0.024695053	0.011628587	0.279341123	0.042169287	0.063539015	0.043650914	0.676759493	0.199730485
CXCL12	2.417072141	0.811368694	0.569027356	0.54052952	0.80626508	1.452475532	0.540402617	1.08421195	1.222574498	2.670907204	1.559493026	0.373870103
CYP1B1	1.58320778	0.466048484	0.115301557	0.19523494	0.192003418	0.119083434	0.171394287	1.798409848	0.176855837	0.726484357	0.99874509	0.215559836
FGF7	2.247870526	0.869042653	0.864495374	0.510689803	0.56374818	1.111643964	0.563067599	1.903666784	1.081544074	2.543814538	1.567022754	0.665529537
FHL2	2.170230799	1.46450047	0.910862191	0.619001309	0.715256364	0.671835989	0.717946209	0.829311037	0.768778317	0.498574978	1.068444568	1.456593924
FN1	3.796312453	2.986269353	2.120923156	2.150363119	2.388951276	1.705782484	2.178943157	2.599402979	2.53396245	1.970691475	4.262888161	1.740978422
IGFBP4	2.035014293	0.926012951	0.613555146	0.580856853	1.326394474	1.301658182	0.57982851	2.05128978	1.398100818	2.017906711	1.613452629	0.427288321
VCAM1	1.038982323	0.255650087	0.026598275	0.043253985	0.049661474	0.037306273	0.113942912	0.115040554	0.081720472	0.312672125	0.863157413	0.043428955
SRGN	1.572172159	0.770346695	0.430729868	0.163694054	0.698186377	0.057542778	0.600773543	0.313311898	0.582707039	0.377040576	1.4244886	0.345790895
SEPP1	1.310347199	0.263955109	0.128951763	0.050816926	0.44826164	0.992465187	0.140479966	0.862449074	0.444138896	1.499450216	0.704945893	0.177232348
HLA-DPA1	0.831412735	0.180933573	0.195554074	0.094156148	0.036404721	0.067390151	0.187099658	0.052969148	0.077789299	0.09823895	0.35989746	0.115754047
APOE	1.694372365	0.410900455	0.478451676	0.814720197	2.085460868	0.64800749	0.296863293	0.664298499	1.17816196	0.80776297	1.290439215	0.465676022
VCAN	1.733520709	0.96671655	0.87928606	1.095625558	0.914480085	0.828081688	0.822902662	0.945359515	0.366354742	1.113080066	2.117940939	0.340669338
HLA-DPB1	0.817961955	0.225976508	0.214397195	0.171063795	0.081250929	0.170414255	0.235373745	0.043650518	0.192389169	0.112374199	0.264976458	0.15533942
SOX4	1.323959653	0.406702392	0.23365029	0.4652505	1.077101926	0.780514296	0.232066115	0.772472933	0.602033022	1.271990999	0.725838764	0.550622356
C1GALT1	1.099204099	0.56814133	0.348438945	0.126327074	0.206270943	0.134011276	0.313757577	0.404577519	0.15705255	0.37461662	1.210985361	0.33468669
HLA-A	2.84925241	1.977501473	1.678202851	1.884642341	2.345456712	2.459852676	1.888233716	2.416027463	2.316713961	2.762253268	3.290404077	1.964487381
GALNT1	0.80996361	0.273290184	0.114592606	0.129122972	0.130728199	0.100864106	0.175149313	0.170774938	0.139071351	0.151929683	0.645688162	0.142407665
HLA-B	2.850015413	1.587066278	2.103050352	2.305369675	2.118230326	2.015710804	2.04505764	1.952438219	2.301171348	2.21598283	2.990467837	2.388013697
SERPINE2	1.910994592	1.532370819	0.508058239	0.340150754	1.838869588	1.447286645	0.699825437	0.887103454	0.194275971	1.193204647	2.476243716	0.772416891
FOS	0.782236113	0.18690585	0.089219245	0.086775129	0.320876804	0.287673342	0.146312071	0.254022778	0.110864407	0.281827741	0.443513274	0.12038427
SFRP4	0.524985333	0.082502841	0.025915727	0.01887603	0.02216816	0.072822388	0.027707699	0.615769987	0.224850335	0.116013385	0.224326389	0.070340248
MDK	1.895577458	1.406992129	0.494661373	0.458063347	2.038321805	1.460039082	0.621293134	0.735829403	0.707417295	1.617220856	1.554621656	0.653292191
MGP	0.587161701	0.093489176	0.046929436	0.050510077	0.567710649	0.465224367	0.0419047	0.386167047	0.333911477	0.887455574	0.383920645	0.098954229
CHI3L1	0.945894795	0.320683041	0.749745643	0.289153409	0.429363527	0.07364869	0.192959664	0.891273446	0.062725859	1.554193979	0.547732681	0.365701782
ITGBL1	0.929775391	0.552519915	0.21841016	0.108142041	0.064673695	0.288619871	0.260353046	0.25208471	0.267963102	0.25661831	1.304651075	0.15437029
XIST	1.007093733	0.41327156	0.41762756	0.42522195	0.044309537	0.005503363	0.266511251	0.014415156	0.125667038	0.057449856	1.272400538	0.409670466
HLA-DRB1	0.770037111	0.232023849	0.347848687	0.135790492	0.022638432	0.005434978	0.229561853	0.026499894	0.035385843	0.03893783	0.885721684	0.32114234
IFITM2	2.375570854	1.691315448	1.095679347	1.211380365	1.879440156	2.380703826	1.149403747	2.05616477	1.873094767	2.217622973	1.844122795	0.717608743
GMDS	0.785431537	0.264653611	0.145526507	0.108905595	0.208629583	0.115304031	0.197290994	0.114496262	0.11335565	0.146086092	0.292587049	0.144392998
HLA-DMA	0.692652195	0.222595825	0.175734974	0.066823957	0.048696865	0.059447765	0.198250077	0.094683395	0.134085769	0.072562659	0.407021243	0.145164517
ZFHX4	0.791844471	0.321859867	0.144589781	0.064804656	0.200269455	0.222366449	0.133283104	0.258783271	0.039655882	0.337588592	0.530189809	0.137062539
PLPP3	1.360336788	0.623264931	0.63128817	0.289437184	0.862530196	0.976498362	0.477187464	1.5448755	0.526014879	1.648144353	0.906619617	0.204705443
COL12A1	1.128683243	0.867553953	0.245947463	0.384749607	0.624248291	0.553752967	0.322467307	0.844103104	0.633968958	1.292314035	1.457629587	0.241834399
CDH11	1.001692906	0.491464343	0.22902464	0.263017132	0.311127101	0.417783868	0.251818342	0.700286515	0.292079412	1.041128507	1.090655194	0.114267066
STMN2	0.607123359	0.116355178	0.328439136	0.125935928	0.012479422	0.788722292	0.278472788	0.804163449	0.100246821	0.355463294	0.203257555	0.238432091
PDGFRA	1.35068266	0.85662771	0.457505877	0.242117159	1.113160018	1.058187282	0.475098219	0.536918382	0.152687257	1.309954767	1.341055706	0.120579376
GJA1	1.088853119	0.656348746	0.17662611	0.066230017	1.213641003	0.365819289	0.23795386	0.261549203	0.050730956	0.76783158	1.117481635	0.357712778
RHOBTB3	1.416088804	1.023183467	0.489606201	0.47328521	1.183749099	0.957821642	0.589511988	0.665941754	0.834300984	0.832024311	0.846132715	0.424260074
ANGPT1	0.628994488	0.185832327	0.034193667	0.018110958	0.086250043	0.046385424	0.056012952	0.172856757	0.172532503	0.2017448	0.466868375	0.032807174
LEPROT	1.458614458	0.866556585	0.634543061	0.71063972	0.905277514	1.049692385	0.731093526	1.107958307	0.924969396	1.171933233	1.308981694	0.734803987
ENAH	1.095921382	0.71932337	0.353729806	0.477425271	0.308679932	0.411590224	0.47842792	0.353610644	0.778341442	0.577596216	0.815000832	0.465035948
COL8A1	0.965839167	0.831111308	0.154059765	0.110092713	0.442219532	0.085186699	0.291680368	0.378480265	0.329410355	0.200688454	1.204353272	0.078824977
EFEMP1	1.394461622	0.703609517	0.697396976	0.672198583	0.662030752	0.557552675	0.427215121	1.675505291	0.5100324	1.643632995	1.874341443	0.41513964
TXNIP	1.380640403	0.808907449	0.333560724	0.372710512	1.582465268	1.102771646	0.40215765	1.129752	0.954053844	1.356681737	0.689293332	0.868858271
KCTD12	0.64240881	0.282129176	0.181352047	0.123391467	0.048371636	0.194222756	0.173388417	0.305005889	0.122638142	0.104561351	0.343148824	0.107479798
GAS6	0.748158021	0.401063774	0.306192786	0.168315264	0.16481781	0.426737629	0.329577935	0.238465326	0.192636504	0.271629745	0.903950323	0.125728562
IGFBP7	2.640866673	2.120457161	1.619738268	2.509480002	1.725511725	1.722684754	1.855055688	2.245195231	2.953016645	1.677369198	3.363571733	1.827925445
NPR3	0.555749817	0.24409019	0.064345073	0.019692944	0.17967317	0.022991261	0.067981642	0.082790255	0.029384648	0.03767544	0.62729623	0.136612198
EPHX1	0.674890565	0.246212748	0.139843529	0.112303342	0.237149256	0.385719015	0.140606622	0.474567319	0.229598798	0.360518631	0.613970845	0.152832576
CDK5RAP2	0.660968221	0.286573154	0.198623956	0.097162081	0.175265071	0.166979934	0.318735218	0.183478582	0.13420564	0.331461833	0.355083162	0.127626961
DSEL	0.872763314	0.396372688	0.299453884	0.166385665	0.158600049	0.74702323	0.246486671	0.36010942	0.312875929	1.432132358	0.75146737	0.372687026
LTBP2	0.772046274	0.396253775	0.342413789	0.222970664	0.126760844	0.136123323	0.265702466	0.208578055	0.135140678	0.314237511	1.074567269	0.091675275
ADD3	0.859379244	0.528259996	0.185364071	0.107521516	0.603541534	0.523995696	0.259028301	0.612746718	0.297076236	0.562060413	0.582820288	0.306829186
NEAT1	2.973136649	2.417583364	1.611342067	1.373911586	2.940291664	3.16714893	1.412023978	3.137223356	2.930840043	2.972107389	3.312240057	2.231478659
CXCL16	0.382139245	0.041476086	0.016641773	0.015596102	0.014091798	0.009846802	0.037487709	0.030815226	0.012394773	0.020830905	0.211403418	0.073245306
SORBS2	0.479971619	0.113341539	0.034697056	0.098001643	0.048533309	0.004826023	0.095177938	0.020167079	0.295766643	0.010415659	0.402723293	0.045109839
EDIL3	0.556045409	0.288072123	0.040094086	0.033630365	0.142756369	0.009108801	0.096957781	0.056503386	0.187179649	0.05765401	0.622502072	0.082573259
PHLDA1	0.930075309	0.592736449	0.518169126	0.441449959	0.358121121	0.401929407	0.693309273	0.372849301	0.311920441	0.245246378	0.450670301	1.006160255
PTN	0.714801146	0.314532104	0.133730586	0.065530891	0.145157346	0.896390042	0.241128051	0.240325277	0.112713194	0.477533708	0.723488235	0.118887833
CIRBP	1.856811765	1.335752178	1.221507696	1.309026243	1.793785795	1.377950057	1.265270952	1.327398242	1.216367367	1.547990596	1.126304313	1.397677395
BICC1	0.723327743	0.350936604	0.211738791	0.139631614	0.11880184	0.45616604	0.188640058	0.578084545	0.136458262	0.807485322	0.517463757	0.098303873
H2AFJ	1.467330539	1.04323759	0.961851858	0.957891646	1.030527994	1.006760758	1.135971188	0.780396265	1.183975406	0.634279582	0.881664706	0.90524664
NNMT	2.456791155	2.308270125	1.370097589	1.625233721	2.625224632	1.743413374	1.439065373	1.784976257	1.473673263	2.588603088	1.608876817	1.204881093
CMTM8	0.425560738	0.054045071	0.019661578	0.014526576	0.044558645	0.017393982	0.029240513	0.318650967	0.035902148	0.032611809	0.098521253	0.058388937
GLIPR1	1.318352302	0.995392518	1.122829126	0.844223816	0.373857435	0.180560752	1.02286261	0.325362949	0.619802041	0.314252368	1.389632464	0.741592174
GAS1	0.465333067	0.156591131	0.056497728	0.035740877	0.278832387	0.153524786	0.059839151	0.056514726	0.061429654	0.31233568	0.277780261	0.019874414
LHFP	0.843711818	0.410376718	0.35033604	0.384763214	0.270779377	0.405143614	0.333188716	1.098148895	0.70182414	0.667949551	0.539147887	0.204949708
OLFML3	1.167370966	0.806885074	0.616321377	0.414606086	1.061722392	0.987565037	0.533854767	0.611292379	0.337065799	1.057978872	1.598993534	0.220827301
AKR1C3	0.713706063	0.187521687	0.245899187	0.099686049	0.082450097	0.565790213	0.184534471	1.122659646	0.495100478	0.604643674	0.289703427	0.257818568
PTGFR	0.561295477	0.16560188	0.050650755	0.029900136	0.312466588	0.277674284	0.08567326	0.519878614	0.038632125	0.896144397	0.328033597	0.080256653
ZFP36L1	1.335565544	0.826394364	0.720691096	0.58215357	1.35076567	1.216534831	0.688130569	1.342702292	0.865014531	1.665741427	0.674434171	0.81543798
RARRES3	0.642234761	0.283669659	0.134454887	0.087206382	0.188032722	0.477944373	0.126913133	0.683398605	0.307155686	0.519704931	0.162104452	0.177183116
LRP1	1.205231086	0.710858053	0.594816591	0.541322403	0.7374849	1.254353578	0.523651076	1.161452096	0.678115802	1.278579835	1.496878457	0.2665507
SERPING1	0.916905331	0.318010216	0.32901565	0.278856175	0.453942934	0.860646652	0.197820352	1.194655609	0.733519285	1.327775995	0.949169119	0.177708293
BTG1	1.440941472	0.77973306	0.609365976	0.750031555	1.758461042	1.562637355	0.794535982	1.411464919	1.127480228	1.310192915	0.606553492	1.538809164
TPD52L1	0.451221751	0.253347832	0.021710907	0.034280664	0.162212285	0.012411766	0.057537212	0.068257341	0.119134521	0.054454252	0.138107079	0.236021058
LBP	0.235180581	0.006737035	0.007333881	0.00916528	0.008830104	0.002405206	0.015274788	0.023881825	0.011957415	0.033867875	0.119316775	0.004804513
PAPPA	0.562971282	0.337335864	0.244522447	0.294626191	0.179134123	0.214562872	0.141389237	0.200170549	0.190690468	0.414076072	0.730401347	0.305007667
ID2	0.637620039	0.211274652	0.385006021	0.112431512	0.055341049	0.717638291	0.281998727	0.626186621	0.247669847	0.981538828	0.235986708	0.181781422
RASD1	0.346176743	0.036524998	0.068869329	0.061097147	0.033847596	0.097393675	0.058442358	0.058930654	0.028806713	0.137983787	0.088885667	0.018939456
CTNNB1	0.679154466	0.363190956	0.29421999	0.289599844	0.319841018	0.370694573	0.355433982	0.383195654	0.311963834	0.413481491	0.707864177	0.40484819
PDE5A	0.450084986	0.177256623	0.023202957	0.020201246	0.017531525	0.170967089	0.047586933	0.386665551	0.329844482	0.120560313	0.195906838	0.058314309
SPRY1	0.502046434	0.168326999	0.069279357	0.123304076	0.313416985	0.138170987	0.089239049	0.379097792	0.105154336	0.187672188	0.168502376	0.111817904
RPL39	3.629831281	3.189965634	3.011978216	3.030661633	3.447374916	3.493873506	2.799717162	3.512592245	3.17004053	3.755207625	2.482060563	3.219947125
MALAT1	5.803491563	5.172216138	4.795733705	4.901674093	5.645118701	5.871595167	4.348273099	6.140810534	5.836051969	5.87746662	6.730242695	5.01781719
VAMP5	1.558014054	1.243879415	1.198659682	0.844005848	0.797694242	1.367174838	1.124159101	1.104982984	1.251857611	1.131475335	0.622295295	0.985372265
FNDC1	0.286252601	0.019977243	0.007932372	0.010896901	0.007656345	0.016584863	0.016191172	0.057305773	0.005969472	0.046664097	0.25671317	0.006237156
FOSB	0.403165783	0.105987632	0.050668771	0.064249871	0.145676347	0.093508516	0.080365636	0.04415603	0.06547058	0.073571788	0.220956847	0.03973347
HNMT	0.553528306	0.24918841	0.125766631	0.205918524	0.259143845	0.182568457	0.176085454	0.146278124	0.400322706	0.40889744	0.251011498	0.157331359
C10orf10	0.383679396	0.122905115	0.037753702	0.036860445	0.048011419	0.098400747	0.059080582	0.19655269	0.548598697	0.18967814	0.084865654	0.160802487
PCOLCE	2.224665614	1.83461605	1.676682238	1.600009154	2.373687558	1.969995031	1.436946763	1.730580892	1.425461547	1.966851549	2.925047644	1.049302411
EIF4A2	1.146948211	0.817901756	0.503465886	0.50501336	1.176235812	1.126611373	0.515629128	0.953081232	0.759145514	0.89528895	0.814781083	0.838612546
PLEKHA5	0.556573632	0.214880173	0.121534118	0.143618735	0.548396157	0.395589142	0.151038258	0.191233839	0.161533972	0.250066317	0.342863773	0.153705007
COL14A1	0.587096392	0.192596924	0.038146823	0.078696808	0.870317008	0.354529588	0.055626895	0.371909237	0.412683505	0.66569374	0.44829894	0.010963995
WISP2	0.416329592	0.131386652	0.134730936	0.036252661	0.037205925	0.449579288	0.039946985	0.082091311	0.400479706	0.759895232	0.211653057	0.026843377
EML4	0.643521103	0.449995113	0.266277852	0.215111915	0.239703506	0.282088544	0.316529239	0.306570376	0.298552911	0.273866659	0.475630179	0.183364963
PLA2G16	0.527307142	0.270524893	0.220500171	0.117995241	0.10222803	0.115295369	0.235006961	0.251950656	0.208998403	0.228340168	0.108774924	0.351861823
IFITM3	3.19394255	2.641909631	2.1470037	2.489709128	3.161711533	3.508465255	2.150031724	3.449892938	3.032430457	3.49907744	2.73416808	1.972618952
TPT1	3.645068117	3.332977803	2.996255456	3.055095497	3.618450222	3.478865848	2.957823501	3.609793985	3.219921217	3.721175395	2.263225027	3.230060757
TAGLN	3.569473536	3.015176579	2.920654777	3.742446111	0.99407508	0.955993549	3.192772657	1.912596999	3.897487973	1.296982471	3.295146012	2.306951052
FOXC1	0.336965645	0.081051779	0.014756795	0.019118534	0.008096875	0.016979878	0.046208741	0.081486058	0.04600801	0.07233956	0.120882673	0.086972999
LINC01423	0.28283839	0.038760917	0.048051369	0.013770368	0.007113325	0.00278887	0.026655272	0.008564214	0.003281173	0.011996035	0.050872201	0.036290109
FOXP1	0.812549721	0.472926331	0.518001608	0.51437233	0.239972794	0.363527191	0.446708124	0.6246028	0.551504697	0.625230622	0.55413113	0.395434027
WWTR1	0.750207259	0.534183603	0.370458301	0.260769915	0.374926393	0.550832237	0.364174539	0.552159739	0.337302633	0.627888938	0.517442263	0.450646443
IRX3	0.373621337	0.153116782	0.062607704	0.063800852	0.036208675	0.064418093	0.112235723	0.050851011	0.043166987	0.088684477	0.139725385	0.113150679
PPP3CA	0.632180019	0.388474717	0.223274716	0.192418127	0.314796545	0.473758071	0.242091754	0.600364728	0.336520481	0.469532354	0.383576126	0.401905491
CTSD	1.141782357	0.714125248	0.569784941	0.504425298	0.971612785	1.369753695	0.526038671	0.921841626	0.995202906	0.950694045	1.507398154	0.753657987
WSB1	0.751035739	0.442170743	0.245109567	0.290084533	0.695339304	0.579796979	0.288777723	0.595563934	0.502818584	0.590650397	0.960991087	0.367385734
VMP1	0.977241049	0.623207021	0.504937824	0.566580642	0.646735332	0.611594259	0.641941444	0.717990782	0.833075537	0.845816556	1.590326224	0.635935627
HLA-C	2.308042556	1.644268255	1.80776997	1.917808849	2.066038219	2.370973619	1.768876394	2.055712609	2.225716573	2.511333801	2.724938681	2.039232549
VIM	4.434291401	4.000742975	4.276878862	4.029797497	3.42739189	4.357370573	4.210364121	3.805288766	3.969022653	3.449803745	4.04030875	3.928861966
EPSTI1	0.586748457	0.342273916	0.17440615	0.120760883	0.577836079	0.412871973	0.166351909	0.251793838	0.195987652	0.67556535	0.242629211	0.177684754
IGFBP2	0.339589493	0.116038484	0.015087911	0.01276407	0.007232062	0.128291189	0.060276477	0.16729207	0.12272696	0.04357556	0.40564786	0.052547
NBPF14	0.549037011	0.300635649	0.177287094	0.172977766	0.180656021	0.300079724	0.264604102	0.489735224	0.276274966	0.393346823	0.442182199	0.229794277
CCDC80	2.08186429	1.766208198	1.707498345	1.62248285	0.932034306	1.499367005	1.632259615	2.19924016	1.715132914	2.288918872	2.694009736	1.190734268
RBMS1	0.853584447	0.53468398	0.454764224	0.422575652	0.605415544	0.681063823	0.391130193	0.91420161	0.585155786	0.961792253	0.679308172	0.470922634
STK17B	0.407505751	0.202035674	0.104308952	0.097088804	0.042715733	0.097440753	0.128640031	0.204444808	0.096759903	0.235728842	0.209167532	0.086890802
SERF2	3.597969152	3.330806431	3.135719439	3.295930245	2.98773054	3.412735971	3.136275495	3.491422938	3.48519049	3.26951829	2.380853249	3.071698586
SNHG8	1.140493115	0.890540597	0.469376479	0.460866891	1.370409213	1.302527909	0.494822265	0.860439647	0.529002818	1.039835833	0.448916228	1.230902756
SULF1	0.353584115	0.197258561	0.045494637	0.121016044	0.076898118	0.116395181	0.080883214	0.147263836	0.232005334	0.166453665	0.414260754	0.080124049
DST	0.963311242	0.766810125	0.398255689	0.286868067	0.767652919	1.071596191	0.415729388	0.926335629	0.677941776	0.81704012	1.548875585	0.491083937
FHL1	0.727079328	0.47599846	0.301986788	0.27890928	0.151777875	0.617011293	0.328173922	0.542484022	1.020644823	0.541583133	0.329722325	0.418446
PTTG1IP	1.081173049	0.961403036	0.579982813	0.495062419	0.825170031	0.890740672	0.718376965	0.96246306	0.805911382	1.089067577	0.92236696	0.732944352
EPDR1	0.400748862	0.135448893	0.104442199	0.118131796	0.025802186	0.139414699	0.118969258	0.272502273	0.216325867	0.122911821	0.263237609	0.115683571
SH3BGRL	1.041549917	0.764223067	0.471792323	0.59897457	0.889277009	0.990933191	0.509855993	1.021073853	0.902429575	0.909901848	0.497981264	0.567665087
SLFN5	0.60036061	0.367356182	0.204626261	0.22784602	0.255485314	0.524732838	0.195088916	0.467672395	0.377172384	0.466221542	0.534067247	0.361095305
HLA-E	1.218778325	0.821206047	0.649329984	0.725309296	1.144327004	1.334208259	0.783726973	1.094539177	1.068270313	1.20671558	1.186699284	1.044185377
MRC2	0.674793861	0.38467733	0.237615191	0.277126827	0.463478846	0.60935166	0.252945716	0.607633183	0.364642717	0.673408659	0.970778152	0.100618954
TBL1XR1	0.495829299	0.320215508	0.138188028	0.132012331	0.20735249	0.27040527	0.201483226	0.374795888	0.260896074	0.392638676	0.39313811	0.126300412
TRAM1	1.027177642	1.047454217	0.551183811	0.667160046	0.750767065	0.703465936	0.587202495	0.774241145	0.680641325	0.900235533	1.357944411	0.891813132
EIF4B	1.124851934	0.91926913	0.501539343	0.45106534	1.326819788	1.046948102	0.526443651	1.080141898	0.738953197	1.151046618	0.646555872	0.817956595
NT5E	0.831500407	0.501793489	0.712661401	0.416612287	0.075683946	0.567705035	0.648237344	0.559169766	0.437627482	0.515279886	1.005391537	0.277161026
CHL1	0.242125815	0.008867106	0.006306897	0.002676528	0.004767541	0.00228599	0.009024145	0.002183389	0.000633308	0.003594515	0.11751784	0.004726839
SLC1A3	0.337176313	0.125608482	0.092631201	0.077991003	0.020877972	0.0899228	0.083365213	0.070170198	0.02806407	0.148470271	0.313370625	0.019118967
JUN	0.884784909	0.55743585	0.675464261	0.416836791	0.81135923	0.880772352	0.616887512	0.78154024	0.6440791	0.718035751	0.582109358	0.819830114
NFIX	0.657418778	0.44348599	0.274548326	0.179304028	0.277365338	0.713584442	0.342074762	0.496342064	0.422301643	0.624918695	0.295957293	0.166437458
LIMA1	1.291622463	1.130716851	0.664348664	0.873297125	0.543051499	1.171309343	0.78925756	1.561426491	1.290251205	1.482159458	1.322528632	1.138650457
DDIT4L	0.279447929	0.067527831	0.112060776	0.044851797	0.017829357	0.071738559	0.046635103	0.106970697	0.066977491	0.082782366	0.063861463	0.067237256
GDF5	0.307768431	0.210505516	0.031522388	0.009697684	0.021206162	0.011984739	0.081091401	0.013133057	0.048038004	0.026175203	0.277309058	0.043501709
TMSB4X	4.876168753	4.812475541	4.495221692	4.54197052	3.861759437	4.142409049	4.700067048	4.387385202	5.110809915	4.809423682	3.664182318	4.243859238
AK1	1.216403079	1.013876555	1.061570975	0.726605664	0.638508093	0.745841402	0.986141145	0.864730034	0.937474283	1.00301484	0.526310816	0.72895972
HLA-DRB5	0.208258332	0.022129617	0.044921074	0.022635395	0.003442448	0.000144396	0.033711512	0.000290989	0.001040995	0	0.216014232	0.044355558
PGD	0.610070122	0.383157136	0.231576049	0.240250645	0.610372411	0.41287566	0.253707827	0.50369454	0.227224662	0.420798196	0.409885569	0.329259698
FAM20C	0.499150682	0.338287622	0.224238646	0.102268885	0.110678892	0.328081544	0.237644729	0.272951677	0.187704221	0.601045793	0.420570531	0.105967668
CHMP1B	0.469983144	0.240084194	0.226503576	0.231766663	0.493221146	0.26595262	0.264498543	0.290510564	0.214460955	0.273755256	0.274501061	0.459985455
MMP24-AS1	1.072500566	0.935131095	0.69944789	0.75000992	0.75471586	0.804952971	0.709094641	0.712282309	0.881496169	0.548545633	0.415928075	0.668269981
JUNB	1.121202093	0.676647938	0.705005539	0.983201028	0.964495263	1.069505255	0.80405476	0.919873672	0.626996802	1.092511614	0.647516844	0.73250699
RPS4X	4.082158413	3.771813311	3.886426258	3.845994237	3.741112237	3.522493293	3.71968271	3.624036999	3.463846074	3.803068474	2.962738179	3.688642102
C1orf54	0.428408161	0.175696014	0.131032837	0.153864826	0.106976176	0.158196603	0.115611343	0.460260506	0.268138546	0.272744218	0.276723066	0.251727471
NET1	0.313584409	0.109598816	0.089088392	0.036497845	0.053538804	0.092379291	0.072643054	0.043936895	0.037006827	0.127882321	0.127601914	0.125315952
DDAH2	0.783635298	0.58961978	0.301823301	0.286852632	0.587257422	0.858216491	0.434131125	0.67974043	0.593248563	0.671719848	0.307506982	0.4923304
FAM20A	0.377934908	0.099367397	0.049291817	0.015973473	0.096442128	0.240801167	0.058482124	0.584124832	0.07380885	0.538782665	0.253175538	0.028736004
CNN2	1.098249086	1.083974361	0.481878817	0.677407477	1.013922604	0.721698716	0.756708326	0.557099317	0.800813561	0.859114421	0.664397488	0.415848798
RPL41	4.402651163	4.146848141	3.977948192	3.948015271	4.237303428	4.25825797	3.854647987	4.399781123	4.006034641	4.454774388	3.263508226	3.977685823
PAM	0.603250907	0.339848987	0.239063606	0.187310451	0.254939184	0.745888459	0.24747151	0.629395827	0.34389574	0.633305305	0.691271588	0.351196711
DTWD1	0.772676769	0.526106498	0.49670961	0.346668227	0.552908566	0.666412625	0.392147037	0.582868979	0.48656993	0.847785628	0.454282194	0.360712442
B4GALT1	0.610208939	0.435135134	0.29845767	0.309281552	0.494502543	0.278909631	0.342579918	0.474647734	0.24316118	0.684127575	0.679637451	0.29717108
BASP1	1.449683245	1.161919205	1.186512671	1.260234431	1.810952078	1.188491567	1.170765715	0.795496867	1.029227436	1.196788041	0.893376156	0.878176429
NABP1	0.498118455	0.280348308	0.170713154	0.122595244	0.168766323	0.267884215	0.103373187	0.81896475	0.622275985	0.487963595	0.47301871	0.157424199
PRDX2	1.520810413	1.443571078	1.203998179	0.850839916	1.421622301	1.269287402	1.167954976	1.100939323	1.011424555	1.137739056	0.86243047	1.010708203
COLEC12	0.47656558	0.286421746	0.269335519	0.079375387	0.036233469	0.488542114	0.154037431	0.486247097	0.139278545	0.622249848	0.414252826	0.102361172
PDE7B	0.307879905	0.10194207	0.071089409	0.030028534	0.208891806	0.010965881	0.060059042	0.085736526	0.020982518	0.05648741	0.227238505	0.036758675
RAB13	2.058569089	1.769300977	1.559560067	1.336717827	2.404253283	1.94779392	1.421639383	2.055514901	1.588552046	2.066808918	1.239048191	1.550603888
RAB27B	0.271015263	0.082517891	0.02343811	0.003232605	0.038270602	0.02011657	0.040028026	0.221337233	0.059013552	0.011729202	0.088563529	0.018090399
IFI44L	0.274683378	0.048613284	0.022734704	0.008150999	0.046317886	0.11068304	0.028853245	0.187490334	0.081631203	0.153395374	0.194711064	0.041810033
IFI27L2	1.384012931	1.231281123	0.965140266	0.911184947	1.065803479	1.410131617	0.862058053	1.379750139	1.124237488	1.139415533	0.736835242	0.828231798
TMSB10	4.689813969	4.515561063	4.646364173	4.439720153	3.635085224	4.078827224	4.578188405	4.24974486	4.47459019	3.771860217	3.521766809	4.110699715
CLU	0.888967277	0.683023141	0.617611221	0.162933154	1.022968693	1.077419623	0.233898253	1.444341412	0.335986872	1.247832255	1.141400993	0.41266976
DDX17	0.820630787	0.638826746	0.349820682	0.357667027	0.743522128	0.764624334	0.432579084	0.81190448	0.622440297	0.776933197	0.874281754	0.439233858
TM4SF1	0.794330841	0.665403364	0.818215399	0.18852256	0.149187654	0.040079215	0.770670587	0.770487171	0.552523984	0.06934401	0.955421335	0.702311289
MARCKS	1.502987802	1.279138927	1.02039832	1.308456522	0.80750198	1.461472975	1.298165968	1.644019141	1.23393412	1.310646509	1.430706467	1.21096574
PFDN5	2.487241045	2.161469648	2.10675105	2.055347349	2.262360289	2.540192847	2.010506423	2.496417107	2.39850772	2.540571005	1.443110989	1.967117559
EPAS1	0.477513961	0.211604615	0.165724081	0.226718646	0.159448108	0.345302209	0.193341991	0.358521107	0.60761951	0.336429721	0.302001367	0.166849044
ALCAM	0.51735978	0.433690504	0.291748398	0.173310491	0.123288726	0.164976755	0.334362712	0.171669187	0.165565942	0.216635049	0.85504539	0.354210803
C9orf16	1.069875901	0.895108581	0.688089832	0.723584671	0.891829468	0.896285997	0.680098616	0.928003264	0.811042205	0.912379142	0.354666112	0.651278857
RGS3	0.466926384	0.290925272	0.30780523	0.213036131	0.090054919	0.277019769	0.338529588	0.097537465	0.141725638	0.238786674	0.196225418	0.406580472
DDR2	0.757317327	0.505112362	0.431395746	0.430495043	0.423714427	0.591129191	0.402645922	0.916825744	0.652952102	0.73884807	0.966941765	0.333785052
IL7	0.232670436	0.028629238	0.012471856	0.009017311	0.003511559	0.062939166	0.015081005	0.066141694	0.005600526	0.068753067	0.06472052	0.019526103
FMO3	0.220261368	0.027991727	0.004765776	0.009356135	0.006123423	0.013158263	0.019228047	0.227551451	0.134960763	0.045572966	0.084349329	0
LAMA4	1.033273414	0.619825208	0.743949019	0.753501631	0.214418494	0.841737032	0.693354588	1.293878117	0.94948	1.124907629	1.367010746	0.662248832
MYL6B	1.119255648	0.940497783	0.749783862	0.582482315	1.130028136	1.081744701	0.683544156	0.98650171	0.793011431	1.015317397	0.352612199	0.551674029
TSC22D1	0.591706696	0.402964974	0.245838691	0.330234674	0.489468468	0.445875689	0.426152506	0.331050176	0.16914355	0.262945182	0.311196214	0.771508448
FBXO32	0.363499211	0.158801988	0.018649287	0.034566142	0.562769202	0.125664157	0.04994377	0.217992468	0.172168355	0.188550792	0.134012222	0.359735204
GTF2I	0.683026509	0.559708407	0.288655939	0.22353929	0.551025573	0.599338197	0.308836289	0.659057071	0.456019288	0.61352639	0.673544282	0.263890039
OST4	2.421435504	2.306992668	2.116762327	2.0994797	2.00029743	2.135926904	2.058982593	2.154399928	2.211547478	1.983246477	1.458191478	1.98591023
PRKAR1A	0.669571088	0.459850243	0.369800586	0.333234103	0.414800229	0.518613774	0.406723601	0.691302202	0.42732168	0.626345686	0.573844781	0.516498408
TTC3	1.316174736	1.272071107	0.734023332	0.759245175	1.377307661	1.303031093	0.706018248	1.24445491	0.87933837	1.125942935	1.363411686	0.744729567
CTNNAL1	0.797403774	0.698863413	0.726532875	0.347201285	0.353427053	0.437751897	0.583769438	0.554995185	0.47565461	0.578377049	0.483761693	0.585404792
PCSK7	0.468895415	0.310330362	0.261167627	0.269943577	0.162757057	0.201574521	0.245853544	0.318871466	0.30214027	0.22320351	0.737985288	0.175129992
SNED1	0.338329652	0.108605043	0.060689174	0.023723939	0.022103894	0.241175476	0.060192473	0.57228415	0.218403012	0.204068301	0.266820705	0.027674013
THBS2	0.630024004	0.495431853	0.291248631	0.359812573	0.246676938	0.642118056	0.24212706	0.819152789	0.45160293	0.437986301	1.089393913	0.128782101
BRINP1	0.213855347	0.02617077	0.003028649	0.0012624	0.003278412	0.020213363	0.011753476	0.003476078	0.004808085	0.105980867	0.073824742	0.006662828
CBLB	0.31769074	0.124785055	0.061164178	0.101489538	0.101461503	0.093875718	0.064916116	0.164878899	0.099731961	0.173810566	0.28741862	0.087091086
CAMK2D	0.405136744	0.213212634	0.149283452	0.109964043	0.134842812	0.282152065	0.143280784	0.265565271	0.262821704	0.278462596	0.284523801	0.196671848
C1orf122	1.381874321	1.068539266	1.117990893	1.448507075	0.821879089	0.991042221	1.094028976	1.355827681	1.037173948	1.082446654	0.685807312	0.986288039
TANK	0.547620133	0.372099936	0.286264427	0.315316541	0.283018609	0.367888346	0.276283367	0.400844563	0.313390673	0.412984036	0.300629794	0.392230881
RP11-160E2.6	0.285453601	0.103372394	0.038814864	0.036545917	0.145992269	0.163564668	0.06899219	0.061663986	0.057572835	0.057230818	0.176387169	0.026999875
FSTL1	1.157853774	0.925765232	0.834243456	0.908185947	0.796042734	0.745059141	0.875931769	1.410824162	1.182744659	1.180631333	1.739184344	0.480782307
STEAP4	0.256083763	0.085792776	0.01687363	0.009366744	0.010956204	0.098087654	0.046611785	0.459869222	0.144355977	0.402646863	0.244702639	0.022130901
GPM6B	0.256495364	0.048531813	0.027382254	0.055227025	0.035364181	0.114010454	0.040965549	0.044770853	0.217542263	0.205959203	0.221104384	0.044956072
HCFC1R1	0.985379706	0.830784003	0.571781287	0.421955523	0.786678951	1.297421933	0.491171496	1.143481096	0.846244576	0.933848237	0.297064691	0.371991532
OSMR	0.403422413	0.184714235	0.143414783	0.165630732	0.123241289	0.216816463	0.166766821	0.389839703	0.306486605	0.288548915	0.535722181	0.156100373
EBF1	0.410368665	0.138217971	0.143034455	0.26617437	0.101946925	0.208348173	0.170361303	0.429071966	0.435668983	0.270301776	0.316243753	0.127154348
GLRX	0.879952059	0.794275002	0.583443294	0.396101839	0.835401573	0.889448378	0.515247032	0.491356102	0.548216551	0.60516954	0.301690195	0.900356025
RPS11	3.197442485	2.97346175	2.887882669	2.840497892	3.064510067	3.051831832	2.801958328	3.161890954	2.897876139	3.249676206	2.001459181	2.866920184
C1R	1.189519518	0.705452475	0.57954105	0.419119329	1.467616822	1.561611467	0.286796586	1.579465127	0.985939325	1.986972533	1.571418499	0.314663216
KRT8	0.03960085	0.813301559	0.087581688	0.053454571	0.957651822	0.043107336	0.17207947	0.026412765	0.172872468	0.027871009	0.110625391	0.261724763
KRT18	0.014429538	0.789080098	0.142554776	0.100204376	0.673007392	0.028704854	0.186560517	0.06047932	0.224716404	0.016398962	0.102707709	0.399523131
TFPI2	0.094609606	0.999302064	1.30461884	0.520016578	1.293972397	0.06220989	0.950526591	0.100871743	0.157971681	0.080605313	0.669341519	0.710573629
DDIT4	0.285567502	1.051417467	0.335811954	1.005132973	1.696218476	0.132034194	0.537562642	0.227255893	0.199266153	0.204569029	0.403059226	0.810168113
MEST	0.386168568	0.750035689	0.083391455	0.03797135	1.335056571	0.098854777	0.17418427	0.533969659	0.190916506	0.179151689	0.439858582	0.149366242
UCHL1	0.574599393	1.079306319	0.624248034	0.683482696	0.920500267	0.752760481	0.749442106	0.773730694	0.703766013	0.198333899	0.488143265	0.921210203
PTX3	0.78924856	1.290126468	0.963698355	0.691524761	0.2083262	0.81614678	0.544788854	0.933904588	0.463461662	0.839627744	1.555711602	1.257140831
LMCD1	0.128581118	0.732622478	0.183765319	0.362285532	1.343954126	0.191471305	0.146054124	0.101012858	0.451877433	0.63973187	0.319913029	0.245027582
TGM2	0.438521565	0.917540133	0.138138243	0.104045883	2.168406383	0.087449624	0.245260594	0.072591793	0.082904129	0.427031926	0.558280004	0.145434421
CNN3	1.17429866	1.508193587	0.774257733	1.079159757	1.000294451	1.033920074	0.971360443	1.33400371	1.392907467	1.17908975	1.075978161	0.862599975
CDC42EP3	0.443829242	0.6879789	0.199127302	0.122859261	0.172895227	0.325677067	0.27678771	0.209063934	0.388118493	0.398925947	0.305878642	0.599345302
RPS4Y1	0.04475574	1.081866794	0.088608394	0.100145627	2.238647078	2.201232164	0.237128341	2.093147294	1.242622402	2.225209751	0.302951884	0.396881755
LSP1	0.195056858	0.906342552	0.50956165	0.699722746	1.708269443	0.02743141	0.541678445	0.129898339	0.047704956	0.054432903	0.276422901	0.103229201
CYB5A	0.55513008	1.097724205	0.630977173	0.466877085	1.841823927	0.796692961	0.554804235	1.426188321	0.879256044	0.845546406	0.338866769	0.330517037
COL8A1	0.965839167	0.831111308	0.154059765	0.110092713	0.442219532	0.085186699	0.291680368	0.378480265	0.329410355	0.200688454	1.204353272	0.078824977
NRP2	0.22452439	0.505927085	0.081536716	0.066126916	0.634912103	0.073616583	0.173468494	0.222044425	0.064262839	0.181530763	0.310332172	0.207365209
MME	0.380319958	0.784749146	0.247193394	0.147459871	1.020605158	1.055758354	0.237870499	0.617601771	0.195529616	1.399028232	0.616699489	0.147685716
KRT19	0.051438302	0.427512612	0.305499681	0.067123675	0.356426138	0.156501414	0.123990008	0.016735261	0.063240956	0.013755342	0.137264041	0.124034837
HSPB1	1.834464031	2.302325532	1.794884382	2.030105779	2.0000045	1.971805783	1.951702111	1.69487018	2.202964214	1.458217884	1.487628287	1.803581094
FAH	0.18772091	0.564121325	0.325177061	0.255097806	0.689203959	0.241922399	0.288824437	0.132708107	0.154019548	0.16622616	0.163051743	0.225691826
DHRS3	0.29655794	0.494320304	0.063951175	0.030322489	0.451718766	0.222675414	0.130990604	0.310451999	0.147599603	0.44977816	0.237737506	0.120005245
MT1E	0.936213923	1.402971151	1.345740345	0.533854176	1.225725155	1.368118416	0.977599157	0.804647428	1.35983155	1.311026466	0.485197822	0.740733263
FN1	3.796312453	2.986269353	2.120923156	2.150363119	2.388951276	1.705782484	2.178943157	2.599402979	2.53396245	1.970691475	4.262888161	1.740978422
CTHRC1	1.128580282	1.521927015	1.096169611	1.330488457	1.713026196	0.886691293	0.882408958	0.507320764	0.477137906	1.20828582	1.26044463	0.811202028
RPS26	1.798535409	2.332420999	2.184899994	1.972420684	2.650879127	1.710871638	2.084387548	1.762986646	1.869796497	1.688666089	1.166209605	1.946952749
NNMT	2.456791155	2.308270125	1.370097589	1.625233721	2.625224632	1.743413374	1.439065373	1.784976257	1.473673263	2.588603088	1.608876817	1.204881093
CCL2	0.424858846	0.909389101	0.85753836	0.571905084	0.75269871	0.539587614	0.474339781	1.445716302	1.059356039	1.063326509	0.586706941	0.340608624
PYCR1	0.190300322	0.658057261	0.338181979	0.690574016	0.458568511	0.113874324	0.41601958	0.16974026	0.227323012	0.090157409	0.273690309	0.49784017
TMEM88	0.00337586	0.259919712	0.016486534	0.009315525	0.231743137	0.001787228	0.043990622	0.001679758	0.012195162	0.000937934	0.033877527	0.051429161
LXN	0.464925417	0.652209005	0.242923142	0.132157262	0.831627555	0.532983613	0.238097383	0.631222452	0.24488215	0.353948918	0.279342981	0.217194466
PPA1	0.886832173	1.25266236	0.962584983	0.924325556	1.496854697	0.95876013	0.985242834	0.722219306	0.715524082	0.605303012	0.723186566	0.925558889
SERPINE2	1.910994592	1.532370819	0.508058239	0.340150754	1.838869588	1.447286645	0.699825437	0.887103454	0.194275971	1.193204647	2.476243716	0.772416891
HSP90B1	1.565178439	2.026565893	1.780934831	1.755887213	1.547922813	1.397311672	1.853737857	1.59581506	1.474369392	1.690751477	2.807993921	2.234356309
LMO7	0.387053753	0.487176822	0.30838425	0.271734376	0.058172878	0.347223385	0.410825829	0.29713387	0.449727876	0.226781411	0.780198439	0.172667628
NREP	0.261595589	0.761187635	0.339650608	0.833443529	0.884934864	0.265459209	0.453711268	0.383781745	0.343685696	0.343789672	0.333167618	0.181112984
SOD2	0.446153409	0.890116458	0.47320855	0.239839578	1.100725794	1.367842221	0.341441074	1.112892642	0.729147867	2.111412142	0.330026089	0.606837731
MYL9	1.788738177	2.358187324	1.906685133	2.563822059	1.221013637	1.606315177	2.104266744	1.612620613	3.06820976	1.363442729	1.761929755	1.651750283
TRAM1	1.027177642	1.047454217	0.551183811	0.667160046	0.750767065	0.703465936	0.587202495	0.774241145	0.680641325	0.900235533	1.357944411	0.891813132
CALR	1.467019761	2.059359285	1.928342758	1.921296383	1.662802281	1.563024132	1.976450855	1.431766388	1.678883165	1.564758926	2.642322941	1.877456942
PFN1	2.333655026	3.272220018	3.329894175	3.491663227	2.393642043	2.316678119	3.435313411	2.201641199	2.789135374	2.092701622	2.039389045	2.859626528
ECH1	0.604565565	0.799262817	0.371332268	0.363825235	1.194535597	0.617624006	0.404779447	0.592202404	0.357266599	0.59329701	0.341259444	0.468604341
CNN2	1.098249086	1.083974361	0.481878817	0.677407477	1.013922604	0.721698716	0.756708326	0.557099317	0.800813561	0.859114421	0.664397488	0.415848798
HIF1A	1.169336411	1.31956032	0.873416631	0.829170533	1.24966312	0.852733954	1.005930899	1.226558109	1.009603885	1.388223302	1.290559891	0.717949414
ITGBL1	0.929775391	0.552519915	0.21841016	0.108142041	0.064673695	0.288619871	0.260353046	0.25208471	0.267963102	0.25661831	1.304651075	0.15437029
GSTP1	2.152535395	2.592479248	2.48686241	2.551910971	2.302819711	2.112588723	2.532092546	2.167819814	2.195462679	1.971622077	1.608077683	2.289333524
QPRT	0.348189757	0.720104944	0.145070774	0.195975626	1.862938789	1.01711202	0.234089585	0.320838347	0.453213347	0.231894556	0.383199491	0.115107264
PDLIM7	0.847656676	1.30205416	1.170426583	1.341708665	0.836590505	0.520470297	1.17684243	0.636331666	1.177234364	0.585195173	0.849051511	0.730107154
PKM	1.848033739	2.478404253	2.597782104	2.453331445	1.489019058	1.794932341	2.60159863	1.683799223	1.91389625	1.497506541	2.271729746	2.22488439
TSC22D3	0.069254579	0.376518178	0.040049882	0.085480405	1.032327197	0.06936857	0.092664	0.042769064	0.075562235	0.036775189	0.123956464	0.146625582
SERPINH1	0.903179443	1.779470141	1.306670668	2.316104744	1.767359865	0.902922763	1.599671196	0.853700683	1.341663194	0.877625445	2.184370517	1.12206393
COPS6	0.77689389	1.292990299	1.307767949	1.246007188	0.861133324	0.807061327	1.355627737	0.712909763	0.876489328	0.65615698	0.778342361	0.992731569
TXNRD1	0.321573619	0.616825339	0.343134746	0.43507396	0.411626642	0.518920889	0.349329741	0.687240694	0.502845111	0.40555585	0.370839156	0.563421783
HIST1H4C	0.829350713	0.86383018	1.816487242	1.232246143	0.830196503	0.653615541	1.227478429	0.62825819	0.826982816	0.637030926	0.41174871	0.925752319
IL13RA2	0.075215573	0.226447497	1.316736037	0.547626935	0.013566424	0.226497385	0.7303279	0.079174293	0.150404396	0.043949913	0.468300258	0.653591473
MT2A	1.96990519	2.903297398	3.767553519	2.181243226	1.787753104	2.72618061	3.170442694	1.926670358	2.823602333	2.25959905	1.872389131	2.416716263
CCND1	0.757649874	1.015245263	2.072603352	1.397268776	0.36745771	0.785777858	1.676890939	0.47003876	1.025948441	0.331460061	0.997139908	1.445263894
S100A4	0.236143462	1.409298181	3.205649144	2.464570619	1.013659169	3.465791383	2.558076217	2.339259164	2.575820837	1.943969656	0.913876806	1.22424114
HMGA1	1.495249796	1.923591362	2.574781459	1.336789607	1.508780457	1.321213556	2.219742202	0.662102843	1.01479447	0.556364759	0.825806889	1.798715838
CXCL5	0.038229756	0.142479347	0.66747329	0.173461106	0.058858576	0.012045293	0.430687763	0.016164387	0.048361371	0.246007876	0.169568946	0.113998282
TUBA1B	1.374862546	2.536834776	3.440767886	3.274582339	0.950700809	1.134059516	3.771184777	1.097466746	2.214441892	0.923765854	2.185085469	2.081839801
SERPINE1	0.057369197	0.911706053	1.633277912	1.621227829	0.220611689	0.093239154	1.385623106	0.054042722	0.852713741	0.043370579	1.160740832	0.783353518
DRAP1	1.484875675	1.776733223	2.564726004	2.174608462	1.03368649	1.362441158	2.365370994	1.357616991	1.565907145	1.130034783	1.371044026	1.722814161
TFPI2	0.094609606	0.999302064	1.30461884	0.520016578	1.293972397	0.06220989	0.950526591	0.100871743	0.157971681	0.080605313	0.669341519	0.710573629
S100A16	0.898661781	1.500085514	2.158127812	1.870380406	0.595313084	0.855502933	1.896478709	0.990841503	0.369826636	1.036588153	0.649944229	1.664066493
MMP3	0.007503104	0.062920612	0.46772948	0.138928928	0.00335595	0.247959713	0.261094623	0.023717641	0.050567304	0.04890999	0.234548985	0.254242499
TNFRSF12A	0.491015265	1.06639396	1.88794813	1.844448997	0.204839678	0.393898669	1.691798097	0.389264925	0.984412864	0.42528778	1.360757922	1.653039854
TUBB4B	0.334581362	0.791483608	1.731938179	1.283020705	0.256509611	0.471892952	2.356204644	0.446330472	0.969317139	0.379356404	1.035449708	0.762844899
RANBP1	0.799801564	1.246264134	1.973734239	1.740124189	0.675361633	0.793300254	2.013860201	0.797357677	1.136016131	0.810915815	0.755231166	1.216746968
PCNA	0.198657418	0.280758359	0.920774391	0.542093238	0.19501929	0.252030403	0.577296829	0.231670647	0.300135844	0.213885014	0.281900262	0.462076504
STRA13	0.296631872	0.560940446	1.136189886	0.69581417	0.221929055	0.350191553	1.052622667	0.366687465	0.522341519	0.278332925	0.249331246	0.370134875
ENO1	1.529600817	2.448710324	2.916424761	2.81253601	1.47144005	1.270530604	2.866666631	1.717836403	1.926797527	1.524645571	2.110272653	2.428129365
H2AFZ	0.963482107	1.542660954	2.420076333	2.356388807	1.291411186	1.260713691	3.071086655	0.996490382	1.679560343	0.948503793	1.103535942	1.568714273
ANXA2	2.690950858	3.284963675	3.613330902	3.262351092	1.725377917	2.517131411	3.528471076	2.194912301	2.633565792	2.102050526	3.101188951	3.084146526
SH3BGRL3	2.199680076	2.865642534	3.290789664	3.088029187	1.498966789	2.407290289	3.127167459	1.977061438	2.34616222	1.565406417	1.525195961	2.617256133
DCBLD2	0.364214732	0.514668839	1.099731543	0.705672267	0.170176167	0.288355468	0.790586797	0.539669055	0.397980432	0.229548622	0.834217093	0.561668419
MFAP5	0.029565959	0.203295775	0.825621988	0.52731033	0.015028951	0.102973349	0.451172138	1.186681289	0.055905804	0.267604237	0.367766588	0.316343059
LDHA	1.724165052	2.391974388	2.92187641	2.703459746	1.950398137	1.66294685	2.902815476	1.817458732	2.109442066	1.785459277	2.064270568	2.004685008
LMO4	0.425568604	0.557099862	1.194363606	0.778641612	0.617964945	0.663621742	0.757455939	0.808084144	0.575147086	1.183780877	0.343726093	0.619381848
NME1	0.613484265	1.330016249	1.739541589	1.580462812	0.553989797	0.460122647	1.59998838	0.54454728	0.789460265	0.510114244	0.632839287	1.408758686
CLDN11	0.325960961	0.631744609	0.971252162	0.327878477	0.092971496	0.955180316	0.462724679	1.183349327	0.768518918	0.715158579	0.445086783	0.569901588
FABP5	0.310906511	0.714090777	1.183046794	0.913147987	0.283593884	0.480236208	1.062336577	0.186068154	0.468031582	0.117387189	0.30546042	1.116446753
TK1	0.122594014	0.506136664	1.080388082	0.847902211	0.029603868	0.098932115	1.4493467	0.050755951	0.663916797	0.009441733	0.305072042	0.283253599
CAV1	1.344622303	1.806928405	2.871138912	2.926445012	0.383310593	2.576178603	2.799660005	2.145937855	2.871203714	1.263901632	1.596643006	2.127061358
TUBB6	0.333126399	0.883226928	1.501745656	1.426493852	0.411467843	0.519786141	1.722379497	0.532641184	0.960393102	0.412167006	0.80149689	0.96372355
UBE2C	0.033374126	0.093548731	0.657085136	0.327046971	0.026743052	0.022511282	1.050868552	0.011258024	0.201958021	0.004744528	0.216468617	0.074808906
RAN	1.272943332	1.818745675	2.370984312	2.243017898	1.464694795	1.184092663	2.584064788	1.266943807	1.500275796	1.113146664	1.205692153	1.804828021
SDF2L1	0.240780235	0.655058386	1.202177061	1.149510856	0.291333927	0.343184499	1.033796084	0.35731914	0.542409128	0.425445982	0.62812307	1.177531996
EMP3	1.607230953	2.017220591	2.531342431	2.259443368	1.477982589	1.875527057	2.428116553	1.798965401	1.825889074	1.518402487	2.170825277	1.481299316
HSP90AA1	1.466976914	1.732136222	2.26473512	1.944727352	1.451266515	1.556959912	2.241953383	1.651172572	1.614802186	1.473559388	2.168034464	1.90735743
TPI1	1.896270924	2.48223631	2.985402875	2.979432738	1.737814652	1.815777048	2.974141389	1.993523714	2.30674365	1.932183908	1.916593141	2.231458396
LMNA	1.585779634	1.982801979	2.511665478	2.313680307	0.952449486	1.833158047	2.582566284	1.666860343	1.909173058	1.496740667	2.05714678	1.883749386
TIMP3	0.305591198	0.621773719	1.049026684	0.808293088	0.066459881	0.646505801	0.83050198	0.321705151	1.056373049	0.496961619	0.81203444	0.75158912
STMN1	0.757603656	0.742729113	1.42904516	0.822274061	0.422504389	0.764089321	2.017762848	0.450531315	0.881338314	0.597580559	0.767354327	0.675921543
ANPEP	0.299901711	0.408388384	0.89670889	0.409191229	0.271594953	0.617581296	0.635515157	0.307944666	0.32440571	0.276529672	0.698852187	0.239050228
CYCS	0.41142301	0.83359917	1.448498561	1.505008443	0.541286313	0.461213311	1.442754568	0.687020827	0.965098104	0.603440834	0.517177068	1.659561612
PLAUR	0.339627849	0.499045909	1.063860892	0.905354522	0.520689137	0.258602211	0.942293728	0.174900736	0.329310665	0.270942887	0.886936211	0.569143003
SNRPB	0.64366072	1.139275281	1.650056645	1.56095655	0.863980172	0.749562233	1.740163252	0.773288939	1.087519798	0.766984529	0.770582685	1.384369124
COTL1	0.542078192	0.945076382	1.342358089	1.14196911	0.789612363	0.42286027	1.143592497	0.442033565	0.733051142	0.258340245	0.402666925	0.868822909
MRPS6	0.794340142	0.793641374	1.283195475	0.620298043	1.025934701	0.741697619	1.025932318	0.809630901	0.569292069	0.552382757	0.458749278	0.651737461
GNG11	0.956075607	1.290457892	1.669499511	1.280459949	1.466537474	0.953193953	1.591905108	0.906990921	1.101192081	0.729293382	0.52501733	1.252843619
DKK1	0.011260595	0.212609694	0.62281054	0.351661565	0.011999254	0.746021194	0.356554125	0.075998764	0.199422055	0.046325121	0.258973389	0.842119644
UBE2T	0.064166271	0.120746798	0.608680959	0.337476238	0.073191677	0.060873028	0.751872794	0.045044251	0.210416646	0.042840914	0.164378862	0.073903258
GSTO1	0.953968778	1.335588964	1.841114152	1.742506702	1.330170143	1.140491382	1.807232135	0.842031813	1.10194877	0.847447987	0.829380983	1.416782247
ATP5G1	0.901252175	1.293119176	1.63274271	1.373964916	0.693237488	0.77796794	1.459882715	0.908943504	0.989651217	0.832566853	0.695751139	1.219821108
DTYMK	0.268880854	0.443940036	0.99931855	0.72301218	0.192030659	0.276302994	1.40852787	0.260000551	0.525425388	0.215103225	0.278580649	0.486934229
PA2G4	0.599506929	0.83604719	1.354994796	1.184368388	0.69772455	0.665844418	1.31506257	0.711767737	0.806652793	0.696042579	0.86898191	1.124281865
SSR3	0.823510034	1.485048186	1.846275071	1.774480206	1.446738571	0.75063972	1.738900021	0.779804634	1.170741098	0.720688388	1.39897538	1.541568985
TYMS	0.078145075	0.197654094	0.650255941	0.372723054	0.069947364	0.076267263	0.791388155	0.038505907	0.256213913	0.038194488	0.27649178	0.290846262
EMP1	0.593704381	0.675562275	1.320293301	1.244551878	0.152252782	0.557099347	1.306650783	0.845731486	0.577000579	0.518117955	1.30338496	0.676805254
EIF1AX	0.823617971	0.906153424	1.439149763	1.226741848	0.62064901	0.838709132	1.291431661	0.790714141	0.821203634	0.785290127	0.618391236	1.150982853
CKS1B	0.248223433	0.260219901	0.918469789	0.655771052	0.144991149	0.240822216	1.512288742	0.280443471	0.48285685	0.330368706	0.229132171	0.379245001
HSPE1	0.909319121	1.126861866	1.609107127	1.320464763	0.864616632	1.081217648	1.513875374	1.131414931	1.00633267	1.131117794	0.670115585	1.291523996
CD9	0.0882407	0.294901346	0.706081548	0.256699174	0.112464824	0.767942071	0.473339336	0.590970198	0.549194778	0.186423858	0.402752528	0.749760091
STEAP1	0.681124646	0.301199627	0.89575799	0.424887376	0.048692395	0.325321444	0.650080029	0.393856932	0.135778461	0.865457198	0.759188777	0.28441813
PSMD2	0.36158635	0.580871306	1.042179223	0.823310472	0.446004715	0.432244338	1.005025492	0.422949952	0.564334959	0.455927305	0.810562419	0.85039037
ID1	0.415253226	0.372017652	0.908463641	0.438640651	0.081642991	0.834202127	0.743620308	1.143765908	0.272111013	0.342152376	0.351704922	0.405653425
CLSPN	0.011838846	0.039625853	0.457715944	0.233168102	0.01032636	0.012509921	0.202730463	0.008818112	0.113469453	0.008189802	0.257771281	0.019332495
CARHSP1	0.949065601	0.991441618	1.393039983	0.714712975	0.682264668	1.056200114	1.144728868	1.2312694	0.785454913	1.069930305	0.496619537	0.556207356
TAGLN2	0.796883639	1.471604841	1.875387386	1.94362469	1.012930029	1.085067916	2.022402747	0.749210545	1.243372001	0.778313904	0.854922595	1.289114725
CRYAB	0.456650391	0.41213808	1.15120908	1.069484081	0.06985776	0.716866056	1.110154105	0.715160606	1.855238464	0.582243277	0.267996552	0.551342799
GINS2	0.019024495	0.07642813	0.489264955	0.281042146	0.018449343	0.020249519	0.242262488	0.017654041	0.136182767	0.008685309	0.095895646	0.092647105
MMP1	0.003572511	0.068762985	0.429947988	0.321479185	0.005380623	0.434091907	0.40954333	0.043991056	0.118073262	0.096560616	0.283634473	0.428868147
PTTG1	0.205561867	0.481737241	1.097371314	0.712555429	0.294560148	0.196800781	2.317064424	0.118963159	0.701894874	0.080311391	0.276514904	0.539663651
C1QBP	0.622507483	1.047214058	1.403281384	1.298242127	0.859635681	0.666705497	1.272201485	0.65687669	0.736478267	0.587620349	0.786497384	1.007702136
SUB1	1.828396522	1.868553854	2.311265327	1.990080255	1.839305834	1.796417803	2.060131567	1.664254044	1.527819818	1.698762199	1.268872298	1.665532645
SNRPD1	0.719759615	1.023626665	1.419881923	1.232025495	0.801541854	0.676961457	1.462212312	0.717443355	0.862202822	0.692727151	0.535574652	1.048298413
MCM7	0.08456444	0.099639553	0.517986605	0.308574914	0.083144152	0.060699434	0.30406363	0.0687328	0.157169014	0.074465464	0.300366646	0.108338909
PGAM1	0.896132548	1.435820457	1.781052277	1.69804454	1.051663209	0.979715653	1.807492862	0.995548296	1.205472204	0.992391734	1.0036868	1.296137283
LSM4	0.47115546	0.848632565	1.223873206	1.034481168	0.519498673	0.506489862	1.410624213	0.530014806	0.825684137	0.436987769	0.364999548	0.730953087
SNRPG	0.941590046	1.295872713	1.690528204	1.467986435	0.958166982	1.056049771	1.73855019	1.133772075	1.228570854	1.059018705	0.647383088	1.488628471
PHLDA2	0.134591454	0.641902093	1.408900623	1.864145566	0.1851831	0.407491239	1.30410473	0.292687983	1.070052882	0.133272881	0.471685986	1.07581214
FOSL1	0.032836335	0.117586011	0.51334923	0.268218244	0.017817259	0.079276905	0.433211079	0.034488255	0.15010958	0.048820359	0.103336522	0.367484074
STC1	0.024988166	0.048932247	0.389163316	0.055378044	0.014819045	0.256032214	0.196433062	0.066149591	0.033941078	0.213235325	0.10882481	0.103308157
CLIC1	1.755814703	2.086755097	2.523158361	2.521437661	1.515839911	1.755137208	2.66928674	1.459269865	1.979839606	1.263882787	1.662041028	2.198162932
MGLL	0.100861261	0.290507111	0.713301007	0.372172444	0.024887514	0.603346251	0.541357082	0.365160976	0.954893219	0.286687259	0.182874946	0.547305561
ACTB	3.196320028	3.907208344	4.30925488	4.485736719	2.418484159	2.925751291	4.432935217	2.95043943	4.049395035	2.868246832	3.89120159	3.328004246
DNMT1	0.20081633	0.335222858	0.753008519	0.506717592	0.247280933	0.259437784	0.607724495	0.456760116	0.349830481	0.281294587	0.549985804	0.266226507
ANXA1	1.470671594	1.664751876	1.949546418	1.48989455	0.95364097	1.517597608	1.823694858	1.328978515	1.483538102	1.133516712	1.641281385	2.320390985
RNASEH2A	0.093358671	0.185353797	0.593170791	0.367988585	0.077045748	0.081526383	0.669537741	0.077010513	0.208656667	0.05463334	0.166018126	0.050029746
MRPL52	0.646779719	0.992593988	1.304239269	1.140117924	0.633116549	0.595528367	1.22402187	0.616502348	0.775816918	0.518301742	0.42565171	1.176226746
ARHGAP18	0.144701776	0.28545675	0.690439798	0.501810702	0.082467688	0.281705058	0.590358395	0.124179322	0.389887331	0.139905295	0.22206855	0.42618741
RPA3	0.373929039	0.502174029	0.885973817	0.59238272	0.290299632	0.288497021	0.96312548	0.316629107	0.44021455	0.291822097	0.239446829	0.37942824
SRSF7	0.549485501	0.748698401	1.214714476	1.168093139	0.451197429	0.54747439	1.266079859	0.617226638	0.758135094	0.622414273	0.738779548	0.923870757
CD59	1.706509052	1.778849587	2.404349277	2.344598163	0.841087131	2.065258676	2.324721561	2.002477971	2.234721383	1.780790554	2.364493946	1.49443714
FEN1	0.020990194	0.060076746	0.45058889	0.27323645	0.048972611	0.03298071	0.242209697	0.034718235	0.129389951	0.031432232	0.207563673	0.074597643
CCT5	0.395496577	0.749939853	1.115132241	1.04261184	0.607570671	0.389450334	1.183198012	0.451140236	0.5789065	0.394485946	0.726615007	0.897866638
TUBA1C	0.623470988	1.030241347	1.39219867	1.175574496	0.814836944	0.537726846	1.879118835	0.40131513	0.868902384	0.410238339	0.848910422	0.863899461
HMGB1	1.58871143	1.996560913	2.410227488	2.207360321	1.637103925	1.714305831	2.831771171	1.79883351	1.967063867	1.840309549	1.498317761	1.63353442
PGK1	0.644815072	1.165177339	1.52746905	1.611035917	0.759704037	0.698857231	1.487314258	0.70499792	1.044123296	0.722197252	1.101860596	1.077984739
OAF	0.042131046	0.210655187	0.684973737	0.608889539	0.189021928	0.477794972	0.459759741	0.503234651	0.254033818	0.207459376	0.224752353	0.323635194
BAALC	0.23989752	0.267910738	0.592824066	0.450155921	0.044047434	0.169056702	0.347936985	0.042811766	0.092700732	0.079343028	0.098193328	0.133667749
NHP2	0.854776183	1.262171047	1.528016017	1.402962227	0.689900416	0.789423583	1.469903607	0.879838582	0.894630382	0.827058175	0.515299145	1.318451712
S100A10	2.377055757	2.57028037	2.796296823	2.033595007	1.138742887	2.474127786	2.556786591	2.79340668	2.127367185	1.997535122	1.378206473	2.206422776
PRELID1	1.01846842	1.530205674	1.883037588	1.969052266	1.054025823	1.031227393	1.929736421	0.987988018	1.381264616	0.928186552	0.714648039	1.685939572
ANGPTL4	0.073231817	0.269678473	0.509869113	0.326101412	0.240003931	0.020665917	0.279772331	0.036959872	0.153940421	0.020862332	0.286154205	0.167157734
DNAJC9	0.082608358	0.15959178	0.543171271	0.390973733	0.144511517	0.083187136	0.440494403	0.086762635	0.206573912	0.077649169	0.18004126	0.141517292
DYNLT1	1.046166196	1.266545954	1.676931024	1.721951869	0.947902883	0.875177377	1.601262894	0.956512236	1.116783337	0.927909556	0.719859697	1.339777566
PSMA7	1.541843102	1.998608893	2.3272525	2.327077841	1.609946326	1.44813153	2.364572757	1.642673441	1.749689215	1.466692532	1.318566313	2.195170603
PFDN2	0.631458084	0.943205594	1.376403827	1.421252761	0.773550758	0.689701586	1.373056875	0.738313552	0.847883366	0.679617114	0.480151981	1.403220305
KRT19	0.051438302	0.427512612	0.305499681	0.067123675	0.356426138	0.156501414	0.123990008	0.016735261	0.063240956	0.013755342	0.137264041	0.124034837
DCTPP1	0.168797819	0.308604354	0.643564712	0.494996772	0.144008713	0.155746653	0.45326839	0.156782932	0.278757612	0.139071315	0.134179646	0.367887076
PKM	1.848033739	2.478404253	2.597782104	2.453331445	1.489019058	1.794932341	2.60159863	1.683799223	1.91389625	1.497506541	2.271729746	2.22488439
HIST1H1E	0.296213481	0.29306761	0.491715517	0.27552274	0.321431164	0.173806023	0.261483005	0.146555532	0.188735243	0.190117894	0.151466498	0.228895493
HNRNPAB	0.322022492	0.603423494	1.011823549	0.986066307	0.49805141	0.420943816	0.994452598	0.549307914	0.670561465	0.516717136	0.454783887	0.877913311
PCMT1	0.408864685	0.665762032	1.069043195	0.997346637	0.413476125	0.517421776	1.119889969	0.459668047	0.661120398	0.406770104	0.986850829	0.935699936
AKR1C2	0.250714043	0.088876257	0.43450169	0.124556368	0.04804847	0.248728314	0.414370089	0.711278937	0.338826919	0.291296644	0.116815264	0.223942088
CTSL	0.933738045	0.969066314	1.541073739	1.19489328	1.049980462	1.533173876	1.31619652	1.576047343	0.989957108	1.407068062	1.599603123	0.891298991
CACYBP	0.399351106	0.521404022	0.923782431	0.712613931	0.394643066	0.464131422	0.959779057	0.50840744	0.525625511	0.38433998	0.355883006	0.592431217
HSPA8	1.197002018	1.319640133	1.737878372	1.533287873	1.38554948	1.44511057	1.675391677	1.41691974	1.259799445	1.269433695	1.71691543	1.442982812
GUK1	1.571341202	1.798011641	2.187417571	2.12250771	1.514026039	1.58471471	2.09963417	1.714028673	1.825928064	1.474034233	0.877275461	1.928793908
SPHK1	0.172386829	0.327465993	0.94264801	1.278685142	0.168006099	0.168270826	0.945752543	0.274793461	0.503193043	0.268219143	0.528154076	0.783052777
PCOLCE2	0.020239119	0.075100422	0.431659184	0.197488861	0.006933529	0.384168721	0.270195617	0.018008933	0.066887517	0.03369111	0.174838047	0.122118947
MRPL17	0.416349743	0.628292179	0.936784166	0.735649948	0.499680665	0.414474061	0.79362115	0.390525959	0.476937846	0.367971867	0.289000294	0.485491532
MCM3	0.050933641	0.089520877	0.422833176	0.248879493	0.055655035	0.061600629	0.145419524	0.079904466	0.116829575	0.06938277	0.215129508	0.073263066
FKBP1A	1.479873873	1.79639807	2.089536415	2.015758916	1.290478362	1.658491568	1.99530195	1.425837489	1.583505214	1.463087022	1.004756648	2.11503567
PRDX1	1.593311445	2.002678269	2.267142898	2.102521746	1.577499029	1.71105817	2.224271271	1.802233187	1.726004209	1.534267603	1.534485196	1.889882266
MRPL12	0.547630095	0.808442725	1.123787654	0.995886839	0.603214823	0.550051494	1.059501322	0.556905678	0.70020768	0.506185255	0.323821918	0.839440205
EBNA1BP2	0.230869389	0.568460813	0.932916595	1.017264277	0.281146205	0.288990761	0.919992734	0.31816326	0.51276269	0.285225645	0.295695196	0.837374337
BNIP3	0.648043752	0.951098646	1.269687969	1.185745851	0.708421552	0.713554136	1.179132271	0.61048877	1.022006279	0.717365584	0.487351454	1.001279336
TUBB	2.030050154	2.398501918	2.696950118	2.584478703	2.101571734	1.85051829	3.003561689	1.612737759	2.123673222	1.594855626	2.223782369	1.786521561
DEK	0.692423614	0.744780178	1.188559777	0.945331188	0.666673718	0.838419094	1.244503569	0.86682531	0.987236578	0.865944991	0.588658962	0.78364175
PHB	0.68905132	1.12033079	1.342584313	1.232852581	0.607752602	0.723229416	1.282675568	0.711530577	0.797552347	0.636959602	0.738283662	1.104524711
POLD2	0.339040204	0.605392884	0.871709988	0.693890083	0.282702447	0.32373484	0.837799725	0.360831265	0.413374363	0.300382249	0.286970222	0.580177637
SLBP	0.249674025	0.329976779	0.697691817	0.538349132	0.357873694	0.375414696	0.476459591	0.337889372	0.392490689	0.297631864	0.286633273	0.447532462
CAPG	0.396007082	0.588091261	0.747657062	0.292637097	0.224822141	0.402255371	0.544703913	0.285231152	0.093701081	0.255912691	0.287095339	0.504610625
BOLA3	0.221763383	0.495343167	0.805792673	0.71826993	0.185409175	0.269157119	0.787444797	0.320241999	0.487638867	0.243925292	0.184781911	0.424056232
DUT	0.765207423	0.87516578	1.229451697	0.975565104	0.714520421	0.901084349	1.299006059	0.813239226	0.796308763	0.785930973	0.688128306	0.655501186
NUDC	0.548469231	0.805113031	1.142541242	1.040118995	0.570681863	0.635241262	1.128899418	0.630811807	0.689983733	0.657911196	0.685600701	0.997027873
POLR2F	0.876323294	1.008094629	1.359659717	1.150517533	0.750497983	0.882485311	1.291267406	0.973809924	0.978497659	0.882594979	0.439021582	1.121483696
RBX1	1.261763802	1.495582512	1.807088727	1.633138879	1.059187517	1.313982379	1.766911694	1.294085791	1.383618034	1.1828371	0.759697657	1.251084481
SLIRP	0.893127396	1.149014455	1.437205727	1.283985171	0.823206997	0.922076122	1.322850835	1.008406358	0.975980765	0.808106581	0.59994359	1.447068202
CENPW	0.09828698	0.236198522	0.672669131	0.51597749	0.107062355	0.273495661	1.164476877	0.085404607	0.377047821	0.121812404	0.166277465	0.195461645
GMNN	0.119757003	0.128520157	0.484280099	0.3171674	0.141377053	0.0914285	0.318739046	0.083869915	0.206212347	0.083725411	0.170335276	0.141358387
CFL1	2.470860493	3.042574397	3.211610143	3.26945244	1.991625873	2.325471986	3.337458878	2.237798624	2.739868925	2.096488046	1.994108895	2.657341651
ARHGAP22	0.144911777	0.228398903	0.489971405	0.21683974	0.053401971	0.112482242	0.379143681	0.05256624	0.122129067	0.061840583	0.215712534	0.163143202
CXCL1	0.189675561	0.424082105	0.673688769	0.29558295	0.391124403	0.404878631	0.547514638	0.535630941	0.093113828	1.59515209	0.356313661	0.278103352
MANF	0.514851141	0.797012982	1.151466093	1.163390287	0.598568597	0.536147185	1.10936349	0.514039558	0.601915407	0.561872706	1.134175767	1.133351063
ECI2	0.600119318	0.7478392	0.970614834	0.54687281	0.544704009	0.605261996	0.865680982	0.514453456	0.48255739	0.465762183	0.433886452	0.601144003
MAD2L1	0.031260302	0.064377037	0.458998436	0.268723166	0.052218479	0.035667526	0.755129147	0.016820102	0.1685581	0.018007383	0.208184464	0.092126786
SMIM3	0.436501185	0.617227247	0.856365746	0.463500504	0.867884957	0.236411167	0.733744453	0.220926396	0.317042458	0.27918158	0.206720984	0.485217141
NASP	0.248914071	0.335834314	0.660130308	0.430098615	0.450365318	0.244417239	0.543404767	0.250758064	0.291776725	0.272989859	0.489149336	0.267290452
SNRPA1	0.166812562	0.370137549	0.685715911	0.616739732	0.167590405	0.171832536	0.736267013	0.206949563	0.342568513	0.17474115	0.263803819	0.574126252
SNU13	1.121522212	1.39785114	1.694068458	1.650027268	1.15110902	1.11402391	1.566009611	1.143693332	1.210448582	1.063971333	0.645680438	1.49048078
CYC1	0.723756594	1.062925038	1.386339642	1.393523919	0.921472277	0.716260193	1.414533142	0.773026046	0.906538356	0.670052383	0.985207443	1.065506571
ZWINT	0.013980837	0.056087097	0.385012792	0.215933516	0.023629448	0.019799471	0.441972642	0.016299502	0.138456274	0.009002902	0.152036421	0.034690347
SRM	0.184909429	0.432297761	0.745177959	0.783770822	0.307835381	0.232347634	0.575861861	0.299462002	0.355737337	0.212534542	0.19526357	0.625841412
KRT7	0.038094386	0.156445704	0.591444297	1.014990398	0.011984898	0.033542514	0.793069336	0.082720537	0.305843416	0.015974009	0.233215432	0.480288746
TOMM40	0.140679837	0.312868625	0.69667535	0.729885161	0.224413113	0.215747439	0.694837306	0.231603609	0.386892002	0.210707368	0.339918033	0.548965224
TXNDC17	0.913412966	1.212677713	1.404791107	1.277218752	0.770935389	0.777197536	1.268883916	0.826767939	0.916798439	0.694745334	0.573628954	1.184462421
SLC16A3	0.485658643	0.959989909	1.167716577	1.119510237	0.899886389	0.401710653	1.078422926	0.20925467	0.683502496	0.537387052	1.394404637	0.542238162
CALM2	1.921298323	2.518644546	2.74760144	2.640041526	2.004621029	2.014110604	3.109440723	1.831684484	2.495045271	1.893953395	1.900861507	2.224210266
SIVA1	0.690921992	0.858314239	1.20138101	1.035110006	0.826284498	0.852553761	1.171195331	0.779935297	0.817918541	0.813059336	0.3732182	0.703446144
NDUFS6	0.935745962	1.33914359	1.581772052	1.544550013	0.890310926	0.971523079	1.534907912	1.061206133	1.207362479	0.971387674	0.695518495	1.348444992
TUBG1	0.104421784	0.241756777	0.574653481	0.471070015	0.124958306	0.129935163	0.638910284	0.136410504	0.278525089	0.117664576	0.211809113	0.177684049
MCM5	0.024147678	0.066030013	0.360165949	0.21620743	0.022174394	0.026105546	0.133960084	0.022280325	0.100594986	0.020521962	0.176496128	0.039905787
HIST1H1B	0.023467966	0.023579281	0.230441784	0.075165501	0.018277663	0.012086998	0.063969393	0.00762946	0.04396748	0.009393594	0.051891582	0
BUB3	0.297574815	0.422822634	0.800009135	0.63115849	0.364988953	0.383503508	0.968806119	0.358848585	0.444650994	0.338471389	0.380236056	0.675151138
PFN1	2.333655026	3.272220018	3.329894175	3.491663227	2.393642043	2.316678119	3.435313411	2.201641199	2.789135374	2.092701622	2.039389045	2.859626528
AURKAIP1	1.145065295	1.443587493	1.728505161	1.627292432	1.202720937	1.115188914	1.855314097	1.177093297	1.367974753	1.084339906	0.739032101	1.292299761
PDCD5	0.782373883	1.30036848	1.514039787	1.414259888	1.131561257	0.949174346	1.48651735	0.977283666	1.119979506	1.007803307	0.50212476	1.187937704
UAP1	0.184483097	0.295445497	0.583463375	0.415930195	0.149731567	0.19143966	0.521513663	0.235337891	0.234196623	0.250913011	0.37021985	0.726049155
LRRC59	0.254200783	0.703662339	1.006119052	1.146527684	0.429292834	0.331099248	1.069787057	0.324177505	0.60567438	0.327492701	0.590509135	1.092748045
ARPC1B	1.366224741	1.836809486	2.037911483	1.987326985	1.475237187	1.632981254	1.94662249	1.275690106	1.215825574	1.121273136	1.26181837	1.555346537
POP7	0.279073194	0.437923835	0.752149104	0.665855361	0.257153859	0.303167065	0.721347111	0.322597365	0.41720059	0.307861636	0.186212389	0.534229269
TM4SF1	0.794330841	0.665403364	0.818215399	0.18852256	0.149187654	0.040079215	0.770670587	0.770487171	0.552523984	0.06934401	0.955421335	0.702311289
MALSU1	0.429038958	0.559052062	0.858856012	0.718589496	0.388413011	0.410157751	0.811212343	0.436261273	0.469650838	0.331003347	0.254660723	0.488142586
HN1	0.642150383	1.063449935	1.302207425	1.105880216	0.556125936	0.522161006	1.91659057	0.39294316	0.783314166	0.382427167	0.508069581	0.895416449
EIF5A	0.749672334	1.145187602	1.396370975	1.487236264	0.391613767	0.785466365	1.503626666	0.741090662	1.01442137	0.537098442	0.688891515	1.334486031
AXL	0.383892356	0.548603311	0.803558703	0.590169943	0.30934784	0.469041191	0.775848045	0.285666354	0.732680398	0.249424228	0.898312168	0.570563471
PSMB3	1.084494978	1.423297617	1.667368207	1.568500026	1.037382384	1.121587153	1.715645881	1.112939557	1.231941789	1.077311521	0.799529869	1.268230195
HIST1H1C	0.445345816	0.379119587	0.534981265	0.258718952	0.338125734	0.293718713	0.309926787	0.241580962	0.28520941	0.240840775	0.183522674	0.420188736
TEX30	0.083170065	0.132806533	0.47313797	0.375580508	0.104166855	0.13072073	0.392991402	0.137019597	0.181841698	0.140445068	0.11067348	0.265987019
CEP170	0.302472197	0.356949379	0.622167244	0.365570376	0.303234403	0.309002673	0.446515167	0.279465475	0.279623874	0.220250531	0.441208726	0.239589661
S100A11	2.533150312	3.062295273	3.192442925	3.233018499	2.244113317	2.676671558	3.159365513	2.269846807	2.601873109	2.201841755	2.084367893	2.929894648
ERH	1.180793823	1.438460335	1.752451611	1.616976586	1.217018441	1.332859957	1.79224408	1.364261284	1.341986066	1.425967797	0.748333486	1.591175853
PRRX2	0.087862603	0.202223956	0.538410307	0.457994774	0.179481927	0.258535414	0.389932629	0.314751027	0.1904838	0.400197337	0.077517428	0.152186859
PSME2	0.64677015	1.126509261	1.326243798	1.322716787	0.592567135	0.67950368	1.449009545	0.6997177	0.977073958	0.63737684	0.701744197	1.153077107
YWHAH	0.308015553	0.484894128	0.87305382	0.840133382	0.30985967	0.532648436	0.927654115	0.483869346	0.846413606	0.334404203	0.39914986	0.746003256
GADD45GIP1	1.330513592	1.550081993	1.806926857	1.75766303	1.10014992	1.207390913	1.811128932	1.231742073	1.360632389	1.066202341	0.85154243	1.500257804
HAS2	0.458099332	0.358837283	0.735487235	0.631513292	0.070692399	0.069650397	0.726999574	0.108244846	0.266870937	0.147203304	0.630554507	0.241885951
TPM3	0.779904207	1.142177942	1.326194394	1.152839968	0.484328016	0.834212762	1.443444722	0.822974488	0.95079732	0.64091697	0.77776049	1.196610899
NOP10	1.213969322	1.420005612	1.740206379	1.71218165	1.215193519	1.249711045	1.665563261	1.28981827	1.387137261	1.11024471	0.707517883	1.623885004
PSG5	0.003220926	0.033317124	0.245385332	0.055862719	0.00091924	0.111710706	0.095686041	0.004431955	0.013063105	0.060474998	0.106366793	0.182540426
NOP16	0.096103356	0.246518204	0.552123233	0.525572931	0.117594968	0.108583508	0.529638209	0.186223959	0.207166682	0.138393865	0.146246462	0.414165224
ADRM1	0.50231983	0.764288579	1.084100002	1.07572149	0.638677438	0.557515693	1.093754325	0.57254934	0.757771318	0.588537391	0.597700087	1.136279276
HELLS	0.037755945	0.072501389	0.338501045	0.164994515	0.038173066	0.042418979	0.132573393	0.046256231	0.085369706	0.038894948	0.231697177	0.024885068
FXYD5	0.982427863	1.239608836	1.650448022	1.625498555	1.110605726	1.714897294	1.617612296	0.807888007	1.179449448	1.178762666	1.204595466	1.171729181
PPP1R14B	0.389163583	0.601209845	0.847248612	0.763838325	0.260865919	0.316930607	0.76599751	0.511349348	0.535931897	0.293374981	0.306639213	0.608689648
ENG	0.682051119	0.585897916	0.933287435	0.683008883	0.285512947	0.403761333	0.785044164	0.610314193	0.743616232	0.36403627	1.203838837	0.449374819
RHOC	1.391252641	1.662122191	1.991177079	2.136207297	1.169580095	1.297846695	2.118477483	1.145841726	1.721943979	1.050645437	0.979633348	1.635547555
UQCC2	0.605344205	0.974372297	1.14524105	0.984651536	0.565021182	0.597798556	1.153745622	0.686423557	0.747254441	0.586164492	0.381155138	0.81844943
CAV2	0.256292895	0.493747929	0.95641587	1.098670959	0.138665287	0.599064204	0.983322355	0.544514846	1.137676576	0.225041864	0.462054332	0.986936567
CKLF	0.47434828	0.55910016	0.845850248	0.635056957	0.320288256	0.414537343	0.892585591	0.476003285	0.520368525	0.408454344	0.314484646	0.565240476
C17orf89	0.67335842	0.938126335	1.158849747	1.004399092	0.557681177	0.750478473	1.091586023	0.746316582	0.783390927	0.691686615	0.366986791	1.025075675
PRMT1	0.618402322	0.967300376	1.195037512	1.194703042	0.659910454	0.624718618	1.192710573	0.604966276	0.641895179	0.584806654	0.608651771	0.912180517
PLP2	0.935830091	1.14780122	1.446174661	1.443734572	0.906134033	0.707920039	1.611285554	0.557261299	1.200103202	0.318140151	0.748331927	1.015132298
DNPH1	0.513717674	0.799260114	0.99802649	0.901140531	0.429382847	0.542723638	0.878372693	0.625773565	0.494025957	0.461991504	0.356990558	0.613783888
TIMM13	1.053141137	1.312813512	1.590150381	1.58015503	1.264689504	1.027949027	1.451082365	1.068104207	1.025226884	1.024346557	0.728661968	1.274644171
MRPL18	0.492137964	0.755921003	1.004418245	0.901957289	0.454452906	0.580091946	1.015038227	0.627824266	0.700505461	0.500217415	0.311326248	0.848248978
PSMB7	1.025340245	1.211945392	1.508405461	1.364252661	1.216940426	1.092200735	1.447188406	0.979273658	1.0323311	1.016415093	0.805578324	1.328061738
C20orf27	0.274282947	0.543053803	0.766258083	0.578382033	0.34703675	0.451229902	0.758022427	0.457635253	0.471277643	0.2502319	0.258752565	0.471651333
BIRC5	0.074204228	0.202935255	0.633191272	0.440777289	0.055046052	0.04902792	1.563501863	0.020047608	0.391330374	0.005774255	0.189509224	0.170642297
KRTAP2-3	0.004304792	0.031214034	0.191518277	0.073541164	0.000466821	0.000747008	0.06001413	0.000546828	0.080492785	0.000194109	0.029910754	0.061638208
GTF3A	0.444016923	0.837652241	0.968264242	0.818815114	0.457449567	0.523451101	0.877448345	0.54832185	0.620799239	0.508255206	0.247731767	0.747879178
CXCL3	0.114233625	0.122100003	0.328250847	0.085601913	0.079374442	0.083594659	0.22216625	0.098298139	0.031882547	0.533587947	0.168669464	0.256503008
ATP5G3	1.683011155	1.89169073	2.107574561	1.935456911	1.593008443	1.559605771	2.059037385	1.690934106	1.655795497	1.479253575	1.041638465	1.675068093
CCT2	0.552629302	0.737010826	1.00239575	0.906860193	0.712396226	0.498641349	0.945524418	0.49509305	0.547993781	0.476498387	0.779860832	1.002247329
CBR3	0.203550234	0.21162794	0.522787441	0.265808395	0.045023396	0.295596125	0.525890518	0.339513461	0.328860355	0.246407552	0.152963214	0.091540191
SNRPE	1.206109919	1.351265016	1.581841058	1.290983255	1.265543936	1.109731317	1.546489072	1.068869862	1.065798083	1.109007224	0.734830908	1.221271933
IFI27	0.213533541	0.296920303	0.808898728	0.780051011	0.050005785	0.43130446	0.481871918	1.956649551	0.863915873	0.584757949	0.3287087	0.699004851
SEC61G	1.610786787	2.016473216	2.23140663	2.393079543	1.659223381	1.531191383	2.094316003	1.578381096	1.849433745	1.523047418	1.17396561	2.109810788
S100A6	3.930625522	4.187704234	4.422522207	3.895875999	3.433542759	4.771658338	4.209294675	4.119066301	4.082871875	3.733084898	3.493457385	3.671658783
ARPC1A	0.778951739	1.140784147	1.29497354	1.055827073	1.03274761	0.935409498	1.230249556	0.60025631	0.800799311	0.56008324	0.475106053	0.981513904
ORC6	0.012267883	0.030869914	0.311889576	0.167854211	0.024645776	0.014000342	0.198547347	0.0170738	0.070631936	0.007239643	0.128156712	0.028469348
HSPB7	0.025633909	0.071528417	0.250978836	0.081267736	0.008055762	0.019101264	0.088673635	0.03001171	0.117585065	0.022278191	0.044249551	0.038699341
NDUFB2	1.354612925	1.623073701	1.851891773	1.836886474	1.084336037	1.322431165	1.737816217	1.489613573	1.542605458	1.215046766	0.931014425	1.654026714
ATAD2	0.081661208	0.076641972	0.35011815	0.177225233	0.053060881	0.057943459	0.182141263	0.072262178	0.140431732	0.068252071	0.266107205	0.014071215
HMGB2	0.691059981	0.474071266	0.855957642	0.46582688	0.357367557	0.555173779	1.39477676	0.723306943	0.617108102	0.744290696	0.534181552	0.599855445
RPL22L1	1.181408365	1.729339562	1.792976475	1.669418361	1.319757728	1.388960215	1.60923682	1.259806745	1.172580529	1.122155281	0.861689269	1.417384101
MRPL41	0.88603873	1.225097922	1.463843332	1.445446151	0.972437962	0.964825967	1.460351363	1.047639173	1.118584779	0.921498767	0.578263384	1.19646736
CXCL8	0.016938507	0.085364399	0.228167682	0.157755116	0.011903513	0.040508849	0.144576878	0.046261475	0.027991909	0.125564339	0.095047289	0.150939602
RRM2	0.025442772	0.090655836	0.33612653	0.161295994	0.066396571	0.013144311	0.490387768	0.004705701	0.128909573	0.000913211	0.244054663	0.013501805
MRPL14	0.776674688	0.919966839	1.207079526	1.140133671	0.664938016	0.796354025	1.151815616	0.756834794	0.833956443	0.770261605	0.462325536	0.94782052
MCFD2	0.668701715	0.81429808	1.029584337	0.753548453	0.634526407	0.546366114	0.993627189	0.607490698	0.742773172	0.700993384	0.935416435	0.865088571
POLR2L	2.181205106	2.159827991	2.380885031	1.812601158	1.319790621	2.214985263	2.173200345	2.102283943	2.094244796	1.911993619	1.440630945	1.760732906
PSMB6	1.128517487	1.495753314	1.633249895	1.542965865	0.992201813	0.999489582	1.648042087	0.989525334	1.139510781	0.952332141	0.815036951	1.568243857
RBM8A	0.657326755	0.860928851	1.16291502	1.10800736	0.708539735	0.654492116	1.323450796	0.632158331	0.70585677	0.715608015	0.574804062	1.004248276
CISD3	0.351494356	0.590675607	0.809725106	0.753748832	0.319158999	0.371371651	0.795267709	0.321257673	0.590552282	0.336483511	0.18376884	0.447660783
STUB1	0.785913219	1.057011189	1.287138357	1.177491819	0.895264557	0.92181373	1.196250438	0.886918095	0.96408428	0.768438567	0.543070328	0.966936589
ARPC5L	0.35515756	0.545825714	0.847832958	0.815380333	0.459920284	0.38098198	0.92651648	0.43077019	0.525375982	0.377222678	0.358324341	0.668292882
TCEB1	0.823528062	1.041258001	1.329796002	1.31107639	0.862248233	0.864780494	1.348747125	0.877820335	1.039418837	0.817704856	0.489950583	1.147128747
RBPJ	0.796658274	0.654157537	0.926086419	0.405849848	0.392322297	0.868784296	0.639355753	0.876690859	0.634160138	0.860863087	0.799808646	0.601024335
PSMD7	0.584021589	0.854162439	1.116134623	1.112710862	0.726198011	0.550084761	1.149523047	0.616040314	0.745894566	0.582384635	0.591933723	1.098881258
SRSF3	0.82240829	1.205374892	1.417088137	1.371590665	0.86102365	0.874390009	1.605676638	0.879842915	1.027079856	0.918948322	0.841417842	1.219547258
EEF1E1	0.225503843	0.342927218	0.594118033	0.500328346	0.238716322	0.221352973	0.485209801	0.246928184	0.260749066	0.21580116	0.19485507	0.494359122
AKR1B1	0.658335678	1.045075831	1.11161058	0.690628024	0.916460472	0.919077567	0.94709252	0.657054957	0.41717185	0.765396329	0.488686119	1.038975058
MT1X	0.192809079	0.413728604	0.617005269	0.326059259	0.327479294	0.624773313	0.328883805	0.356495455	0.526591365	0.615172647	0.156717773	0.370803704
SMS	0.434927035	0.793003022	1.000017761	0.907297948	0.585105873	0.404325715	1.296196227	0.423227256	0.694740725	0.345657926	0.438241705	0.757892656
CDK1	0.028841178	0.025052982	0.291409086	0.120845311	0.029833568	0.025668586	0.32224927	0.009708894	0.08421701	0.019447735	0.172575561	0.022759889
NDUFS8	0.918875201	1.184013609	1.355865127	1.209279157	0.818509388	0.81055049	1.363012524	0.946950328	0.974559508	0.852536038	0.773058683	1.110409734
COPRS	0.783199758	0.777499577	1.040156168	0.708267163	0.556665616	0.711662585	1.016863663	0.661961635	0.650150842	0.704874165	0.401194252	0.748138755
CENPM	0.018193947	0.094159604	0.354794358	0.201785797	0.029932259	0.018785799	0.510685182	0.009167273	0.168240971	0.003694079	0.088151144	0.030929898
MRPL15	0.275861438	0.454398445	0.677470089	0.565754293	0.357490333	0.284145704	0.594879063	0.321106332	0.381261094	0.301422336	0.286063546	0.590282979
RPL26L1	0.569300207	0.732862467	0.974762025	0.848405454	0.622928836	0.507062631	1.006689728	0.534418381	0.640042598	0.456596768	0.33827764	0.79295709
CBR1	0.666539154	0.813532476	1.108198916	1.084527278	0.556875703	0.791779002	1.001196511	0.808419252	0.779987857	0.575346169	0.479508503	0.690369688
LSM7	0.924724369	1.221693592	1.404582435	1.321780755	0.830890029	0.97966509	1.423563503	0.831326641	0.940646865	0.907127731	0.577334893	1.03933109
POLR3K	0.098672327	0.169361645	0.424608076	0.311255771	0.094892831	0.112374516	0.316812298	0.125991884	0.179817957	0.099344401	0.096416992	0.186161131
COX17	0.391957524	0.458627364	0.752792794	0.627676522	0.232854909	0.407804467	0.744335893	0.420384349	0.564092525	0.327059241	0.216370199	0.700309765
CDCA4	0.045835035	0.071142607	0.332491015	0.209674822	0.061456404	0.059985528	0.206241692	0.039548487	0.112616572	0.039331761	0.126228061	0.149840325
KIAA0101	0.565600316	0.76505777	0.923547464	0.526347366	0.780963021	0.242376354	1.257138915	0.143616051	0.541943698	0.032329511	0.361449613	0.259012656
RFC2	0.060038986	0.095562195	0.356517771	0.235919812	0.072530467	0.064638125	0.224306045	0.066720194	0.131545841	0.073821421	0.116997237	0.096095896
NAA10	0.640717471	0.92605228	1.148847915	1.202270559	0.763553535	0.546482225	1.085329734	0.614798479	0.726252985	0.548839588	0.367028316	0.877315554
JAK1	0.725326729	0.937849503	1.183749769	1.079543845	0.830652621	0.876837343	0.998471554	0.897443068	0.912228231	0.962646329	0.827346478	1.09615465
MRPS34	0.688955086	0.866638339	1.090556083	0.916657607	0.745439571	0.741195343	1.01719637	0.674738968	0.733860109	0.573390959	0.493201764	0.738415072
MYDGF	1.353662212	1.78312666	1.971342996	2.054894063	1.235352654	1.38115023	1.984287236	1.310243438	1.465699014	1.361648208	2.025714193	1.867777459
ANAPC11	1.524412173	1.627465273	1.890124081	1.7999057	1.123302783	1.397239031	2.018518025	1.494426964	1.648031466	1.345893943	0.822943161	1.30653787
CALM1	1.406294676	1.865881156	2.008346248	2.046300107	0.99610087	1.387695482	2.112968535	1.498969462	1.75971816	1.114326022	1.002167856	1.933876698
S100A13	1.808194573	1.812479495	2.012825408	1.53621899	1.369897827	1.974079826	1.767751422	1.607858355	1.447053384	1.771995836	0.987746667	1.590975607
PSMG1	0.189646809	0.329161379	0.574186134	0.522793074	0.264707698	0.247917354	0.431555087	0.212665038	0.259417376	0.204390299	0.234065851	0.585432269
RNH1	0.958569174	1.345050988	1.577848158	1.610319865	1.095106137	1.340460705	1.51045239	1.140907703	1.098902967	1.012898742	1.175537226	1.513230548
RAB3B	0.043274384	0.161165866	0.33632692	0.166149266	0.019676696	0.117844442	0.230995565	0.043907234	0.104483754	0.061875848	0.152590268	0.099550922
DNASE1L3	0.001071128	0.019831018	0.219812722	0.090386675	0.000778663	0.001106359	0.202930815	0.000322295	0.016359996	0.000380489	0.041977706	0.065810116
PFKP	0.111356168	0.274808352	0.49575913	0.437711701	0.112718224	0.095141966	0.456187823	0.126796816	0.327706843	0.086038318	0.372703427	0.301391749
MRTO4	0.175195683	0.27725489	0.544085688	0.468585595	0.209568107	0.175597372	0.541896441	0.190331253	0.24561626	0.177738014	0.241097218	0.461115475
NUDT1	0.372975152	0.534145421	0.75528542	0.632641583	0.241798607	0.286395476	0.983084805	0.285038698	0.458833046	0.259026005	0.319083406	0.331003587
CYR61	0.757564988	1.207119595	1.477089731	1.953634181	0.188289964	0.74472211	1.220281022	0.865939991	1.388486737	0.793745217	2.040554803	1.159524205
PSMC3	0.539875235	0.802147585	1.029910527	1.017662143	0.568787884	0.485903596	1.123599542	0.503117039	0.673639583	0.517681066	0.758735154	0.8709042
USP1	0.215501268	0.251111148	0.5161739	0.376264697	0.213057965	0.25737853	0.383820784	0.261624268	0.290405432	0.268116795	0.256687152	0.257651991
MT1E	0.936213923	1.402971151	1.345740345	0.533854176	1.225725155	1.368118416	0.977599157	0.804647428	1.35983155	1.311026466	0.485197822	0.740733263
DDX39A	0.084045824	0.225769012	0.520001027	0.458926962	0.136613453	0.113146282	0.805780039	0.134235749	0.264527641	0.080289299	0.232043428	0.355592261
EIF3I	1.069826455	1.343900713	1.511886843	1.415099397	1.225642948	0.976605598	1.458966413	0.912600194	1.013609482	0.915433268	0.794920503	1.439858309
NOP56	0.272019833	0.407329773	0.67843867	0.626740885	0.402120035	0.278041808	0.640292616	0.340593857	0.337768811	0.282012663	0.568163391	0.652471032
EIF4E	0.277840998	0.362105764	0.655228347	0.558443764	0.262895945	0.332110695	0.694172734	0.302452879	0.40146709	0.314616365	0.340443823	0.500364041
SLC38A5	0.025723606	0.16648107	0.345237027	0.252072165	0.085913924	0.044321836	0.232951544	0.0482549	0.029922907	0.032489486	0.146345508	0.223270043
CCT7	0.599709552	0.85888109	1.057748827	1.013776798	0.802689868	0.534962012	1.03297127	0.564530676	0.619650796	0.496086845	0.694019628	1.008898042
MINOS1	1.352680315	1.556530098	1.731287105	1.53840259	1.008512941	1.437925433	1.706625507	1.385808977	1.45828389	1.155719664	0.911671351	1.556266433
BANF1	0.861714348	1.116614165	1.314481774	1.293968812	0.636627104	0.772917534	1.4697534	0.810970182	1.006618417	0.714465546	0.480903932	1.089611685
COA1	0.327085632	0.472981812	0.698617139	0.62179197	0.421104906	0.3855552	0.796055751	0.313121088	0.414826254	0.281828569	0.249098851	0.44969083
LSM2	0.672480227	0.748748857	0.981800165	0.829384264	0.648313796	0.512282572	1.025530171	0.516188121	0.567895795	0.545996123	0.258267929	0.572452872
PARP1	0.38018942	0.513166177	0.715724678	0.500726053	0.390862064	0.503508574	0.602094951	0.439206678	0.4797711	0.477671124	0.499566337	0.323489146
NANS	0.300012068	0.659964578	0.80773229	0.810616028	0.475164133	0.32079273	0.779249408	0.280867072	0.38488237	0.287213146	0.375925032	0.84116666
MTCH2	0.390223731	0.682172631	0.865343421	0.772755588	0.598741443	0.414931455	0.862667241	0.501766664	0.553116714	0.389097867	0.444193227	0.667073566
NDUFAB1	0.575592476	0.995263305	1.152367131	1.127120967	0.954121317	0.572632036	1.132317561	0.591923469	0.899794654	0.487239973	0.423896983	1.043104196
DPM2	0.258831234	0.393131095	0.657762216	0.648087417	0.334117597	0.284852404	0.588978189	0.265274727	0.37893602	0.236725713	0.274746183	0.393836044
YBX1	2.204972653	2.736085949	2.795096184	2.744533419	2.282162096	2.212122422	2.854145846	2.228776218	2.382737081	2.126834812	1.790053247	2.802553901
AP1S1	0.597535468	0.866351296	1.010731082	0.893556496	0.532696204	0.731792193	0.936429597	0.529906913	0.627278292	0.480101101	0.419218362	0.691667489
DUSP6	0.37446069	0.187020403	0.47646867	0.287398132	0.02019673	0.163140596	0.347700195	0.121783862	0.087707656	0.109680483	0.323774035	0.439595953
EIF6	0.800657544	1.112641313	1.261567976	1.255712519	0.731328172	0.684417363	1.266224733	0.703541096	0.880607259	0.657647676	0.67988105	1.283959025
SRSF2	0.525332476	0.796743232	0.997631513	0.942343274	0.575093795	0.591151197	1.063984811	0.580853605	0.731786459	0.624288578	0.738559093	0.692584666
MKI67	0.018231482	0.043398575	0.344352933	0.158606962	0.006721817	0.020109179	1.02679508	0.006044068	0.166294366	0.003864584	0.333749959	0.021399097
CKS2	0.118225425	0.256256477	0.653016454	0.454349093	0.217935084	0.225751537	1.613409379	0.183712126	0.356054638	0.132522838	0.229860861	0.390989972
TXN	2.34508999	2.584997852	2.711970436	2.375987024	1.947306754	2.614638342	2.624372299	2.69310214	2.257842459	2.077730616	1.536362228	2.448310225
GLRX3	0.394533636	0.578678608	0.813360972	0.776288018	0.569439285	0.406922879	0.805994952	0.351727932	0.469430315	0.290469418	0.377014018	0.737778363
ATOX1	1.060813379	1.354843631	1.53985564	1.446454698	1.195357826	1.307244446	1.43075981	1.143649051	1.263622884	1.049601732	0.614482745	1.283214549
FBL	0.627617922	0.812022616	0.983250006	0.813902689	0.753102098	0.57746865	0.947090626	0.502809997	0.537933982	0.558637717	0.379438437	0.719235879
CHI3L1	0.945894795	0.320683041	0.749745643	0.289153409	0.429363527	0.07364869	0.192959664	0.891273446	0.062725859	1.554193979	0.547732681	0.365701782
PTX3	0.78924856	1.290126468	0.963698355	0.691524761	0.2083262	0.81614678	0.544788854	0.933904588	0.463461662	0.839627744	1.555711602	1.257140831
POSTN	0.294547726	0.473868887	0.294556131	1.502250879	0.237950298	0.135062272	0.39228523	0.400720915	0.965694293	0.086004577	1.39605093	0.299901605
ACTA2	0.683945214	1.443724689	1.100805246	2.382370396	0.758146879	0.826599723	1.515463885	0.872994336	2.65643112	0.680232973	1.708365436	1.021114632
CTGF	0.839150768	0.899899614	0.712557913	1.939834063	0.041479488	0.228697495	0.626040395	0.281246934	1.130553696	0.317735644	2.025161905	0.54274058
PHLDA2	0.134591454	0.641902093	1.408900623	1.864145566	0.1851831	0.407491239	1.30410473	0.292687983	1.070052882	0.133272881	0.471685986	1.07581214
BGN	1.149593852	0.791920472	1.353761167	2.235209449	0.89406064	0.570633875	1.360710799	0.613424425	1.336211427	0.362936428	1.616833499	0.778849203
TIMP1	3.50833058	3.2302555	4.020624626	4.543793941	3.110478627	3.357500681	3.81494033	3.619667227	2.82968401	3.508971333	4.462519596	2.923907265
KRT7	0.038094386	0.156445704	0.591444297	1.014990398	0.011984898	0.033542514	0.793069336	0.082720537	0.305843416	0.015974009	0.233215432	0.480288746
G0S2	0.170600743	0.39281892	0.435902023	1.104381708	0.864250902	0.165655479	0.605595856	0.179894398	0.172516243	0.236581217	0.247389027	0.408103745
EIF4EBP1	0.486979363	1.352323155	1.343998718	2.003921786	1.356989945	0.46009523	1.426697568	0.524064594	0.908232874	0.516589535	0.490584648	1.308147337
NDUFA4L2	0.047844496	0.168450794	0.280660147	0.844104145	0.072615511	0.046170005	0.264536293	0.431318784	1.104871922	0.10775269	0.219610728	0.158730592
SERPINH1	0.903179443	1.779470141	1.306670668	2.316104744	1.767359865	0.902922763	1.599671196	0.853700683	1.341663194	0.877625445	2.184370517	1.12206393
CYR61	0.757564988	1.207119595	1.477089731	1.953634181	0.188289964	0.74472211	1.220281022	0.865939991	1.388486737	0.793745217	2.040554803	1.159524205
COL1A1	1.588540602	2.733281162	1.958391409	3.383429399	3.676554996	1.821050513	2.216071602	2.389521608	2.298159743	2.23420958	3.300442122	1.060538473
SPARC	1.411700588	2.329209335	1.775476521	2.947895979	3.088983884	1.400219498	1.874173738	1.717962655	2.13344762	1.515067457	2.907142386	1.46627251
SDC2	0.224263819	0.319000152	0.433609809	1.122166676	0.1890073	0.268439631	0.52447286	0.633222331	0.912723132	0.24201328	0.682456042	0.472892531
INHBA	0.336966643	0.321340958	0.312218864	0.972543236	0.076641968	0.054545339	0.370229014	0.228611518	0.547651696	0.098220623	0.912094425	0.37812605
SPHK1	0.172386829	0.327465993	0.94264801	1.278685142	0.168006099	0.168270826	0.945752543	0.274793461	0.503193043	0.268219143	0.528154076	0.783052777
SERPINE1	0.057369197	0.911706053	1.633277912	1.621227829	0.220611689	0.093239154	1.385623106	0.054042722	0.852713741	0.043370579	1.160740832	0.783353518
C12orf75	0.78983915	1.102842766	1.581335186	1.99042442	0.293840676	1.313118944	1.727494113	0.831025526	1.837973289	1.031519034	0.598654797	1.143943503
THY1	0.915803232	1.889238096	1.68116029	2.425570687	1.391095356	1.898253478	1.921958805	1.356517053	1.776549905	1.248662731	1.814531461	0.894047739
COL4A1	0.150154979	0.33268846	0.156748436	0.968127427	0.370992398	0.155317969	0.340810304	0.533977613	1.203975134	0.12300784	0.818592625	0.319807186
OLFM2	0.034578978	0.145528503	0.190423836	0.732022249	0.038036882	0.063114317	0.142275301	0.348572627	0.16845541	0.019948035	0.180347062	0.073345499
HES4	0.009769575	0.034388445	0.128898659	0.662269521	0.021434581	0.035832611	0.221974794	0.146056339	0.195018272	0.005407965	0.155175352	0.236904089
ACTB	3.196320028	3.907208344	4.30925488	4.485736719	2.418484159	2.925751291	4.432935217	2.95043943	4.049395035	2.868246832	3.89120159	3.328004246
CAV1	1.344622303	1.806928405	2.871138912	2.926445012	0.383310593	2.576178603	2.799660005	2.145937855	2.871203714	1.263901632	1.596643006	2.127061358
PRSS23	0.965127462	0.943604885	1.056546816	1.728024205	0.161322867	1.131849711	1.290993314	0.817919512	1.115020051	0.796371742	1.531620266	0.881157095
COL5A3	0.051295435	0.119398038	0.186293561	0.730942059	0.033843845	0.074334527	0.238397876	0.280958953	0.28554797	0.030019985	0.371380178	0.050732101
COL4A2	0.258518343	0.425339059	0.286249681	1.03239021	0.543602321	0.248826965	0.4555213	0.508378798	1.317776683	0.18793226	0.911693689	0.41408728
LINC00152	1.085085058	1.004029042	1.195754175	1.712076762	0.466174616	0.854401027	1.179959287	1.033805712	1.251587939	0.523738325	0.539736657	0.978432014
TNFRSF12A	0.491015265	1.06639396	1.88794813	1.844448997	0.204839678	0.393898669	1.691798097	0.389264925	0.984412864	0.42528778	1.360757922	1.653039854
LGMN	0.131655589	0.246378525	0.473111385	0.890987815	0.117579687	0.091410628	0.468261556	0.22131502	0.347105838	0.12909188	0.521163153	0.277029285
MYL12A	1.809827561	2.125587465	2.433694091	2.757093037	1.19931958	1.675024806	2.486930833	1.753231826	2.358184378	1.444784684	1.510332726	2.158437556
IER3	0.259345473	0.560635431	0.613937691	1.096001314	0.803624297	0.241599974	0.625902406	0.392424815	0.533844985	0.334261662	0.616822195	0.610628803
CTSC	0.815232196	0.75255524	1.302772954	1.702548086	0.496014168	1.267129084	1.194666023	1.16524126	1.130412326	0.46721378	1.184171208	0.67141415
TPM1	1.915299175	2.36849504	2.281225219	2.701635013	0.940026031	1.221747285	2.301512197	1.095300247	2.543321995	0.884705482	2.287564986	1.655908573
LOXL2	0.203463224	0.529966661	0.466230674	0.950776462	0.325318704	0.093880493	0.45004062	0.38536934	0.601727629	0.079368224	1.005911805	0.343517143
CALD1	2.781882581	2.977905405	2.778173261	3.543923706	2.325852491	2.457782994	2.945178497	3.351389568	3.932954116	2.750244407	3.531781579	2.305993169
TRIB3	0.037174961	0.218031991	0.098890915	0.634068272	0.378229994	0.075930038	0.147872998	0.092731544	0.123177773	0.059532214	0.145874302	0.843604823
ARPC2	1.49447131	2.217890301	2.342822669	2.648129407	1.60601859	1.618374535	2.495556405	1.661259454	2.056093879	1.459748655	1.394349532	2.139769594
MTHFD2	0.130814628	0.577320705	0.422262221	0.979323707	0.634023128	0.195249561	0.476471137	0.220768123	0.434167452	0.171456448	0.329228926	0.792256713
TUBA1B	1.374862546	2.536834776	3.440767886	3.274582339	0.950700809	1.134059516	3.771184777	1.097466746	2.214441892	0.923765854	2.185085469	2.081839801
MIR4435-2HG	0.572241871	0.552653078	0.779716403	1.168780805	0.299498932	0.509555627	0.743140317	0.592761421	0.661024324	0.353897963	0.364462098	0.567172962
CREB3L1	0.157616504	0.537829329	0.376236668	0.96913664	0.488961696	0.482080698	0.631692134	0.296100968	0.380267118	0.272219687	0.406350529	0.256659669
CYCS	0.41142301	0.83359917	1.448498561	1.505008443	0.541286313	0.461213311	1.442754568	0.687020827	0.965098104	0.603440834	0.517177068	1.659561612
TAGLN	3.569473536	3.015176579	2.920654777	3.742446111	0.99407508	0.955993549	3.192772657	1.912596999	3.897487973	1.296982471	3.295146012	2.306951052
MYL9	1.788738177	2.358187324	1.906685133	2.563822059	1.221013637	1.606315177	2.104266744	1.612620613	3.06820976	1.363442729	1.761929755	1.651750283
ARF4	1.047445687	1.505244435	1.523431664	1.911786254	1.382613971	1.104687997	1.56690706	1.030222982	1.322180472	1.11529856	1.18417343	1.875869985
PFN1	2.333655026	3.272220018	3.329894175	3.491663227	2.393642043	2.316678119	3.435313411	2.201641199	2.789135374	2.092701622	2.039389045	2.859626528
TGFB1	0.400608276	0.538866753	0.726005889	1.098112943	0.713375528	0.435217894	0.819217502	0.442502586	0.355303181	0.46834822	0.726286999	0.44307308
TPI1	1.896270924	2.48223631	2.985402875	2.979432738	1.737814652	1.815777048	2.974141389	1.993523714	2.30674365	1.932183908	1.916593141	2.231458396
TAGLN2	0.796883639	1.471604841	1.875387386	1.94362469	1.012930029	1.085067916	2.022402747	0.749210545	1.243372001	0.778313904	0.854922595	1.289114725
ACTN1	0.650824696	0.904173693	0.921615227	1.307539112	0.502908764	0.533603772	1.071858665	0.548639606	1.110757881	0.484826715	1.268835874	0.805767151
CAV2	0.256292895	0.493747929	0.95641587	1.098670959	0.138665287	0.599064204	0.983322355	0.544514846	1.137676576	0.225041864	0.462054332	0.986936567
TMED9	0.912104413	1.557667416	1.656872624	1.912254128	1.220695801	1.038518173	1.733700748	0.871344083	1.291430245	0.884182441	1.995351015	1.713172621
PRELID1	1.01846842	1.530205674	1.883037588	1.969052266	1.054025823	1.031227393	1.929736421	0.987988018	1.381264616	0.928186552	0.714648039	1.685939572
GARS	0.28633286	0.792799761	0.643686259	1.0703446	0.864545879	0.329729045	0.636895966	0.40097989	0.48343754	0.278441631	0.720490322	0.930976337
PGK1	0.644815072	1.165177339	1.52746905	1.611035917	0.759704037	0.698857231	1.487314258	0.70499792	1.044123296	0.722197252	1.101860596	1.077984739
SCG5	0.043237598	0.152696382	0.29839327	0.558448818	0.116985538	0.233214487	0.259828526	0.347924711	0.147881732	0.52536148	0.166241225	0.140076537
LRRC59	0.254200783	0.703662339	1.006119052	1.146527684	0.429292834	0.331099248	1.069787057	0.324177505	0.60567438	0.327492701	0.590509135	1.092748045
UACA	0.464610936	0.604067278	0.496000341	0.958263331	0.375695919	0.388842417	0.631462752	0.71319708	0.707636784	0.425759479	0.772312883	0.294975671
ENO1	1.529600817	2.448710324	2.916424761	2.81253601	1.47144005	1.270530604	2.866666631	1.717836403	1.926797527	1.524645571	2.110272653	2.428129365
H2AFZ	0.963482107	1.542660954	2.420076333	2.356388807	1.291411186	1.260713691	3.071086655	0.996490382	1.679560343	0.948503793	1.103535942	1.568714273
SDF2L1	0.240780235	0.655058386	1.202177061	1.149510856	0.291333927	0.343184499	1.033796084	0.35731914	0.542409128	0.425445982	0.62812307	1.177531996
SEC61G	1.610786787	2.016473216	2.23140663	2.393079543	1.659223381	1.531191383	2.094316003	1.578381096	1.849433745	1.523047418	1.17396561	2.109810788
CHCHD10	0.380265475	0.411671026	0.518782418	0.923951949	0.238683596	0.831011155	0.557107928	0.278859232	1.061146481	0.491896492	0.242579524	0.455975256
RHOC	1.391252641	1.662122191	1.991177079	2.136207297	1.169580095	1.297846695	2.118477483	1.145841726	1.721943979	1.050645437	0.979633348	1.635547555
YIF1A	0.796398634	1.301961803	1.313572324	1.593380567	0.950924941	0.744874701	1.256537889	0.845152035	0.97158874	0.799332127	0.973118876	1.065847594
EBNA1BP2	0.230869389	0.568460813	0.932916595	1.017264277	0.281146205	0.288990761	0.919992734	0.31816326	0.51276269	0.285225645	0.295695196	0.837374337
PHGDH	0.174030664	0.657872514	0.360733005	0.91702899	1.023292308	0.20444824	0.580343539	0.363034312	0.337098184	0.179817372	0.51886997	0.44044734
TUBB6	0.333126399	0.883226928	1.501745656	1.426493852	0.411467843	0.519786141	1.722379497	0.532641184	0.960393102	0.412167006	0.80149689	0.96372355
COL6A2	2.363259678	2.012927022	2.342537197	2.79349034	2.009952212	2.34999941	2.227000096	2.468417695	2.474778574	2.272137491	3.434792616	1.331277149
SLC1A5	0.350904926	0.598038945	0.449122385	0.908687853	0.642826956	0.186205184	0.519562783	0.437665172	0.353107339	0.335682683	0.848304952	0.516580559
COL1A2	2.239294877	2.438285508	1.802741491	2.828717229	2.981125423	2.326674581	1.926559536	2.665157601	2.449764055	2.561664182	3.55157473	0.985559129
SLC3A2	0.221453462	0.51970192	0.381339327	0.87361503	0.908403096	0.314596353	0.485166644	0.318076911	0.319155582	0.378366762	0.833833388	1.804214763
11-Sep	0.969773546	1.304483972	0.945924012	1.542939546	0.672812021	1.290351718	1.179478195	0.748723886	1.137232518	0.9904415	1.137430208	0.852460745
ATP6V0B	0.529139164	0.724859107	1.063076851	1.247014481	0.849351999	0.625164099	1.113668236	0.660192757	0.765398905	0.643735578	0.726404881	1.306095872
EPS8	0.499114918	0.715255713	0.689922384	1.071693311	0.550018574	0.504416293	0.704323693	0.781323116	0.969502653	0.505046621	0.599302507	0.706824957
DYNLT1	1.046166196	1.266545954	1.676931024	1.721951869	0.947902883	0.875177377	1.601262894	0.956512236	1.116783337	0.927909556	0.719859697	1.339777566
PFDN2	0.631458084	0.943205594	1.376403827	1.421252761	0.773550758	0.689701586	1.373056875	0.738313552	0.847883366	0.679617114	0.480151981	1.403220305
KDELR2	1.340499826	1.867432594	1.698732776	2.037367389	1.443370949	1.096910211	1.771294713	1.209653615	1.401235039	1.22382183	1.610724286	1.726796374
PSAT1	0.009844965	0.326299174	0.100981912	0.556571348	0.563804281	0.023685654	0.195535455	0.084591015	0.089296561	0.024448968	0.193432527	0.300483549
FGF1	0.009984876	0.070098407	0.239788065	0.454071925	0.002346618	0.012654486	0.375257036	0.036373249	0.419757865	0.009863979	0.03974261	0.129638925
POMP	1.481961816	1.868707135	2.09148958	2.229489351	1.530866779	1.545588874	2.104457045	1.601857475	1.848200202	1.474865803	1.167619277	2.068362793
CLIC1	1.755814703	2.086755097	2.523158361	2.521437661	1.515839911	1.755137208	2.66928674	1.459269865	1.979839606	1.263882787	1.662041028	2.198162932
CAP1	0.68085756	1.133451129	1.178216131	1.420448885	0.710040746	0.797384204	1.30378458	0.767057613	1.210578672	0.673733129	1.074532772	1.029185028
EIF5A	0.749672334	1.145187602	1.396370975	1.487236264	0.391613767	0.785466365	1.503626666	0.741090662	1.01442137	0.537098442	0.688891515	1.334486031
CFL1	2.470860493	3.042574397	3.211610143	3.26945244	1.991625873	2.325471986	3.337458878	2.237798624	2.739868925	2.096488046	1.994108895	2.657341651
VIMP	0.574525669	0.819441396	0.984501194	1.237703951	0.611489845	0.665149158	1.083648309	0.806074575	0.917588484	0.710024598	1.209582095	1.408614909
DKK3	0.147952906	0.25759244	0.222824594	0.641175337	0.155919811	0.727470341	0.371422088	0.42245941	0.628824625	0.149790652	0.434638569	0.297316128
SRA1	0.390186078	0.729129647	0.812605047	1.042628295	0.632147204	0.347187263	0.862440076	0.429355289	0.565389022	0.371304626	0.281985276	0.825938882
SERP1	0.919905587	1.311765593	1.339583917	1.60123834	1.284341702	0.946045598	1.301327044	0.983932886	1.108651181	0.96822039	0.758726116	1.818546948
S100A16	0.898661781	1.500085514	2.158127812	1.870380406	0.595313084	0.855502933	1.896478709	0.990841503	0.369826636	1.036588153	0.649944229	1.664066493
FOXS1	0.002391269	0.01529662	0.04738823	0.348078218	0.001849592	0.004422871	0.150398597	0.061984626	0.214316013	0.003164808	0.042782718	0.016320349
PDGFRB	0.528407666	0.411520269	0.347520333	0.895447932	0.251791689	0.687347443	0.513499516	0.878541033	1.049114307	0.654125934	1.007821039	0.138580841
SARS	0.539070916	0.768376541	0.614577191	1.067573513	0.930152608	0.586951156	0.696468899	0.649195884	0.640918796	0.498588997	0.669788119	1.138746121
AP2S1	1.905562308	2.145867534	2.157856657	2.46521491	2.198862616	1.625002503	2.31305213	1.82560853	1.966978363	1.711313409	1.233301469	1.740184536
MARCKSL1	0.824389801	0.61092147	0.460517761	1.029585594	0.939267428	0.643288863	0.685877552	0.394299633	0.42053097	0.684266571	0.344121656	0.591600836
NME1	0.613484265	1.330016249	1.739541589	1.580462812	0.553989797	0.460122647	1.59998838	0.54454728	0.789460265	0.510114244	0.632839287	1.408758686
P4HA2	0.192845519	0.56364731	0.556443995	0.872798103	0.988002349	0.326465352	0.511134852	0.270527071	0.360907219	0.308793573	1.043791965	0.490589722
RANBP1	0.799801564	1.246264134	1.973734239	1.740124189	0.675361633	0.793300254	2.013860201	0.797357677	1.136016131	0.810915815	0.755231166	1.216746968
ILK	0.546759876	0.836901129	0.886495344	1.119055469	0.523450639	0.622209668	1.0106733	0.517445092	0.911582099	0.446180834	0.676414035	0.738447615
SNRPB	0.64366072	1.139275281	1.650056645	1.56095655	0.863980172	0.749562233	1.740163252	0.773288939	1.087519798	0.766984529	0.770582685	1.384369124
SRM	0.184909429	0.432297761	0.745177959	0.783770822	0.307835381	0.232347634	0.575861861	0.299462002	0.355737337	0.212534542	0.19526357	0.625841412
PPP4C	0.667956053	0.977494822	1.102012092	1.293302077	0.808032688	0.770915853	1.212165441	0.725683953	0.84877485	0.746674915	0.62309246	0.975118222
RAN	1.272943332	1.818745675	2.370984312	2.243017898	1.464694795	1.184092663	2.584064788	1.266943807	1.500275796	1.113146664	1.205692153	1.804828021
NTMT1	0.334927709	0.506497831	0.811070109	0.917643365	0.338822349	0.401213605	0.830770997	0.444399995	0.762719085	0.36199131	0.334719255	0.69192296
MYDGF	1.353662212	1.78312666	1.971342996	2.054894063	1.235352654	1.38115023	1.984287236	1.310243438	1.465699014	1.361648208	2.025714193	1.867777459
ALDOA	2.250901735	2.581839688	2.692086261	2.853112319	2.3170361	2.102883209	2.71089007	2.105104351	2.403033529	2.025784581	1.975881868	2.316847968
PSMA7	1.541843102	1.998608893	2.3272525	2.327077841	1.609946326	1.44813153	2.364572757	1.642673441	1.749689215	1.466692532	1.318566313	2.195170603
MSC	0.055561327	0.090974717	0.097037281	0.404092108	0.066203699	0.120321295	0.138117464	0.087130905	0.119601507	0.169005319	0.059195124	0.281421301
PTRF	1.111237662	1.536373195	1.684315338	1.842121091	0.504047405	1.286716314	1.784487904	1.650833876	1.974611295	1.105602645	1.506610646	1.273948492
COL6A1	2.131552602	1.88929148	1.974928313	2.433439108	1.747775899	1.956693478	1.906972496	2.211241148	2.207953852	1.87156495	3.05556943	0.8014012
EIF2S2	0.929751659	1.322082661	1.203477252	1.567333076	1.385910747	0.992978951	1.297584744	1.140906889	1.173902327	0.978686876	0.898549407	1.60599874
ASNS	0.039548945	0.258760886	0.128740852	0.459117919	0.257512718	0.036023778	0.18584913	0.075853988	0.109633366	0.048552806	0.24397139	0.314532007
SSR3	0.823510034	1.485048186	1.846275071	1.774480206	1.446738571	0.75063972	1.738900021	0.779804634	1.170741098	0.720688388	1.39897538	1.541568985
EMP1	0.593704381	0.675562275	1.320293301	1.244551878	0.152252782	0.557099347	1.306650783	0.845731486	0.577000579	0.518117955	1.30338496	0.676805254
TOMM40	0.140679837	0.312868625	0.69667535	0.729885161	0.224413113	0.215747439	0.694837306	0.231603609	0.386892002	0.210707368	0.339918033	0.548965224
SFRP2	0.012681685	0.052941607	0.04734681	0.356420375	0.025852245	0.754968747	0.073825378	0.634340936	0.052092817	0.796910716	0.258818317	0.055975755
DDX21	0.284561159	0.524073695	0.732614354	0.889365271	0.365732829	0.359901339	0.83125716	0.573885032	0.523931888	0.470308294	0.706859674	1.119251065
NREP	0.261595589	0.761187635	0.339650608	0.833443529	0.884934864	0.265459209	0.453711268	0.383781745	0.343685696	0.343789672	0.333167618	0.181112984
SNAI2	0.483824128	0.600773415	0.463997288	0.902523621	0.811937222	0.565217127	0.570146202	0.593996787	0.472829478	0.382467694	0.34748875	0.482814536
PSMD8	1.003452277	1.42665031	1.540584769	1.677903629	1.239521397	1.012012615	1.583199206	0.908589087	1.180607113	0.845242046	0.842851324	1.576575313
MANF	0.514851141	0.797012982	1.151466093	1.163390287	0.598568597	0.536147185	1.10936349	0.514039558	0.601915407	0.561872706	1.134175767	1.133351063
NR2F1-AS1	0.106745687	0.154918271	0.154158012	0.451685191	0.21969953	0.246354297	0.283903085	0.120025165	0.211680508	0.133732827	0.125868881	0.103824654
ITGA5	0.159332695	0.291270697	0.388294315	0.600717447	0.167759599	0.185974392	0.50225099	0.202068863	0.375366773	0.158103421	0.609117787	0.152841687
THBS1	1.078681384	0.836880099	0.402570867	1.260840334	0.064863783	1.186658551	0.673268527	0.784905109	1.173608979	1.387160523	2.077815303	0.662253967
EVA1B	0.906021297	1.00900287	1.032979411	1.463232993	1.233420032	1.492499422	1.187765805	1.203248205	1.242046138	1.298416919	0.515999735	0.752698735
S100A11	2.533150312	3.062295273	3.192442925	3.233018499	2.244113317	2.676671558	3.159365513	2.269846807	2.601873109	2.201841755	2.084367893	2.929894648
OAF	0.042131046	0.210655187	0.684973737	0.608889539	0.189021928	0.477794972	0.459759741	0.503234651	0.254033818	0.207459376	0.224752353	0.323635194
LIMS1	0.456305522	0.61570864	0.777215583	0.982745512	0.864613186	0.479144669	0.715669077	0.497065157	0.642869666	0.557758692	0.410457027	0.745510213
SH3BGRL3	2.199680076	2.865642534	3.290789664	3.088029187	1.498966789	2.407290289	3.127167459	1.977061438	2.34616222	1.565406417	1.525195961	2.617256133
GSTO1	0.953968778	1.335588964	1.841114152	1.742506702	1.330170143	1.140491382	1.807232135	0.842031813	1.10194877	0.847447987	0.829380983	1.416782247
RSU1	0.489774232	0.691342376	0.768104018	0.971670384	0.320315969	0.556571408	0.786806138	0.589129205	0.767495541	0.452656184	0.469283399	0.697349147
FKBP11	0.505746912	0.844253032	0.889180435	1.074115206	0.902496644	0.401844439	0.780369246	0.512557736	0.431933934	0.417109668	0.814748263	0.891856405
MYL12B	1.515484085	1.828359402	1.974698704	2.109674122	1.351854181	1.729603593	1.982798324	1.701583389	1.850996639	1.419016515	1.110390419	1.942436787
CD59	1.706509052	1.778849587	2.404349277	2.344598163	0.841087131	2.065258676	2.324721561	2.002477971	2.234721383	1.780790554	2.364493946	1.49443714
SRSF7	0.549485501	0.748698401	1.214714476	1.168093139	0.451197429	0.54747439	1.266079859	0.617226638	0.758135094	0.622414273	0.738779548	0.923870757
LDHA	1.724165052	2.391974388	2.92187641	2.703459746	1.950398137	1.66294685	2.902815476	1.817458732	2.109442066	1.785459277	2.064270568	2.004685008
DDIT4	0.285567502	1.051417467	0.335811954	1.005132973	1.696218476	0.132034194	0.537562642	0.227255893	0.199266153	0.204569029	0.403059226	0.810168113
PYCR1	0.190300322	0.658057261	0.338181979	0.690574016	0.458568511	0.113874324	0.41601958	0.16974026	0.227323012	0.090157409	0.273690309	0.49784017
NAA10	0.640717471	0.92605228	1.148847915	1.202270559	0.763553535	0.546482225	1.085329734	0.614798479	0.726252985	0.548839588	0.367028316	0.877315554
CYC1	0.723756594	1.062925038	1.386339642	1.393523919	0.921472277	0.716260193	1.414533142	0.773026046	0.906538356	0.670052383	0.985207443	1.065506571
RABAC1	1.589014961	1.832070413	1.854315557	2.117882459	1.754576072	1.698793462	1.819828979	1.726784233	1.805937702	1.692727847	1.911992064	1.632900867
RRAS	0.886424904	1.104930601	1.134454571	1.358612014	0.599645313	1.054867588	1.157641836	1.036879451	1.211331478	0.813763596	0.462543113	0.927550732
CRYAB	0.456650391	0.41213808	1.15120908	1.069484081	0.06985776	0.716866056	1.110154105	0.715160606	1.855238464	0.582243277	0.267996552	0.551342799
HNRNPAB	0.322022492	0.603423494	1.011823549	0.986066307	0.49805141	0.420943816	0.994452598	0.549307914	0.670561465	0.516717136	0.454783887	0.877913311
WDR1	0.483372741	0.882856602	0.958798184	1.07581589	0.473188487	0.443769177	1.066241755	0.470886727	0.970850719	0.3400844	0.831846277	0.863904735
PLP2	0.935830091	1.14780122	1.446174661	1.443734572	0.906134033	0.707920039	1.611285554	0.557261299	1.200103202	0.318140151	0.748331927	1.015132298
VASP	0.176810392	0.346591602	0.30378419	0.583747117	0.203236818	0.196884186	0.503629027	0.189525093	0.484671784	0.140559411	0.250696595	0.41842914
TK1	0.122594014	0.506136664	1.080388082	0.847902211	0.029603868	0.098932115	1.4493467	0.050755951	0.663916797	0.009441733	0.305072042	0.283253599
COL15A1	0.011410115	0.057688727	0.059540345	0.333328165	0.3021001	0.103850045	0.080791652	0.055088098	0.106271933	0.053100542	0.171909766	0.082707008
ARPC5	1.001258743	1.41531315	1.484686107	1.604408054	0.713833049	1.002227084	1.609094901	1.140523487	1.445355892	0.908965916	0.930629696	1.411034932
PGAM1	0.896132548	1.435820457	1.781052277	1.69804454	1.051663209	0.979715653	1.807492862	0.995548296	1.205472204	0.992391734	1.0036868	1.296137283
XBP1	0.336462271	0.653287061	0.595116649	0.862655753	0.645980481	0.4255945	0.666395724	0.36300366	0.482498071	0.549317591	0.862680072	0.905838359
CALM1	1.406294676	1.865881156	2.008346248	2.046300107	0.99610087	1.387695482	2.112968535	1.498969462	1.75971816	1.114326022	1.002167856	1.933876698
KCNG1	0.010894095	0.079473572	0.074802911	0.307561062	0.123490069	0.011002505	0.101167407	0.015241847	0.025042425	0.006025713	0.074160405	0.149012206
TGFB1I1	0.70131383	0.970139257	0.779100467	1.147245264	1.000962025	0.730497166	0.863279655	0.469064094	0.853981832	0.412825182	0.628091773	0.676589423
COL5A2	0.430485218	0.695326397	0.289480282	0.893511174	1.025927028	0.540332016	0.427063049	0.808115053	0.680219767	0.696454921	1.288822104	0.24215368
RBM3	1.727694062	1.970160235	1.955243817	2.145076989	1.729873963	1.370998433	1.989773935	1.404984907	1.616317576	1.249224027	1.206045371	1.821094535
HERPUD1	0.612004387	0.844530175	0.625841678	0.990526126	0.831670885	0.507502845	0.623706958	0.447582525	0.491729985	0.507451416	0.878093024	1.450322958
MYL6	2.964553392	3.339923809	3.260935159	3.425683284	2.424514143	2.68654437	3.394792521	2.727449744	3.478778799	2.552242466	2.553240029	2.767713148
RCAN1	0.267553356	0.198297565	0.235304907	0.463354281	0.067069394	0.101613853	0.233603236	0.221308886	0.246996159	0.156700699	0.355104032	0.520507727
NOTCH3	0.122449421	0.089869576	0.103453161	0.413547041	0.040498012	0.069026956	0.185716693	0.368860954	0.500352924	0.038843554	0.381217715	0.023627277
TIMM17A	0.359809958	0.640489155	0.819456816	0.889420344	0.4228985	0.366673099	0.823064147	0.409438784	0.557828934	0.374412037	0.524812114	0.93376538
HSPA5	0.900247646	1.474346646	1.375681712	1.589881711	1.37674481	1.081476645	1.306268404	0.933025087	0.995660524	1.17449175	2.422079431	2.389160318
CDC42EP1	0.248346004	0.434495213	0.422278194	0.662905089	0.378936024	0.265726177	0.51621923	0.244060508	0.405640705	0.210701778	0.212558745	0.393831865
MRPL36	0.532271259	0.685696031	0.925508786	1.014579534	0.593016648	0.590252835	1.001656713	0.563337479	0.665404651	0.539165506	0.301830283	0.812980227
CRIP2	0.412726863	0.357107006	0.460549339	0.656490483	0.079419894	0.150523787	0.531533389	0.271056433	0.697936909	0.137656348	0.260933738	0.524981726
PPP1CA	0.639983466	1.032079413	1.184281875	1.263017383	0.896292045	0.699229725	1.29412265	0.617480602	0.908838075	0.551753267	0.544254829	0.895019322
PSME2	0.64677015	1.126509261	1.326243798	1.322716787	0.592567135	0.67950368	1.449009545	0.6997177	0.977073958	0.63737684	0.701744197	1.153077107
ARF1	0.923871802	1.333757857	1.412477117	1.562830085	1.32946774	1.026721962	1.632127973	0.956388727	1.218887253	0.872820366	0.937010523	1.528477033
TMEM50A	1.245527115	1.201925751	1.571285961	1.631580011	0.699105135	1.173982875	1.622257387	1.188426423	1.339395873	1.307017921	1.079250706	1.361736217
ATF5	0.066356312	0.158819233	0.115619295	0.375176022	0.234091702	0.104111774	0.161078613	0.134164025	0.094985761	0.103959174	0.095429687	0.3455605
TUBB2A	0.119504436	0.374337654	0.408415122	0.568746018	0.105349465	0.249017419	0.520172919	0.17768217	0.334945145	0.191494382	0.304011391	0.295707513
SEC61B	1.694526963	2.044084282	2.160255571	2.224432796	1.760623559	1.601368692	2.068896829	1.602597028	1.768759775	1.646624222	1.064742567	1.954467011
NGF	0.030614404	0.088007615	0.325366531	0.378839602	0.005505586	0.044120372	0.230883585	0.089966679	0.227541027	0.0351208	0.118001009	0.376225106
PDLIM7	0.847656676	1.30205416	1.170426583	1.341708665	0.836590505	0.520470297	1.17684243	0.636331666	1.177234364	0.585195173	0.849051511	0.730107154
PLAUR	0.339627849	0.499045909	1.063860892	0.905354522	0.520689137	0.258602211	0.942293728	0.174900736	0.329310665	0.270942887	0.886936211	0.569143003
IMP4	0.255971709	0.440000066	0.653683965	0.707964547	0.299853714	0.235486791	0.62249529	0.255126948	0.324606304	0.258890847	0.230483893	0.713755821
AP2M1	1.270190281	1.735629888	1.790005729	1.911156673	1.565816865	1.440721542	1.792864739	1.418064751	1.583854288	1.362591447	1.301862347	1.494583453
RNH1	0.958569174	1.345050988	1.577848158	1.610319865	1.095106137	1.340460705	1.51045239	1.140907703	1.098902967	1.012898742	1.175537226	1.513230548
GUK1	1.571341202	1.798011641	2.187417571	2.12250771	1.514026039	1.58471471	2.09963417	1.714028673	1.825928064	1.474034233	0.877275461	1.928793908
PRMT1	0.618402322	0.967300376	1.195037512	1.194703042	0.659910454	0.624718618	1.192710573	0.604966276	0.641895179	0.584806654	0.608651771	0.912180517
CCT5	0.395496577	0.749939853	1.115132241	1.04261184	0.607570671	0.389450334	1.183198012	0.451140236	0.5789065	0.394485946	0.726615007	0.897866638
TBCB	0.841538384	1.085270679	1.228119964	1.303833647	0.544480783	0.800584916	1.290531888	0.80296137	0.954264281	0.57909143	0.541350941	0.84089084
TMEM208	0.468019879	0.633365344	0.788967961	0.926846259	0.666954062	0.460832223	0.817920987	0.482220092	0.512335184	0.607812815	0.58259051	0.823858752
GTF3C6	0.626180927	0.870962198	1.021346125	1.114157058	0.619343998	0.638828053	1.056561734	0.683059412	0.816902934	0.498495413	0.47088733	0.877964184
C1orf122	1.381874321	1.068539266	1.117990893	1.448507075	0.821879089	0.991042221	1.094028976	1.355827681	1.037173948	1.082446654	0.685807312	0.986288039
TMEM167A	0.696115493	0.905531531	0.964793534	1.131324549	0.803250755	0.589497252	1.025025291	0.625237475	0.781056919	0.561931312	0.634765314	1.035719723
C1QBP	0.622507483	1.047214058	1.403281384	1.298242127	0.859635681	0.666705497	1.272201485	0.65687669	0.736478267	0.587620349	0.786497384	1.007702136
CDH13	0.071224724	0.139798543	0.1604247	0.385083208	0.073904329	0.150322739	0.163445177	0.13702562	0.474129696	0.067517562	0.320197334	0.350359924
ADRM1	0.50231983	0.764288579	1.084100002	1.07572149	0.638677438	0.557515693	1.093754325	0.57254934	0.757771318	0.588537391	0.597700087	1.136279276
SEPW1	0.584652972	1.040129311	1.085280957	1.156672826	0.719666718	0.636410832	1.076279726	0.606808754	1.006639006	0.364398132	0.396246442	0.824658852
ACTR3	0.465121258	0.81677932	0.752953533	0.965594028	0.478768491	0.609023119	0.875361555	0.484236887	0.804431044	0.426712007	0.867437507	0.800396944
TPM2	2.993085838	3.150323047	2.962899045	3.210113793	2.523175705	2.236621042	3.042520157	2.204140552	3.062629585	1.968871002	2.890769025	2.270920145
LRRFIP1	0.234105119	0.379448296	0.413928484	0.619280047	0.232639165	0.291748081	0.535345708	0.254561175	0.51836543	0.258795223	0.396318312	0.562767334
MSRB3	0.329446399	0.548555372	0.404213799	0.685092205	0.207755088	0.276786412	0.595696313	0.206947166	0.699698886	0.229220733	0.44547912	0.320456845
BNIP3	0.648043752	0.951098646	1.269687969	1.185745851	0.708421552	0.713554136	1.179132271	0.61048877	1.022006279	0.717365584	0.487351454	1.001279336
DESI1	0.169936943	0.269893778	0.318419862	0.506832559	0.274570894	0.174613165	0.310980374	0.171255012	0.26951342	0.128829007	0.144396532	0.320336856
RER1	0.787720905	1.004400803	1.17517761	1.247672895	0.831878371	0.653721643	1.206341221	0.699685175	0.835768592	0.594740379	0.991350389	0.949493475
SLC16A3	0.485658643	0.959989909	1.167716577	1.119510237	0.899886389	0.401710653	1.078422926	0.20925467	0.683502496	0.537387052	1.394404637	0.542238162
PCMT1	0.408864685	0.665762032	1.069043195	0.997346637	0.413476125	0.517421776	1.119889969	0.459668047	0.661120398	0.406770104	0.986850829	0.935699936
TIMM13	1.053141137	1.312813512	1.590150381	1.58015503	1.264689504	1.027949027	1.451082365	1.068104207	1.025226884	1.024346557	0.728661968	1.274644171
SRSF9	0.851436753	1.144719621	1.416584564	1.467539446	1.2250902	1.107311753	1.422164294	1.03903398	1.150517249	1.034671909	0.711707758	1.245219102
TNFAIP6	0.384881031	0.226363246	0.144503005	0.56447989	0.547947334	0.225707578	0.225577673	0.335429298	0.119589152	1.030806645	0.690243672	0.517022863
NDUFS6	0.935745962	1.33914359	1.581772052	1.544550013	0.890310926	0.971523079	1.534907912	1.061206133	1.207362479	0.971387674	0.695518495	1.348444992
RGMB	0.119301184	0.174033018	0.44448036	0.506042936	0.057972474	0.256537183	0.392708614	0.212117234	0.379515754	0.312352609	0.357968983	0.271775842
LMNA	1.585779634	1.982801979	2.511665478	2.313680307	0.952449486	1.833158047	2.582566284	1.666860343	1.909173058	1.496740667	2.05714678	1.883749386
REEP5	0.528364294	0.675746833	0.803208611	0.932428744	0.449479958	0.495941579	0.866103175	0.688021394	0.728569261	0.493765509	0.88647813	0.991887421
YWHAH	0.308015553	0.484894128	0.87305382	0.840133382	0.30985967	0.532648436	0.927654115	0.483869346	0.846413606	0.334404203	0.39914986	0.746003256
HAX1	0.56140254	0.746763702	0.672593337	0.939223583	0.7022478	0.567994658	0.803096183	0.554214503	0.606701936	0.494625214	0.42449002	0.988635977
PLAC9	1.224052353	0.928334188	1.409752276	1.568168893	0.805595715	1.456259921	1.16592061	1.998657015	1.544212885	1.702542488	1.063797496	0.643390756
TAX1BP3	0.748010826	0.977997986	1.166397363	1.280131474	0.972015299	1.090966928	1.110991226	0.925372796	0.997903747	0.969999526	0.467739029	0.949874775
FUOM	0.277210254	0.374686914	0.497740787	0.614579703	0.217507133	0.248225796	0.465573901	0.201054382	0.365496755	0.209989443	0.17366409	0.278185607
SNU13	1.121522212	1.39785114	1.694068458	1.650027268	1.15110902	1.11402391	1.566009611	1.143693332	1.210448582	1.063971333	0.645680438	1.49048078
RALA	0.373739219	0.506160961	0.665752145	0.782998434	0.358151437	0.621706585	0.681679904	0.462282646	0.537981874	0.431463938	0.242092424	1.124074006
CDC37	0.606047822	0.925834958	1.02727318	1.106592715	0.767195595	0.633328203	0.997399828	0.606409682	0.746201804	0.564963637	0.725119015	1.108164676
ARHGDIA	0.606839843	0.866426623	1.108929766	1.131137725	0.542039262	0.741493714	1.242438834	0.675525295	0.963226434	0.502215899	0.541239622	0.909795174
NOP10	1.213969322	1.420005612	1.740206379	1.71218165	1.215193519	1.249711045	1.665563261	1.28981827	1.387137261	1.11024471	0.707517883	1.623885004
RRP7A	0.187411804	0.336835728	0.571677994	0.60727012	0.292176572	0.16324712	0.585417531	0.174815852	0.34171586	0.164317484	0.235736775	0.382504881
CIB1	0.790353244	0.997314736	1.21146732	1.22896605	0.59322827	0.795670168	1.20348073	0.745482111	0.8805399	0.689342897	0.445303927	0.95341749
COL6A3	1.834536075	1.375216867	1.507364723	1.979271736	1.436609269	1.687272998	1.497886014	1.866672432	1.35921681	2.086670357	2.668511163	0.586963454
NDUFB2	1.354612925	1.623073701	1.851891773	1.836886474	1.084336037	1.322431165	1.737816217	1.489613573	1.542605458	1.215046766	0.931014425	1.654026714
SOD3	0.174440524	0.236244363	0.477786537	0.692196324	0.079565868	1.063189359	0.326210642	0.807664511	0.72714803	1.033324254	0.418946927	0.197805875
FXYD5	0.982427863	1.239608836	1.650448022	1.625498555	1.110605726	1.714897294	1.617612296	0.807888007	1.179449448	1.178762666	1.204595466	1.171729181
PTS	0.325063483	0.410097013	0.653018566	0.694797823	0.27068281	0.220296657	0.675848206	0.222741395	0.432589801	0.263297019	0.20568743	0.652767011
EIF5	0.919814925	1.07872704	1.147842113	1.37480857	1.212362824	1.052978635	1.357048803	1.082056153	0.992338444	1.109744725	0.750481271	1.508064684
KDELR3	0.481730878	0.846601476	0.771110308	0.92638864	0.503317098	0.44630076	0.758875919	0.504163598	0.57095228	0.357399053	0.895671674	0.497650531
PSMD7	0.584021589	0.854162439	1.116134623	1.112710862	0.726198011	0.550084761	1.149523047	0.616040314	0.745894566	0.582384635	0.591933723	1.098881258
IGFBP7	2.640866673	2.120457161	1.619738268	2.509480002	1.725511725	1.722684754	1.855055688	2.245195231	2.953016645	1.677369198	3.363571733	1.827925445
CEBPG	0.095169374	0.211453417	0.197394752	0.409226922	0.201896847	0.108816183	0.237069669	0.126557703	0.165802924	0.145686186	0.118177034	0.465693507
PDLIM2	1.379594455	1.5242079	1.330793074	1.690754182	1.226365364	1.596754344	1.407168669	1.444178723	1.401879818	1.389009034	0.823079809	0.866258862
NOP16	0.096103356	0.246518204	0.552123233	0.525572931	0.117594968	0.108583508	0.529638209	0.186223959	0.207166682	0.138393865	0.146246462	0.414165224
ARPC1B	1.366224741	1.836809486	2.037911483	1.987326985	1.475237187	1.632981254	1.94662249	1.275690106	1.215825574	1.121273136	1.26181837	1.555346537
PTGIR	0.05430973	0.146645783	0.261914256	0.402303864	0.067169659	0.226701077	0.232888009	0.1274823	0.332031285	0.196729779	0.36933895	0.083015885
MRPL41	0.88603873	1.225097922	1.463843332	1.445446151	0.972437962	0.964825967	1.460351363	1.047639173	1.118584779	0.921498767	0.578263384	1.19646736
WDR18	0.216455529	0.472601429	0.480439215	0.614687379	0.32544798	0.167603103	0.516167108	0.203220663	0.263574519	0.191229265	0.262246231	0.28797156
MIF	0.798538824	1.012712255	1.233526549	1.252418205	0.739593238	0.744288054	1.162391901	0.900428468	0.93109755	0.814022061	0.376880249	0.941597968
OSTC	1.311747898	1.645546805	1.525565914	1.785607761	1.764793511	1.167333934	1.518644752	1.358006932	1.303736189	1.40281794	1.719404649	1.496815592
SPOCD1	0.353905384	0.345789057	0.365548777	0.564608268	0.070488715	0.196094955	0.379625011	0.175134981	0.425279293	0.207931496	0.554249057	0.212996293
DRAP1	1.484875675	1.776733223	2.564726004	2.174608462	1.03368649	1.362441158	2.365370994	1.357616991	1.565907145	1.130034783	1.371044026	1.722814161
NANS	0.300012068	0.659964578	0.80773229	0.810616028	0.475164133	0.32079273	0.779249408	0.280867072	0.38488237	0.287213146	0.375925032	0.84116666
SEC13	0.542196543	0.893653189	0.867924964	1.004050121	0.780257741	0.499219722	0.890540433	0.48986192	0.615326851	0.443758828	0.520676044	0.865064244
ATP5B	1.041016254	1.307307523	1.471901361	1.506954245	1.252844477	0.871800318	1.488076635	0.963036958	1.059953867	0.855725026	1.235535868	1.563587244
CALU	1.001394994	1.395926272	1.355014974	1.562757233	1.313390938	1.149771361	1.459204271	1.12748916	1.362379786	1.257056223	2.054120888	1.15212456
RAC1	0.566123944	0.715787109	1.045366539	1.11705765	1.12581382	0.98984196	0.965917336	0.946886107	1.046354484	0.646443058	0.507943011	0.86983519
GOLT1B	0.183087155	0.288381089	0.362819515	0.509812466	0.234260997	0.164997815	0.429999668	0.171461033	0.310387494	0.139980862	0.337610899	0.561585073
GMPPB	0.106307147	0.227524779	0.394647659	0.461006443	0.170878354	0.092655151	0.40755641	0.100437932	0.217652165	0.114826393	0.196483846	0.397377256
DAD1	1.184979811	1.418423899	1.649975004	1.656528673	1.08698697	1.191336212	1.613211387	1.233465648	1.377716316	1.117349168	1.520654262	1.656185177
TCEB1	0.823528062	1.041258001	1.329796002	1.31107639	0.862248233	0.864780494	1.348747125	0.877820335	1.039418837	0.817704856	0.489950583	1.147128747
FKBP1A	1.479873873	1.79639807	2.089536415	2.015758916	1.290478362	1.658491568	1.99530195	1.425837489	1.583505214	1.463087022	1.004756648	2.11503567
COPE	1.07372747	1.506876662	1.567563739	1.612075897	1.216065121	1.126512368	1.556851189	0.964702702	1.207300988	0.950770942	0.962947152	1.521049723
ATG101	0.23948234	0.395368187	0.481805327	0.609569104	0.311701127	0.340885545	0.535822147	0.303714153	0.34405417	0.307546401	0.205873259	0.695797782
PA2G4	0.599506929	0.83604719	1.354994796	1.184368388	0.69772455	0.665844418	1.31506257	0.711767737	0.806652793	0.696042579	0.86898191	1.124281865
KRT10	0.828360589	1.127297512	1.266944422	1.364578833	1.172551283	0.979583337	1.324924259	1.124532772	1.107692696	1.027522567	0.436585018	1.391571963
EIF4E2	0.509194564	0.651364236	0.678441414	0.852229531	0.642231763	0.417440963	0.731285106	0.470628926	0.592642201	0.432994984	0.367543565	0.585709505
CXXC5	0.519570042	0.482662765	0.500107137	0.755777964	0.405371059	0.591870134	0.62765021	0.587468662	0.60977826	0.332030131	0.404934875	0.359332795
SLC29A1	0.030388027	0.051421675	0.203514645	0.292523666	0.028176708	0.076456936	0.167126205	0.031845639	0.180096597	0.026865751	0.143507543	0.194356333
COL5A1	0.25186407	0.534275536	0.253518966	0.694460023	1.232397247	0.256831284	0.295696339	0.442760152	0.354011848	0.278804097	0.900012235	0.103181759
FERMT2	0.526140707	0.678469027	0.621041962	0.838694946	0.39375688	0.481013112	0.635601082	0.784889723	0.840743011	0.536092514	0.664197974	0.601335504
PLOD1	0.260270928	0.3794647	0.41191227	0.591732652	0.393808068	0.265650248	0.440149666	0.237589294	0.443078155	0.16839146	0.72426035	0.365326031
UBE2S	0.323030272	0.622747342	1.116238781	1.161733034	0.495754614	0.374366063	2.344744581	0.377568996	0.874292398	0.333790379	0.483343093	0.650688059
GADD45GIP1	1.330513592	1.550081993	1.806926857	1.75766303	1.10014992	1.207390913	1.811128932	1.231742073	1.360632389	1.066202341	0.85154243	1.500257804
PEA15	0.27563506	0.381278377	0.51609056	0.629114468	0.100475037	0.398823745	0.545067771	0.419074493	0.564941286	0.317054931	0.228843294	0.683059751
BOLA3	0.221763383	0.495343167	0.805792673	0.71826993	0.185409175	0.269157119	0.787444797	0.320241999	0.487638867	0.243925292	0.184781911	0.424056232
CHCHD2	2.088975375	2.310110561	2.439950743	2.493983008	2.111718825	2.001831258	2.502910923	1.927477811	2.067517298	1.887094985	1.320318046	2.408971055
RP11-14N7.2	0.168477152	0.614718617	0.685449996	0.789609549	0.757926194	0.528630176	0.718360099	0.602217203	0.386504609	0.417540292	0.344989055	0.391359835
LIMD2	0.221845963	0.226732157	0.21210284	0.420874469	0.253262713	0.093901737	0.204273144	0.095880456	0.147970957	0.078651002	0.146129064	0.114020539
UNC5B	0.05743817	0.08812633	0.04590575	0.290677315	0.120128313	0.153697695	0.082097194	0.054397289	0.02026931	0.096680269	0.166673224	0.153409984
PSMC3	0.539875235	0.802147585	1.029910527	1.017662143	0.568787884	0.485903596	1.123599542	0.503117039	0.673639583	0.517681066	0.758735154	0.8709042
MLF2	0.775765053	1.063394943	1.099213854	1.23155547	0.89890202	0.805342797	1.326336568	0.781107488	0.949318019	0.75542624	0.476942791	1.099907193
CBR1	0.666539154	0.813532476	1.108198916	1.084527278	0.556875703	0.791779002	1.001196511	0.808419252	0.779987857	0.575346169	0.479508503	0.690369688
COTL1	0.542078192	0.945076382	1.342358089	1.14196911	0.789612363	0.42286027	1.143592497	0.442033565	0.733051142	0.258340245	0.402666925	0.868822909
PELO	0.144714408	0.276501605	0.31572675	0.46847856	0.271255904	0.184332356	0.346446167	0.172417978	0.374851685	0.13405317	0.1572465	0.437665532
LOX	0.363924219	0.51895868	0.571696683	0.693471025	0.260180003	0.462694642	0.489755822	0.359525564	0.364415836	0.499876657	1.008186048	0.341335171
RCN3	0.906236652	1.007811498	0.866143084	1.157720578	0.90075965	0.631541142	0.907367555	0.541835502	0.669864975	0.546590466	1.817152262	0.640426137
COL18A1	0.142989839	0.122273555	0.137616579	0.432084352	0.246148955	0.434990515	0.159804766	0.583112744	0.557890786	0.235846714	0.46292277	0.131000743
SNRPA1	0.166812562	0.370137549	0.685715911	0.616739732	0.167590405	0.171832536	0.736267013	0.206949563	0.342568513	0.17474115	0.263803819	0.574126252
DPM2	0.258831234	0.393131095	0.657762216	0.648087417	0.334117597	0.284852404	0.588978189	0.265274727	0.37893602	0.236725713	0.274746183	0.393836044
DAPK3	0.201354021	0.28684086	0.285589661	0.4849123	0.224076621	0.266826592	0.334232767	0.230569841	0.364690976	0.178079428	0.249775733	0.434697367
PSMD13	0.335331783	0.539804681	0.70906939	0.754064538	0.459190484	0.367722998	0.738140502	0.371433167	0.466469794	0.356933485	0.379702062	0.633112815
ANGPT2	0.022813082	0.037055936	0.046640699	0.209743395	0.019139394	0.013036514	0.066759991	0.035163332	0.114143125	0.020135939	0.072649745	0.278771144
EIF6	0.800657544	1.112641313	1.261567976	1.255712519	0.731328172	0.684417363	1.266224733	0.703541096	0.880607259	0.657647676	0.67988105	1.283959025
SPCS3	0.328050351	0.583750158	0.755065818	0.773097302	0.414350206	0.378391995	0.759940228	0.321683148	0.560958572	0.373998158	0.672397344	0.811560346
AUP1	0.297544589	0.445078382	0.674325	0.718604207	0.51779669	0.38425177	0.659309608	0.386311365	0.412638414	0.415865477	0.46326397	0.690728291
IKBIP	0.47048149	0.698538305	0.882788912	0.927154362	0.530494194	0.517986389	1.057744805	0.50444138	0.597106161	0.498874434	0.804827045	0.646507276
GADD45B	0.228892661	0.329796507	0.275369479	0.444103411	0.113155264	0.155315934	0.290303663	0.204231279	0.436363043	0.270966919	0.259641349	0.279566395
NHP2	0.854776183	1.262171047	1.528016017	1.402962227	0.689900416	0.789423583	1.469903607	0.879838582	0.894630382	0.827058175	0.515299145	1.318451712
ARPC5L	0.35515756	0.545825714	0.847832958	0.815380333	0.459920284	0.38098198	0.92651648	0.43077019	0.525375982	0.377222678	0.358324341	0.668292882
NDUFAF2	0.346418566	0.5998743	0.733829949	0.772701701	0.374889294	0.501994472	0.621001887	0.484492536	0.49412693	0.437346111	0.28468008	0.873677666
TUBA1A	1.228548905	1.539038774	1.637213593	1.651479774	0.601599112	1.134683402	1.675178514	0.998890365	1.5374025	0.964875691	1.481970196	1.087069991
ISOC2	0.485898702	0.726749358	0.84241011	0.902127215	0.518677804	0.439594963	0.917374047	0.651493108	0.606907875	0.547198983	0.343836674	0.741956593
C11orf24	0.117259213	0.247804087	0.347542222	0.449767922	0.112881839	0.115937605	0.471083387	0.160696354	0.280431535	0.134247122	0.166539456	0.241754327
TGM2	0.438521565	0.917540133	0.138138243	0.104045883	2.168406383	0.087449624	0.245260594	0.072591793	0.082904129	0.427031926	0.558280004	0.145434421
RBP1	0.216006333	0.380849743	0.025634346	0.027867133	1.6031211	0.038259218	0.070949188	0.039643784	0.03844807	0.059681832	0.111449834	0.345120882
TGFBI	1.600492247	1.687966556	1.163414196	1.580980564	3.112237597	0.67662473	1.040493155	2.020572668	1.121816448	0.771283891	2.390667206	0.873740269
SPON2	0.163892767	1.035729214	0.388824284	0.999741806	2.456569477	1.647811141	0.4569887	0.55529837	0.386877123	0.692114464	0.801401559	0.187572559
DCN	1.238413094	1.807882152	1.115792144	1.033497196	3.487194544	3.200752301	0.869363905	2.83423561	0.995502416	3.461415648	1.892172709	0.676724449
LUM	0.658948966	1.379429191	0.408948769	0.68878855	2.806522191	2.398701366	0.443581574	1.705227367	0.548643038	2.279288826	1.730032512	0.363944033
PTGDS	0.231931518	0.044530613	0.01557873	0.021755459	1.297369676	0.625006396	0.014259614	0.363337216	0.059314119	0.608285131	0.277338016	0.020067235
MEG3	0.539951497	0.883773647	0.420409866	0.576253661	2.028894486	1.028037209	0.424432524	0.503271949	0.303678838	0.855380601	1.082186833	0.512464514
QPRT	0.348189757	0.720104944	0.145070774	0.195975626	1.862938789	1.01711202	0.234089585	0.320838347	0.453213347	0.231894556	0.383199491	0.115107264
COL3A1	1.260846386	1.793767601	0.825527811	1.888950667	3.178490037	1.592317265	0.880252717	2.609022773	1.906555996	2.245883116	2.346736794	0.384371539
IGF2	0.149662859	0.189723194	0.009496679	0.00710356	1.074719765	0.006142388	0.028785492	0.051582497	0.005500294	0.050914059	0.175746588	0.050419108
PMP22	0.446143695	0.59267074	0.452279349	0.483590482	1.753450893	0.830967152	0.507665903	0.592867791	0.718280737	0.931154083	0.597266668	0.431001649
TCEAL4	0.977472991	1.235297012	0.753177618	0.762117676	2.142583689	1.174223679	0.751374883	1.032311147	1.142946732	0.93390655	0.714353418	0.872000417
MFAP4	0.075772119	0.143285238	0.057537763	0.059660443	1.355766958	1.250537181	0.018638178	0.299365226	0.264616096	1.270524058	0.281861797	0.044158618
LSP1	0.195056858	0.906342552	0.50956165	0.699722746	1.708269443	0.02743141	0.541678445	0.129898339	0.047704956	0.054432903	0.276422901	0.103229201
PLIN2	0.582284004	1.116256741	0.854807427	0.803475186	1.997704183	1.000760677	1.008676842	0.601057087	0.691464166	0.746614644	0.486483969	1.22812011
RPS4Y1	0.04475574	1.081866794	0.088608394	0.100145627	2.238647078	2.201232164	0.237128341	2.093147294	1.242622402	2.225209751	0.302951884	0.396881755
SERPINF1	1.332479362	0.954469701	0.615045999	0.567205574	2.218524064	1.72982362	0.34736858	1.473785479	0.5878341	1.761121858	1.610190342	0.391878787
MEST	0.386168568	0.750035689	0.083391455	0.03797135	1.335056571	0.098854777	0.17418427	0.533969659	0.190916506	0.179151689	0.439858582	0.149366242
CYB5A	0.55513008	1.097724205	0.630977173	0.466877085	1.841823927	0.796692961	0.554804235	1.426188321	0.879256044	0.845546406	0.338866769	0.330517037
PLTP	0.204276087	0.23505407	0.127616347	0.102646584	1.151966745	0.313953991	0.091590037	0.276286812	0.228214851	0.508629266	0.379406796	0.111041081
FBLN1	0.6326043	0.526103924	0.260696263	0.237368069	1.691559775	1.803040192	0.264736955	0.539635595	0.393516537	1.506621121	1.058145249	0.16372064
COL1A1	1.588540602	2.733281162	1.958391409	3.383429399	3.676554996	1.821050513	2.216071602	2.389521608	2.298159743	2.23420958	3.300442122	1.060538473
TKT	1.555599448	1.571112272	0.973348258	1.089408427	2.402253722	1.540397873	1.130983129	1.396690945	1.118378713	0.983506998	1.324443417	1.072427673
TSC22D3	0.069254579	0.376518178	0.040049882	0.085480405	1.032327197	0.06936857	0.092664	0.042769064	0.075562235	0.036775189	0.123956464	0.146625582
MGST1	1.614560245	1.496547527	1.984114188	1.574920357	2.593380765	0.985331236	1.692288371	1.594442521	0.775395243	1.482670089	1.593922481	1.661638285
CRISPLD2	0.19119521	0.348669385	0.054072642	0.114240658	1.133136733	0.063246332	0.09741712	0.131444317	0.18545806	0.160008744	0.445685131	0.032185427
MMP2	1.486864157	1.278322294	0.951246939	0.616241644	2.305330322	1.765667422	0.711017827	1.325367248	0.596569265	2.087441607	2.072075385	0.775340287
LMCD1	0.128581118	0.732622478	0.183765319	0.362285532	1.343954126	0.191471305	0.146054124	0.101012858	0.451877433	0.63973187	0.319913029	0.245027582
DDIT4	0.285567502	1.051417467	0.335811954	1.005132973	1.696218476	0.132034194	0.537562642	0.227255893	0.199266153	0.204569029	0.403059226	0.810168113
ATF4	0.890613755	1.014431536	0.504742857	0.940348819	1.864808824	1.036279094	0.767054072	0.789913469	0.872585336	0.832497782	0.605067134	1.284406402
RAMP1	0.019542811	0.049786372	0.010170813	0.009745799	0.794695568	0.057338655	0.011419166	0.00816594	0.058826205	0.094812817	0.091613678	0.014937514
MATN2	0.058844981	0.135782809	0.012973596	0.005593711	0.888889676	0.149830624	0.031141203	0.054020754	0.058509332	0.021914993	0.184332069	0.004374937
HSPB6	0.28830893	0.623082485	0.537441068	0.392112484	1.38884161	0.538891188	0.367047811	0.671462415	0.770048269	0.357718214	0.168113578	0.344967046
APOE	1.694372365	0.410900455	0.478451676	0.814720197	2.085460868	0.64800749	0.296863293	0.664298499	1.17816196	0.80776297	1.290439215	0.465676022
SAT1	0.938200954	0.620960497	0.586334039	0.646573283	1.614554748	0.878291099	0.596766002	0.958673724	0.517362855	1.038359949	0.569552255	1.552724949
PLD3	0.903272491	0.797385166	0.500151631	0.545051289	1.637551928	0.947696868	0.473072463	0.916263328	0.557726992	0.956029303	1.068742484	0.506303825
IGFBP5	0.947760421	0.647112356	1.364776391	1.216128537	2.053224175	0.673660716	1.033776806	1.362836618	2.46243079	0.669012386	1.529336059	0.444320113
FTL	4.609236183	4.469761727	4.102455561	4.223956194	5.392708472	5.217694369	3.960216668	4.839026229	4.54137221	4.979125998	3.174409868	4.428275071
SQSTM1	0.879738571	0.845227963	0.661094264	0.575252524	1.802214391	1.591800363	0.603061864	1.213997924	1.023642756	1.388851614	0.749451305	1.689973572
PXDN	0.335553815	0.615971852	0.269280853	0.435837993	1.269841626	0.292321018	0.329637272	0.376165824	0.551681778	0.317188541	0.769204185	0.178705347
PNRC1	0.992671177	0.869464973	0.362241174	0.469164371	1.716688626	1.201118694	0.376486857	1.244149851	0.969074259	1.573431725	0.397695206	0.801043613
PTGER2	0.088526235	0.32732491	0.213023551	0.074995284	0.92624006	0.022763644	0.119877967	0.030149831	0.055380243	0.021759401	0.131340266	0.033644183
SPARC	1.411700588	2.329209335	1.775476521	2.947895979	3.088983884	1.400219498	1.874173738	1.717962655	2.13344762	1.515067457	2.907142386	1.46627251
NID1	0.199452203	0.211098179	0.118769293	0.183808194	0.99608583	0.314764115	0.132084734	0.320375361	0.334576305	0.748004991	0.458324549	0.096579107
MORF4L2	0.957392743	1.448585072	1.233125312	1.433021729	2.036539611	0.995638711	1.50116332	1.015159962	1.264769878	1.064326983	1.110232232	1.524482379
SMYD3	0.095039843	0.377311357	0.227811365	0.19710272	0.92104211	0.102047334	0.160037813	0.138223811	0.111486456	0.279061404	0.125042071	0.297319871
COL5A1	0.25186407	0.534275536	0.253518966	0.694460023	1.232397247	0.256831284	0.295696339	0.442760152	0.354011848	0.278804097	0.900012235	0.103181759
CEBPD	0.302450965	0.362087521	0.102588535	0.109666712	1.015164474	0.500674149	0.101133425	0.610662883	0.20460493	0.605060784	0.143806287	0.224024399
ANGPTL1	0.005384632	0.053679909	0.00353025	0.007885213	0.712983509	0.056837958	0.007285325	0.061763188	0.03844721	0.035015258	0.073736221	0.00614972
BST2	0.203325456	0.225066108	0.06274899	0.054907155	0.771074357	0.068258252	0.072843712	0.35768873	0.29278628	0.059009628	0.19822773	0.12199676
DPT	0.004865317	0.024428049	0.014992881	0.017787781	0.591873186	0.085458733	0.004170736	0.026391706	0.006696643	0.149011555	0.073690849	0
P4HA3	0.243895944	0.098012067	0.034509416	0.055989476	0.839019595	0.031571554	0.052729064	0.050240426	0.036085677	0.085776336	0.422777676	0.026322134
C1orf21	0.472789101	0.38709059	0.243998609	0.132557577	1.107488575	0.406659784	0.228542418	0.301848404	0.349557656	0.358347346	0.186619769	0.123493836
MFGE8	0.424076407	0.625818198	0.233918825	0.625334538	1.29706677	0.653028731	0.318630016	0.614030587	0.803232848	0.530730565	1.039759301	0.262626957
PLAGL1	0.222656993	0.227899645	0.124857087	0.113467851	0.844144705	0.305796263	0.10482899	0.220832288	0.164365769	0.230954444	0.308020897	0.075559854
CD7	0.001475328	0.02786559	0.004888405	0.002567532	0.498369268	0.016846099	0.003415813	0.067895497	0.002739196	0.007948539	0.035742901	0.008460277
IMPA2	0.123207342	0.239286712	0.195221007	0.113833894	0.827970422	0.209101873	0.158081328	0.167340897	0.131227313	0.124431042	0.089483624	0.121645616
ANTXR1	0.392248429	0.314650717	0.11077906	0.113470154	0.945081455	0.34453637	0.125416203	0.205629451	0.165574565	0.414326498	0.378924923	0.09838501
IL1R1	0.534537016	0.390975113	0.159971372	0.109364729	1.09688619	0.759139833	0.137711902	0.580137573	0.23803329	1.098675091	0.335842798	0.070646886
MDK	1.895577458	1.406992129	0.494661373	0.458063347	2.038321805	1.460039082	0.621293134	0.735829403	0.707417295	1.617220856	1.554621656	0.653292191
MFAP2	0.140084773	0.259339026	0.253050274	0.401227875	0.923604442	0.516297553	0.256728726	0.174821333	0.107612578	0.704434981	0.29973918	0.15996159
BTG1	1.440941472	0.77973306	0.609365976	0.750031555	1.758461042	1.562637355	0.794535982	1.411464919	1.127480228	1.310192915	0.606553492	1.538809164
SNHG7	0.923115251	0.718244039	0.432127027	0.483585213	1.44329913	1.34663602	0.617367145	0.903403801	0.722522859	0.841202475	0.425751329	0.838639741
GJA1	1.088853119	0.656348746	0.17662611	0.066230017	1.213641003	0.365819289	0.23795386	0.261549203	0.050730956	0.76783158	1.117481635	0.357712778
COL14A1	0.587096392	0.192596924	0.038146823	0.078696808	0.870317008	0.354529588	0.055626895	0.371909237	0.412683505	0.66569374	0.44829894	0.010963995
LSAMP	0.02276222	0.045199733	0.005237882	0.004760849	0.602165942	0.161942879	0.009936398	0.041816483	0.006216467	0.050526836	0.063590653	0.012137904
LMO3	0.005738861	0.067172335	0.003470828	0.001154203	0.56293109	0.001155483	0.012680854	0.003952467	0.001669703	0.003356248	0.027938173	0.014061797
TXNIP	1.380640403	0.808907449	0.333560724	0.372710512	1.582465268	1.102771646	0.40215765	1.129752	0.954053844	1.356681737	0.689293332	0.868858271
ECH1	0.604565565	0.799262817	0.371332268	0.363825235	1.194535597	0.617624006	0.404779447	0.592202404	0.357266599	0.59329701	0.341259444	0.468604341
EEF2	2.644381594	2.499859586	1.987527909	2.15217398	3.025634678	2.615854096	2.035304703	2.450109033	2.194688914	2.489032738	2.21301704	2.321436625
MMP23B	0.008092744	0.190018997	0.031356621	0.035627059	0.581695322	0.020972295	0.030393699	0.026359466	0.04682317	0.009071991	0.05242458	0.02837047
NUPR1	1.218079683	1.29206961	0.722123396	1.555315923	2.072939372	2.074148077	0.89150595	1.823778458	1.683735339	1.789764178	0.733597971	1.603099667
PITX1	0.035372913	0.131193785	0.015943532	0.007707636	0.560760113	0.042307892	0.039934742	0.006719674	0.019636465	0.003121368	0.038832739	0.029006578
EIF3E	1.755660905	1.503625788	1.247988557	1.202482707	2.162693045	1.947759341	1.197217938	1.601594649	1.277213676	1.809869406	1.281179524	1.367894712
RAB13	2.058569089	1.769300977	1.559560067	1.336717827	2.404253283	1.94779392	1.421639383	2.055514901	1.588552046	2.066808918	1.239048191	1.550603888
CCNI	1.799260307	1.718668947	1.452165811	1.629472474	2.313891418	1.968457665	1.573419654	1.735785583	1.539817738	1.95665238	0.919638539	1.739781076
AZI2	0.47478702	0.472613693	0.208741694	0.300095606	0.990769041	0.524367704	0.278483839	0.555152422	0.349083998	0.635036267	0.280333374	0.290391046
RPS26	1.798535409	2.332420999	2.184899994	1.972420684	2.650879127	1.710871638	2.084387548	1.762986646	1.869796497	1.688666089	1.166209605	1.946952749
SPTSSA	0.348873856	0.520112838	0.573177018	0.60697132	1.08362027	0.590545092	0.620497597	0.714148142	0.451611031	0.653804727	0.40776675	0.552143461
RAB20	0.079484481	0.067182537	0.025291603	0.031067951	0.555915621	0.032501987	0.026580584	0.022938391	0.041920359	0.022932266	0.033156521	0.026821882
FKBP10	0.887178341	0.931430041	0.715206947	0.973971226	1.457420135	0.820753394	0.73026348	0.589142189	0.527829784	0.61964194	1.585728698	0.59084966
EIF1	3.065534701	3.020501987	2.704485093	3.079832511	3.554137207	3.027539956	2.88689691	2.927081483	2.776627305	2.792537549	2.217825572	3.328542796
KRT8	0.03960085	0.813301559	0.087581688	0.053454571	0.957651822	0.043107336	0.17207947	0.026412765	0.172872468	0.027871009	0.110625391	0.261724763
SULF2	0.141082496	0.097666301	0.014583988	0.03781317	0.616122485	0.184009335	0.02282146	0.196281585	0.190750725	0.239110459	0.231481326	0.101138714
HAND2	0.00325843	0.175659997	0.119398965	0.05477667	0.590295023	0.06241542	0.106548633	0.053208575	0.022019153	0.0442745	0.047665416	0.028168786
BASP1	1.449683245	1.161919205	1.186512671	1.260234431	1.810952078	1.188491567	1.170765715	0.795496867	1.029227436	1.196788041	0.893376156	0.878176429
SLC12A8	0.004800026	0.231259862	0.019901973	0.020365069	0.556830349	0.008416843	0.041517849	0.006538828	0.006780035	0.001976663	0.073475008	0.027932817
BAMBI	0.015414318	0.105630293	0.022336694	0.011583115	0.484347345	0.02079151	0.018587839	0.032472403	0.015178065	0.005718341	0.048665756	0.008714283
NDN	0.50524844	0.5556207	0.584623732	0.545371366	1.075307423	0.600993687	0.465593116	0.500560055	0.454973539	0.699588846	0.653735248	0.256729854
SAT2	0.770506225	0.591113466	0.457355922	0.524473012	1.206279352	0.951064707	0.523459228	0.818093377	0.616898638	0.815697283	0.40364786	0.650732124
CCNG1	0.717467078	0.690655672	0.279360744	0.264996644	1.128795119	1.040888672	0.4212772	0.568823882	0.422209669	0.636496014	0.329394592	0.578374863
ABHD5	0.198640144	0.146053777	0.145160617	0.07477038	0.621643778	0.106744023	0.114689913	0.081399685	0.062420088	0.178256775	0.137881779	0.112341662
HAND2-AS1	0.001873345	0.127107708	0.022718381	0.010903946	0.50318554	0.019385788	0.036087638	0.012323738	0.007226195	0.016180011	0.033255607	0.00614972
DDIT3	0.166689853	0.26820373	0.132381162	0.364984714	0.716851233	0.288460889	0.173519544	0.261031152	0.242443357	0.186427528	0.141556365	1.230465733
STAR	0.016922757	0.083216524	0.006049788	0.005111143	0.481844836	0.075596035	0.009725038	0.131048427	0.056012064	0.110711558	0.023374438	0.004985711
KCNQ1OT1	0.570674492	0.586817687	0.209011452	0.224639837	0.940684408	0.441323944	0.248987624	0.533035238	0.247706417	0.504422287	0.986807925	0.20703323
PHACTR2	0.252393372	0.432755555	0.267316535	0.27173234	0.798304562	0.297085627	0.273108555	0.318303118	0.268203466	0.388808568	0.244174516	0.309128009
IGFBP3	1.138719434	1.054468457	0.760006704	0.536102027	1.463019159	1.385677642	0.504313867	0.556695755	0.258910176	0.31508188	1.437160669	0.444639908
ORAI3	0.185177337	0.210078568	0.065158984	0.086415031	0.650517037	0.396982193	0.083972081	0.158673434	0.143858008	0.163952274	0.138223739	0.199904848
HSBP1L1	0.264753973	0.239665099	0.110780481	0.063378198	0.66802209	0.348659954	0.09726483	0.15700697	0.189788832	0.148075997	0.076894755	0.201406554
NPM1	2.631430006	2.764794898	2.52675124	2.344870634	3.099857908	2.421280243	2.511286317	2.404152873	2.084527783	2.344545451	2.153080081	2.477645173
NNMT	2.456791155	2.308270125	1.370097589	1.625233721	2.625224632	1.743413374	1.439065373	1.784976257	1.473673263	2.588603088	1.608876817	1.204881093
IL6ST	0.853726695	0.742065875	0.314423757	0.257145545	1.172968059	0.912369969	0.339433435	1.003954296	0.613957793	1.171215309	1.031868887	0.35873856
EIF3H	1.4015614	1.404582188	1.170684355	1.132909486	1.833761773	1.41454969	1.157322289	1.292524479	1.137826949	1.4051933	0.736430006	1.272686825
RAB31	0.519344001	0.435671394	0.382936583	0.490737238	0.976846801	0.435564074	0.490280065	0.460681499	0.548768381	0.5904347	0.265915255	0.259063064
CDKN1C	0.208683804	0.099753179	0.016670454	0.019019319	0.536632561	0.187817681	0.026734672	0.147993183	0.096461029	0.192425812	0.078750854	0.017138681
SNHG8	1.140493115	0.890540597	0.469376479	0.460866891	1.370409213	1.302527909	0.494822265	0.860439647	0.529002818	1.039835833	0.448916228	1.230902756
TNPO1	0.296161033	0.478616578	0.256084937	0.246693465	0.814716148	0.37357032	0.329539743	0.320028896	0.275386413	0.288901571	0.46894211	0.402290439
HEBP1	0.668863116	0.595791538	0.567978279	0.504478817	1.094545887	0.669238965	0.558119281	0.613095872	0.534702221	0.530914383	0.271534149	0.534362754
CUX1	0.231271221	0.307002245	0.113216709	0.135955589	0.67321089	0.243314161	0.123722512	0.205187409	0.164942032	0.19204678	0.235199686	0.173980118
TCEAL1	0.213363605	0.22832161	0.109618678	0.100839131	0.602612521	0.313295175	0.112774762	0.258231286	0.248515946	0.240340387	0.10641547	0.098683755
APOC1	0.515279827	0.264186638	0.262187697	0.256689976	0.786497433	0.358789686	0.137673906	0.278121724	0.190645476	0.679921882	0.265916622	0.150952194
PHGDH	0.174030664	0.657872514	0.360733005	0.91702899	1.023292308	0.20444824	0.580343539	0.363034312	0.337098184	0.179817372	0.51886997	0.44044734
SHMT2	0.265947695	0.59850902	0.470491391	0.720878001	0.978974796	0.286073676	0.525340998	0.285457624	0.341059847	0.235296828	0.377715658	0.540378161
TEX29	0.003454428	0.078575485	0.008482646	0.003348254	0.44807378	0.143146013	0.014568041	0.021558187	0.013792021	0.096361512	0.013051358	0
COL1A2	2.239294877	2.438285508	1.802741491	2.828717229	2.981125423	2.326674581	1.926559536	2.665157601	2.449764055	2.561664182	3.55157473	0.985559129
PPA1	0.886832173	1.25266236	0.962584983	0.924325556	1.496854697	0.95876013	0.985242834	0.722219306	0.715524082	0.605303012	0.723186566	0.925558889
RPP25	0.029204981	0.133207663	0.199550622	0.225702677	0.576088455	0.101806974	0.167768092	0.041574786	0.133952271	0.046228486	0.079718643	0.1443604
DNAJC1	0.384939416	0.462389505	0.428098822	0.567319223	0.932591562	0.465387344	0.397959631	0.410522124	0.372622537	0.410595034	0.626089395	0.580679984
MSRB2	0.831132631	1.002318567	0.705639232	0.770109966	1.325157587	0.816775877	0.713946804	0.671012868	0.690417074	0.810416721	0.765201808	0.526980522
SLC16A10	0.0012218	0.004899911	0.00029392	0.000421632	0.393560728	0.000686823	0.000839808	0.000801041	6.19E-05	0.000766043	0.025046614	0
MME	0.380319958	0.784749146	0.247193394	0.147459871	1.020605158	1.055758354	0.237870499	0.617601771	0.195529616	1.399028232	0.616699489	0.147685716
VAPA	0.972629911	1.091039893	0.99002216	1.079667977	1.516922123	0.991129303	1.108184502	0.961197065	0.90030707	0.943760366	0.666764118	1.255328573
CCDC69	0.043864393	0.043928345	0.007647812	0.003534168	0.446629562	0.072442858	0.008594123	0.08111099	0.010200683	0.211100645	0.025816132	0.012066768
TFPI2	0.094609606	0.999302064	1.30461884	0.520016578	1.293972397	0.06220989	0.950526591	0.100871743	0.157971681	0.080605313	0.669341519	0.710573629
PITX2	0.146275074	0.284405139	0.072420205	0.017251398	0.545671188	0.060037819	0.110056887	0.006203205	0.007702155	0.028116342	0.117974266	0.059490557
PFDN4	0.796664642	0.820748297	0.599092041	0.553405494	1.218108792	0.962259898	0.673127484	0.699957347	0.582940873	0.776419696	0.338347888	0.66538742
CUTC	0.089999299	0.175990478	0.142555892	0.135414761	0.568278991	0.134094286	0.172206081	0.291412816	0.121074481	0.158049704	0.078491702	0.162258224
P4HA2	0.192845519	0.56364731	0.556443995	0.872798103	0.988002349	0.326465352	0.511134852	0.270527071	0.360907219	0.308793573	1.043791965	0.490589722
LXN	0.464925417	0.652209005	0.242923142	0.132157262	0.831627555	0.532983613	0.238097383	0.631222452	0.24488215	0.353948918	0.279342981	0.217194466
PABPC1	1.793106027	1.829782556	1.353545844	1.422417216	2.145165755	1.86465981	1.42006213	1.719842955	1.551952463	1.756506024	1.2271511	1.440279503
SLC38A1	0.003060321	0.194593508	0.027156969	0.076890446	0.488159845	0.119944839	0.061038451	0.022466992	0.056385917	0.042969855	0.108837181	0.224779334
FBXO32	0.363499211	0.158801988	0.018649287	0.034566142	0.562769202	0.125664157	0.04994377	0.217992468	0.172168355	0.188550792	0.134012222	0.359735204
GYPC	1.013097546	1.063694419	0.631687861	0.77288671	1.403504183	1.293557846	0.745037849	0.176834459	0.748223816	0.660952046	0.434193662	0.760461027
JAGN1	0.362533729	0.490744667	0.421251521	0.409309081	0.879879393	0.446031966	0.486699287	0.368486428	0.3382492	0.363961525	0.275455379	0.509464065
EIF4B	1.124851934	0.91926913	0.501539343	0.45106534	1.326819788	1.046948102	0.526443651	1.080141898	0.738953197	1.151046618	0.646555872	0.817956595
HTRA3	0.034868402	0.038623047	0.029733268	0.047557044	0.415755315	0.042451143	0.03905042	0.030317701	0.0112986	0.048127354	0.058965229	0.006753457
GDI2	0.794858332	0.892662373	0.753613764	0.82175246	1.288576956	0.863787806	0.855293523	0.68376675	0.703397035	0.649073752	0.745738887	0.902058973
TNFRSF21	0.017747716	0.039452477	0.008749949	0.00854132	0.409229258	0.06974827	0.006874014	0.020988913	0.029876153	0.048276779	0.026633255	0.01197634
PSAP	1.320048753	1.039806049	0.910720893	0.993402274	1.668616777	1.674019948	0.819912813	1.664284787	1.376778166	1.562401562	2.052066998	1.318621201
PLPP1	0.408250171	0.223632822	0.188132819	0.265939014	0.697414563	0.309521512	0.203293222	0.354849162	0.303766985	0.208540642	0.473294332	0.292733265
SARAF	0.789422391	0.716669802	0.466733922	0.568930699	1.127175153	0.763584172	0.559624557	0.72376424	0.492774947	0.773346866	0.928348359	0.936154624
EIF2A	0.564278677	0.494502482	0.317903829	0.337437636	0.892608323	0.564197777	0.342908422	0.432771775	0.367933712	0.40027827	0.423179542	0.404867356
RSL24D1	1.021860119	0.995736303	0.705386948	0.932397468	1.390516707	1.001001432	0.775492286	0.896922194	0.771451111	0.989390502	0.502353934	1.191843557
PRPS2	0.064791975	0.119248121	0.13093321	0.108896516	0.487248655	0.081453851	0.121612634	0.064045016	0.069693086	0.07814559	0.085856574	0.105040732
NRP2	0.22452439	0.505927085	0.081536716	0.066126916	0.634912103	0.073616583	0.173468494	0.222044425	0.064262839	0.181530763	0.310332172	0.207365209
TARS	0.260357514	0.468741561	0.354534776	0.506398261	0.79915864	0.267142052	0.411482496	0.324456442	0.282663608	0.28511671	0.499264583	0.573800826
TYMP	0.297111319	0.571625065	0.385836768	0.543012792	0.885703639	0.449813135	0.272414183	0.407943051	0.341839781	0.645983958	0.378791816	0.363312633
PCOLCE	2.224665614	1.83461605	1.676682238	1.600009154	2.373687558	1.969995031	1.436946763	1.730580892	1.425461547	1.966851549	2.925047644	1.049302411
SSBP4	0.193701434	0.271976662	0.257564245	0.276925984	0.662708217	0.371704988	0.210558271	0.2389296	0.257405249	0.227982789	0.110887411	0.125116345
KDELR1	1.272208269	1.382400839	1.201324526	1.345119528	1.743588481	1.260477957	1.314073828	1.083991744	1.069640983	1.057925937	1.071039302	1.152182272
MGST2	0.090371321	0.208669766	0.047033844	0.040355969	0.49174486	0.073543745	0.063479079	0.130367542	0.107412379	0.090950219	0.133038245	0.286371428
COPS2	0.403003711	0.337104916	0.179249671	0.182395465	0.721789845	0.437970515	0.207672419	0.343969004	0.279917582	0.356286292	0.300331544	0.266305395
QSOX1	0.43727121	0.556762485	0.320292401	0.302823172	0.844867684	0.489724534	0.331771413	0.373496607	0.472775271	0.493551106	1.127382711	0.355857683
MEIS1	0.036677278	0.083257367	0.028061491	0.035275824	0.438689846	0.189285034	0.03026732	0.029949505	0.041101633	0.115506865	0.077008891	0.016274508
SH3D19	0.258866722	0.299558381	0.120466075	0.064555417	0.594093912	0.241078581	0.091185409	0.248656658	0.151417751	0.171319922	0.174768089	0.125261976
C1R	1.189519518	0.705452475	0.57954105	0.419119329	1.467616822	1.561611467	0.286796586	1.579465127	0.985939325	1.986972533	1.571418499	0.314663216
MAN2A1	0.112969023	0.172585775	0.086345334	0.091874228	0.516402055	0.206969284	0.092697887	0.313640724	0.181063471	0.202729824	0.262366831	0.099877001
BSG	1.262135121	1.583064466	1.358093041	1.451231415	1.85746709	1.464145369	1.378547033	1.227407885	1.247556249	1.210791624	2.143701602	1.359406578
EEF1A1	4.444984999	4.335416913	3.944807976	3.976925382	4.675512137	4.47942915	3.871517802	4.387956464	4.043748261	4.559613912	3.73183224	4.207441386
ZNF581	0.531726437	0.381278202	0.184312922	0.184368281	0.779672867	0.562157863	0.221683474	0.387585136	0.272730756	0.402981366	0.145733036	0.343953737
TSPAN13	0.003538558	0.053003903	0.016636993	0.031005657	0.350025505	0.020348953	0.025897493	0.003120693	0.024801651	0.00410024	0.043776654	0.193567916
CTHRC1	1.128580282	1.521927015	1.096169611	1.330488457	1.713026196	0.886691293	0.882408958	0.507320764	0.477137906	1.20828582	1.26044463	0.811202028
ATP1B1	0.032356379	0.102431642	0.133846867	0.049500916	0.413419264	0.042490764	0.06150603	0.03792946	0.088164413	0.012041607	0.138902083	0.157393396
FKBP5	0.030437728	0.223325757	0.063801029	0.032851339	0.451906443	0.055409065	0.077482934	0.025458266	0.029996703	0.031553747	0.063490919	0.048049905
ZFAS1	1.768490549	1.615711382	1.291369465	1.453032184	2.030227417	1.749825242	1.226490623	1.805513122	1.381120869	1.856208611	0.775843823	2.251176395
NOB1	0.53531914	0.518488339	0.392284764	0.411839	0.885292046	0.506833762	0.407687225	0.417880287	0.308800159	0.410025854	0.248574019	0.552655187
FAH	0.18772091	0.564121325	0.325177061	0.255097806	0.689203959	0.241922399	0.288824437	0.132708107	0.154019548	0.16622616	0.163051743	0.225691826
SLC3A2	0.221453462	0.51970192	0.381339327	0.87361503	0.908403096	0.314596353	0.485166644	0.318076911	0.319155582	0.378366762	0.833833388	1.804214763
C1S	0.838373234	0.526280762	0.436016697	0.351022706	1.29035223	1.63045561	0.212066032	1.751629122	0.736427744	1.964802086	1.210281262	0.242544864
WDR86	0.07223744	0.070576465	0.002215369	0.001400198	0.388160512	0.009209948	0.008181764	0.033729577	0.012444702	0.005614606	0.047113133	0
TPST1	0.415413879	0.386473404	0.157764464	0.139247939	0.694562034	0.41381447	0.194260647	0.219967629	0.143457927	0.447916695	0.363300424	0.255125242
COL11A1	0.100735923	0.13863511	0.013985973	0.033936827	0.414913103	0.018227442	0.020495208	0.049598874	0.00245089	0.053553696	0.233182569	0.015366264
POLR1D	0.882399525	0.879623313	0.625238198	0.733482269	1.233463443	0.906797118	0.798472434	0.700309308	0.726400623	0.688661923	0.322748688	0.8769011
CCNG2	0.158337116	0.118684968	0.030165935	0.032994028	0.472782939	0.224874588	0.066296978	0.123653068	0.103960921	0.184399319	0.086210836	0.169110682
PBX1	0.1706874	0.330114299	0.139058869	0.083252929	0.618927098	0.608375535	0.101055677	0.281766519	0.207391938	0.515443739	0.155670626	0.042517863
ITM2C	0.592911015	0.601842527	0.307315802	0.468849999	0.986920613	1.059171977	0.387716613	0.353596047	0.593800121	0.652419759	0.795209903	0.244973676
FCGRT	0.84789659	0.520284054	0.352675087	0.269157506	1.107179938	1.302364556	0.251259251	1.090440302	0.598858282	1.539512575	0.755997236	0.322784069
PCBP2	1.516485207	1.396653351	1.231940649	1.220713773	1.790195107	1.456210669	1.317769885	1.390730632	1.297425147	1.378661846	0.81365118	1.169709179
CCL8	0.00872117	0.017484004	0.001192987	0.003835188	0.278105619	0.03715337	0.000761901	0.160604028	0.073684944	0.230578999	0.020918945	0
TMEM45A	0.208911391	0.326745248	0.220653983	0.412253301	0.679672755	0.22607615	0.248765066	0.510411243	0.305618539	0.25775883	0.314239092	0.243628505
CDIPT	0.331425474	0.424176449	0.387306695	0.416506402	0.804444411	0.562032685	0.375131936	0.507421787	0.433639238	0.555111524	0.300258198	0.398725567
NFKBIA	0.225196963	0.553711352	0.394256971	0.273679736	0.764920793	0.401471039	0.368809435	0.462943978	0.259583398	0.6349795	0.209394967	0.450698816
UBXN1	1.222547696	1.055347613	0.855690044	0.92179803	1.488776436	1.292627738	0.916969445	1.098288728	0.966404912	1.287508141	0.540046718	1.291810855
RHOB	0.1049727	0.162665745	0.131192412	0.171026069	0.483350317	0.11484172	0.10570218	0.14092101	0.170240984	0.201357515	0.101595347	0.289042196
G0S2	0.170600743	0.39281892	0.435902023	1.104381708	0.864250902	0.165655479	0.605595856	0.179894398	0.172516243	0.236581217	0.247389027	0.408103745
HSD17B14	0.006594954	0.046427222	0.008967848	0.016957722	0.388021995	0.282915249	0.013191788	0.045634437	0.060142105	0.151563538	0.020400058	0.021918278
IL1B	0.00173021	0.133553955	0.03987727	0.217367274	0.388356768	0.00218911	0.065868784	0.004933599	0.036017572	0.003469382	0.066446987	0.055588908
CDK4	0.623188616	0.79761899	0.885469402	0.870934531	1.186233532	0.790973911	0.81774341	0.67126909	0.619710869	0.725261162	0.4075373	0.682566288
COL5A2	0.430485218	0.695326397	0.289480282	0.893511174	1.025927028	0.540332016	0.427063049	0.808115053	0.680219767	0.696454921	1.288822104	0.24215368
RPS3A	3.673611575	3.614761038	3.435940327	3.381647382	3.902938057	3.430790836	3.326781673	3.375566478	3.227926898	3.419711207	2.685176102	3.47558811
PLK2	0.117464477	0.257564865	0.048994818	0.044514178	0.445555734	0.197904938	0.062115812	0.227503866	0.076303144	0.366325726	0.182228065	0.368053385
C14orf166	0.979479277	1.268352046	1.167219986	1.189413649	1.549264975	1.040781777	1.237123667	0.895231682	0.984206294	0.918232174	0.801718468	1.262846003
SNHG18	0.461768059	0.411749055	0.150514183	0.217178589	0.730920879	0.572769479	0.244582728	0.362195084	0.345183545	0.309438323	0.149006344	0.162069506
SLC25A3	2.067132852	2.135380109	1.842077284	1.853519361	2.358030095	1.756095766	1.883338605	1.6661272	1.68312087	1.727743559	1.611937928	1.61306844
EIF3F	1.716007623	1.649358174	1.401177836	1.365560206	1.956172201	1.604799996	1.445166966	1.400923054	1.31579807	1.631704851	0.975857743	1.45356219
SMPDL3A	0.067947156	0.09537675	0.029298273	0.04237742	0.425321122	0.290206986	0.026716114	0.147550272	0.071691195	0.512092355	0.155503764	0.058478784
RPL5	3.164556099	3.282323159	3.179635333	3.085543208	3.557569451	3.134313826	3.06010847	3.125834239	2.883256779	3.23598286	2.30891246	3.307657241
NEU1	0.138205821	0.201764251	0.124131968	0.152029238	0.517703346	0.267640625	0.16401751	0.155382242	0.164993556	0.153712414	0.272554304	0.272168347
GRN	0.899475153	0.723590199	0.692098543	0.698257488	1.285737029	1.48599428	0.579480942	1.124278639	0.934470176	1.271223237	1.513987224	0.723664095
OXA1L	0.519977604	0.573686249	0.453122577	0.452850824	0.906272047	0.661000609	0.468409973	0.498727404	0.467367072	0.502004417	0.437776926	0.609846877
DDOST	0.709233984	0.799755402	0.716426628	0.725366438	1.1349587	0.826600426	0.68031487	0.546760403	0.482851077	0.767810382	1.227153633	0.799404775
DLK1	0.000205772	0.000716265	0.000886965	0.000407562	0.163477726	0.001173723	0.000173685	0.000322986	0.000579667	0.001705811	0.009807486	0
SOD2	0.446153409	0.890116458	0.47320855	0.239839578	1.100725794	1.367842221	0.341441074	1.112892642	0.729147867	2.111412142	0.330026089	0.606837731
PSAT1	0.009844965	0.326299174	0.100981912	0.556571348	0.563804281	0.023685654	0.195535455	0.084591015	0.089296561	0.024448968	0.193432527	0.300483549
SLC22A3	0.037996165	0.023153866	0.003026544	0.004061092	0.343039861	0.01423407	0.007901348	0.177234881	0.008628512	0.016184623	0.063311211	0.014924715
ACSL1	0.03434403	0.085542378	0.026435293	0.024477854	0.369092048	0.046506861	0.03773208	0.081162824	0.05177781	0.083120677	0.078263215	0.018384268
KLHDC8B	0.091825986	0.129334746	0.105222381	0.186351507	0.456010195	0.138586833	0.193130789	0.118614387	0.196669439	0.093167399	0.093392033	0.107915621
H3F3A	2.285894585	2.162275032	1.973441651	1.981982213	2.504972802	2.126129362	2.073680185	2.121234163	2.030607177	2.232072436	1.336762202	1.810591495
A1BG	0.174412052	0.348652863	0.144128652	0.206770851	0.629453823	0.606327461	0.133730329	0.206989251	0.475948916	0.462915656	0.117503232	0.125057628
F3	0.004649378	0.079115271	0.058884385	0.103679629	0.348103574	0.031823747	0.035781711	0.062880304	0.053521028	0.051610631	0.13243576	0.153458261
AKAP13	0.176870484	0.211213848	0.137355515	0.171581582	0.537780571	0.309279258	0.177531892	0.326600292	0.193437764	0.280531785	0.280127571	0.192105375
BFAR	0.337479596	0.33423995	0.26277531	0.331893636	0.683719125	0.401033882	0.313640183	0.295959261	0.290640202	0.308969287	0.239817202	0.404864664
CALCOCO2	0.424744367	0.461356203	0.225493162	0.285331921	0.735084274	0.48431792	0.326210268	0.368253624	0.405734404	0.364289675	0.330034738	0.307122946
RPL7	3.645162389	3.559948529	3.461276516	3.403696292	3.878743155	3.371249359	3.314237345	3.506440122	3.163966508	3.790276772	2.70485243	3.544296069
PTEN	0.377091952	0.355590167	0.187407602	0.259746713	0.674019397	0.491417419	0.255033465	0.310271806	0.320932429	0.339917752	0.210119909	0.295065207
NCOA7	0.16527974	0.211129609	0.080612583	0.126650194	0.514228215	0.37512972	0.08735528	0.389173002	0.273507892	0.287979369	0.178144286	0.234340015
RPS24	3.202740875	3.102487984	3.018279558	2.962398078	3.449938418	3.017499113	2.836369901	3.141943555	2.862034576	3.177703938	2.362009217	3.102767431
ETFB	1.094514103	1.24755011	1.26095649	1.040493932	1.49356121	0.856691389	1.250861955	0.905815586	0.784775048	0.706307708	0.739071173	0.865577712
ALDH2	0.131479146	0.232112641	0.130399883	0.116246514	0.470761033	0.20458758	0.10036192	0.148993462	0.10758347	0.145483039	0.153896966	0.168070811
NREP	0.261595589	0.761187635	0.339650608	0.833443529	0.884934864	0.265459209	0.453711268	0.383781745	0.343685696	0.343789672	0.333167618	0.181112984
FIBIN	0.212681379	0.269928948	0.068215816	0.088291288	0.505160988	0.147804265	0.062575088	0.257208166	0.08299708	0.858806843	0.177715543	0.108554273
AGPAT4	0.042906543	0.075297138	0.068396143	0.06970711	0.370451335	0.038998674	0.062891295	0.05126762	0.039530571	0.109524772	0.085820076	0.035436378
6-Sep	0.153288415	0.231317435	0.085917312	0.119858188	0.466951901	0.207513726	0.095260048	0.103470282	0.088859288	0.152727033	0.105974629	0.09573792
FTH1	4.671767681	4.501815853	4.151884091	4.129497945	4.88981568	5.127947268	3.923721442	4.748441229	4.422774019	5.185607643	3.336950555	4.729842688
LAMB1	0.414106251	0.401367053	0.195869846	0.280232012	0.691337956	0.361772904	0.217994583	0.510670848	0.313562096	0.39769788	0.846021237	0.134745823
C8orf59	0.78151185	0.706433803	0.630905438	0.597751191	1.076879256	0.860031488	0.619771197	0.764944231	0.658923593	0.719515485	0.334260206	0.556352443
ASAH1	0.280480944	0.299511859	0.221219395	0.210212561	0.643209601	0.692887044	0.208590571	0.315478639	0.34317744	0.348029312	0.464772049	0.274333891
IGBP1	0.775758007	0.574034241	0.36626601	0.358925864	0.94679301	0.866208431	0.396417011	0.654205031	0.481341399	0.780329586	0.283964809	0.625683433
PDPN	0.041785591	0.174210474	0.084184201	0.032738254	0.374865989	0.182823841	0.039783164	0.061398167	0.009404687	0.318288108	0.07888452	0.053187589
DECR1	0.655882194	0.566494759	0.452637477	0.395050536	0.877127021	0.582862457	0.448869028	0.483110409	0.361045111	0.514149759	0.384604844	0.36617088
RGS2	0.030327601	0.094237584	0.029379493	0.011000913	0.311655641	0.10658877	0.027934701	0.03253814	0.01275808	0.053253393	0.030046693	0.027690918
YBX3	0.427682345	0.516385297	0.670373918	0.735878797	0.977405424	0.797919537	0.589561327	0.877798502	0.710999612	0.680816732	0.388838468	0.8191692
TAF10	0.161072447	0.229137081	0.301628807	0.278362084	0.567544288	0.297497447	0.214871601	0.273767023	0.238543622	0.217357491	0.107920669	0.196135133
TAX1BP1	0.764426427	0.95919071	0.632104031	0.762887867	1.199962961	1.12561635	0.779100124	0.99010038	0.881209859	0.931215328	0.852622515	0.971814239
EIF3M	0.973449728	0.950437323	0.892659889	0.873996199	1.286160535	0.950833653	0.875688706	0.865443947	0.739545431	0.895375215	0.668713863	0.979236998
MLLT11	0.152100726	0.265110676	0.124626639	0.096112018	0.44804821	0.046465451	0.106323815	0.093051741	0.053683436	0.072586307	0.093207072	0.146823457
NEAT1	2.973136649	2.417583364	1.611342067	1.373911586	2.940291664	3.16714893	1.412023978	3.137223356	2.930840043	2.972107389	3.312240057	2.231478659
WIPI1	0.512098307	0.461009851	0.354699193	0.521226445	0.829743976	0.619338624	0.380947706	0.533784341	0.432742222	0.739415883	0.341675817	0.509201541
LETMD1	0.314798587	0.169031998	0.087248562	0.087945612	0.51141914	0.335923819	0.113259652	0.229896016	0.151708606	0.253744688	0.116557528	0.220091728
PTK7	0.144813345	0.161388521	0.058326391	0.106093336	0.452486894	0.341398495	0.065194485	0.14282975	0.061821951	0.253806745	0.368921148	0.047168322
FXR1	0.574637893	0.494611766	0.314553604	0.287190647	0.797562496	0.582367464	0.417357594	0.513777362	0.41452059	0.470436664	0.432046936	0.451437188
MXRA8	1.097407607	0.897272819	0.761821804	0.622105538	1.232859003	0.961507482	0.690693756	0.874040461	0.57100516	1.155200935	1.346165956	0.370782758
SNRPN	0.668341365	0.664215409	0.271868834	0.293460209	0.857421609	0.585861235	0.286478013	0.671484857	0.435374658	0.631318223	0.282872054	0.51923548
KLF9	0.2015072	0.182383727	0.082429392	0.203620459	0.483217591	0.143227053	0.10030178	0.354228104	0.163661935	0.240133239	0.151954654	0.078519495
GNPDA1	0.129345657	0.203421284	0.164780676	0.074922036	0.465145956	0.314360486	0.150259004	0.179152882	0.13698878	0.25750891	0.084294924	0.301110582
GDF15	0.040152708	0.14398348	0.037226693	0.184705784	0.368047705	0.172077927	0.050955774	0.097144669	0.058736065	0.083497739	0.187443449	1.443704628
LITAF	0.334868877	0.344031765	0.253973493	0.248221567	0.688634152	0.849950329	0.264057977	0.486552982	0.499640127	0.564874639	0.178700667	0.484953519
RBMX	0.696479169	0.642534714	0.608554344	0.555286399	0.976292787	0.599498923	0.773664245	0.591868586	0.515508558	0.577644252	0.619704015	0.403443049
EPB41L4A-AS1	0.584327219	0.42190185	0.236584171	0.363953896	0.802648013	0.769251864	0.284980105	0.721514291	0.388810938	0.793862502	0.21363491	0.822685418
ADAMTS6	0.161226813	0.267198652	0.353412684	0.343990526	0.551192364	0.098385737	0.260376739	0.147593112	0.157666975	0.186760915	0.467138485	0.165959559
TBX3	0.141758035	0.265320557	0.331400272	0.12874167	0.578810866	0.952403351	0.266405281	0.191270784	0.137806537	0.347504305	0.197618346	0.317371977
VTN	0.001369033	0.041359793	0.001398949	0.003351352	0.270534078	0.000711601	0.003346978	0.008045407	0.012756026	0.001229272	0.048569711	0
APEX1	0.948325197	0.880977302	0.785499955	0.744348696	1.17934902	0.863177765	0.736949741	0.792942206	0.596964846	0.79638633	0.649571566	0.735745642
OLA1	0.539502207	0.625733549	0.467328786	0.38617803	0.83373375	0.559482364	0.46113194	0.381399446	0.396194577	0.362500441	0.308190473	0.439425462
METTL7A	0.132321133	0.142321566	0.019101379	0.0076712	0.376857484	0.137309487	0.062973769	0.191553961	0.133378215	0.150152122	0.139245499	0
CREG1	0.186325869	0.109906792	0.128431588	0.101129504	0.446446388	0.203968043	0.10865822	0.374506224	0.169207462	0.474337565	0.167245591	0.153986186
PDLIM1	0.683476725	0.936040472	0.652344425	1.033734505	1.132969769	0.757933342	0.890222102	0.553142458	1.319506124	0.408991353	0.415577345	1.031437716
NGFRAP1	2.059952265	1.965029185	1.771225693	1.706132974	2.253766856	2.277041488	1.721933369	2.107021441	1.789613697	2.129828229	1.21549315	1.486408992
EIF4A2	1.146948211	0.817901756	0.503465886	0.50501336	1.176235812	1.126611373	0.515629128	0.953081232	0.759145514	0.89528895	0.814781083	0.838612546
ZBTB16	0.002053554	0.120294805	0.004626938	0.002715889	0.292067267	0.00311365	0.015623432	0.008708346	0.005034347	0.014814362	0.022660667	0.009209246
GSTM3	0.617415647	0.734152597	0.487854833	0.594804391	0.929568123	0.601014851	0.469038851	0.704409568	0.534826681	0.354862254	0.470548333	0.394655944
ISYNA1	0.075929457	0.12095723	0.025580477	0.037443766	0.337298495	0.106494235	0.05660426	0.085365486	0.117538275	0.074760515	0.061689362	0.110039766
LDHB	1.889753834	1.957138251	2.023047855	1.809716275	2.240181377	1.673174935	1.959398911	1.731619931	1.569379905	1.608614972	1.612477285	1.664054152
SELENBP1	0.407338933	0.229124068	0.146531183	0.085109329	0.532271841	0.264729895	0.137529608	0.349995618	0.236583896	0.195651109	0.264826955	0.066062475
LGALS3BP	0.915648965	0.78237867	0.689192111	0.740172668	1.121286064	0.511476954	0.556423985	0.980175951	0.798595739	0.651261177	1.592843444	0.494746601
NAT14	0.235534615	0.268807076	0.16416941	0.151111285	0.500807246	0.235706498	0.144792529	0.167138461	0.150920513	0.172384265	0.244532077	0.108615711
RPL30	3.202833988	3.231073548	3.071814796	3.045503069	3.460444457	3.246375723	2.945122899	3.166733933	2.981819063	3.203847717	2.201607866	3.167417204
P3H1	0.185209258	0.299882286	0.184572647	0.355228249	0.539888425	0.162987699	0.229989951	0.198662674	0.194873457	0.176196345	0.669410774	0.161223683
NONO	0.633734345	0.593560674	0.472085795	0.461983124	0.88180939	0.618008557	0.573342646	0.540312508	0.498429589	0.551244448	0.507698606	0.581512366
ZFP36L1	1.335565544	0.826394364	0.720691096	0.58215357	1.35076567	1.216534831	0.688130569	1.342702292	0.865014531	1.665741427	0.674434171	0.81543798
FHL3	0.306019951	0.467888671	0.249932036	0.505588207	0.673545786	0.288821589	0.30000354	0.280848454	0.334978566	0.222972408	0.21196859	0.235085278
PISD	0.057857234	0.134066844	0.085304888	0.075852892	0.345330045	0.054035713	0.091857724	0.057614044	0.064664929	0.056736273	0.0978089	0.16202637
TMEM59	1.323144789	1.16093963	1.014941843	1.03231854	1.539575842	1.433448511	0.98784101	1.362283132	1.087237941	1.527722966	1.693209804	1.277539774
3-Mar	0.042904538	0.139907441	0.069918884	0.031514898	0.31793576	0.013101518	0.054456401	0.050674043	0.034923305	0.030622427	0.03161154	0.087310379
EIF1B	0.714833662	0.609150138	0.472997273	0.559847027	0.933034677	0.719242385	0.472731463	0.661797244	0.526618727	0.740177776	0.322730492	0.80912267
PDK4	0.008831038	0.012327423	0.001417297	0.000574773	0.236111668	0.006981673	0.00352612	0.005990071	0.010086771	0.007307418	0.013293913	0.016185156
CIRBP	1.856811765	1.335752178	1.221507696	1.309026243	1.793785795	1.377950057	1.265270952	1.327398242	1.216367367	1.547990596	1.126304313	1.397677395
BAG2	0.420798635	0.630646537	0.361068472	0.281303966	0.76508097	0.705939945	0.324214957	0.48451561	0.34304157	0.561511419	0.323430718	0.267438478
EIF4A1	0.968441686	1.136952603	1.281947778	1.353557951	1.491119803	0.8021685	1.349029876	0.881551279	0.880761848	0.867697992	1.176241908	1.281251387
MTR	0.083379508	0.108783073	0.078027882	0.074595868	0.352940196	0.125413882	0.07317542	0.121425777	0.108515811	0.139138235	0.151949332	0.053842812
BDKRB1	0.074104577	0.227591948	0.14667702	0.018544941	0.350425417	0.037973887	0.105785205	0.034119136	0.011414351	0.089094108	0.113062263	0.09919492
SMIM3	0.436501185	0.617227247	0.856365746	0.463500504	0.867884957	0.236411167	0.733744453	0.220926396	0.317042458	0.27918158	0.206720984	0.485217141
SOX4	1.323959653	0.406702392	0.23365029	0.4652505	1.077101926	0.780514296	0.232066115	0.772472933	0.602033022	1.271990999	0.725838764	0.550622356
NID2	0.29984062	0.192598112	0.071486936	0.203534998	0.493387765	0.173292976	0.122770812	0.372289594	0.357796611	0.352503011	0.520227501	0.067401849
ARMCX1	0.296437665	0.256381808	0.160952603	0.138023435	0.521400321	0.412332356	0.179183566	0.281914168	0.207532562	0.290977831	0.214670282	0.316381086
FAP	0.665934557	0.667499986	0.351687028	0.459463332	0.904036392	0.733021555	0.386577427	0.573126011	0.367886563	0.9613903	1.454278164	0.260006824
MRPL10	0.32970516	0.30394302	0.210572216	0.219645354	0.569618027	0.346850285	0.275472947	0.210908279	0.21409274	0.227430016	0.121900457	0.329212511
TCEAL3	0.657571175	0.739172708	0.474509142	0.508667036	0.900047066	0.686556491	0.513049614	0.626421345	0.746357212	0.638685066	0.305226407	0.495223049
P4HB	1.489251448	1.787877225	1.653150084	1.907407304	1.984401153	1.301277287	1.701758881	1.184822793	1.423494159	1.153828619	2.523855185	1.601096628
MRPL45	0.345300501	0.319818501	0.212001264	0.197138678	0.567387591	0.324128619	0.238878378	0.23199365	0.200030258	0.24670908	0.148880519	0.219097981
HEXA	0.488558166	0.31025305	0.267347657	0.289976886	0.679173894	0.51501632	0.229392009	0.526214102	0.340232668	0.523347652	0.902221522	0.365991672
SERPINE2	1.910994592	1.532370819	0.508058239	0.340150754	1.838869588	1.447286645	0.699825437	0.887103454	0.194275971	1.193204647	2.476243716	0.772416891
RPL4	2.962734408	3.039809289	2.947058324	2.937295353	3.240219294	2.79703212	2.855872643	2.779797942	2.586512751	2.898912453	2.359323094	2.977643352
SPATS2	0.346006957	0.441572159	0.248841343	0.264428757	0.617322835	0.29437087	0.252038453	0.329666706	0.232638817	0.305719369	0.276285927	0.231111259
UQCRB	2.039974724	1.771792008	1.605760786	1.519710338	2.149710564	2.092199758	1.476493324	2.205751011	1.853620136	1.993663839	1.293192896	1.741790594
MFI2	0.016377262	0.069068346	0.038708508	0.031285936	0.294458231	0.030685122	0.037949363	0.108656646	0.014734028	0.021165046	0.056816629	0.00971255
PGRMC2	0.329750354	0.44946809	0.352098522	0.406748234	0.680754713	0.373924123	0.343001662	0.413865156	0.465005108	0.545639026	0.708423555	0.430317952
QARS	0.483886168	0.469727803	0.356622932	0.34807675	0.727763789	0.516115501	0.351106273	0.391200324	0.338409894	0.456603618	0.437825979	0.328779263
WBP5	0.941476242	1.046806253	1.049105816	1.091429878	1.39652019	1.541629775	0.869047813	1.245794911	1.14487654	1.381727435	0.804445427	1.163344085
CLNS1A	0.596397793	0.754925411	0.567559811	0.527604063	0.92675478	0.713010009	0.577115325	0.501023071	0.408761874	0.551869035	0.393542137	0.513872423
RPS2	4.68367615	4.687668645	4.58309824	4.582212565	4.887537751	4.318908068	4.534086226	4.402080232	4.284088621	4.490443961	3.581198917	4.441774727
GLA	0.071947158	0.095333484	0.112142205	0.096452412	0.322977609	0.070635987	0.142569035	0.08356369	0.083438481	0.08230472	0.195891752	0.107115352
PLEKHA5	0.556573632	0.214880173	0.121534118	0.143618735	0.548396157	0.395589142	0.151038258	0.191233839	0.161533972	0.250066317	0.342863773	0.153705007
IP6K2	0.432266416	0.419493957	0.267324741	0.255824226	0.646800888	0.366857942	0.318956146	0.371282767	0.247667901	0.358120509	0.236842571	0.451757122
PTGES	0.497988004	0.393057557	0.182682067	0.067699141	0.621944938	0.349043832	0.192234883	0.519447656	0.153179773	0.829469419	0.519786302	0.175242751
LTA4H	0.291169982	0.236326973	0.106043154	0.080138825	0.466705488	0.246732195	0.109425759	0.177297172	0.148016198	0.184140873	0.212104565	0.127374535
RAB9A	0.283204057	0.289957991	0.21009238	0.186586279	0.540789122	0.362500697	0.191810896	0.291902132	0.245240704	0.446020413	0.112620946	0.3203241
EIF2S3	0.628595044	0.524683137	0.334178672	0.418925462	0.798746543	0.578643546	0.390030704	0.464900897	0.399739503	0.505993494	0.425773343	0.424468745
MPG	0.922748667	1.218058327	1.087453575	1.030208051	1.363729364	1.079020502	1.03072231	0.759486264	0.887531749	0.793040294	0.75144109	0.908299993
DNAJB9	0.13433354	0.179146283	0.173878439	0.245338048	0.429148315	0.16176416	0.090853105	0.156734808	0.111489766	0.266652003	0.278383511	0.698549416
CORO1B	0.483748907	0.556146596	0.411240924	0.43394763	0.774934092	0.593292658	0.410209653	0.424722503	0.449824947	0.384032964	0.385421369	0.463979076
CMBL	0.339382983	0.265775864	0.114014054	0.076565865	0.516007631	0.441574684	0.135815939	0.365317709	0.185638484	0.223242771	0.090567879	0.154091209
FLRT2	0.159179676	0.127450892	0.041926525	0.028262242	0.358616572	0.122635124	0.041610546	0.33234423	0.018339311	0.127144101	0.195684801	0.068304323
METTL9	0.718642333	0.789821772	0.910488846	0.696119262	1.100010051	0.942439279	0.80555348	0.717670284	0.663390596	0.834640008	0.544005445	0.788927302
NAMPT	0.22156397	0.24075953	0.200861596	0.127068554	0.506161777	0.369202299	0.181841055	0.466757907	0.298933228	0.618623726	0.201724056	0.551399402
TOMM20	0.809261832	0.914705487	0.786217939	0.815162057	1.130511948	0.805110551	0.826998029	0.790685631	0.741760986	0.683661661	0.638774244	1.018082974
MVB12A	0.428484943	0.520180682	0.497566074	0.526291092	0.75849713	0.397427774	0.48905846	0.444093986	0.426057621	0.347736046	0.232161803	0.336794891
PODNL1	0.223913186	0.129768826	0.023981689	0.033829756	0.36562521	0.149602714	0.038064841	0.084318364	0.028450651	0.144970851	0.200337696	0.043616105
RP3-428L16.2	0.014286169	0.020379128	0.020398102	0.017381318	0.241081258	0.030220636	0.011717945	0.035673524	0.010489464	0.152546537	0.019512642	0.028140768
RTN3	0.61173096	0.5912707	0.449446212	0.380088841	0.8227404	0.564598248	0.515924712	0.51023954	0.484557486	0.494448889	0.758407015	0.674244615
FAM118A	0.267834174	0.075528981	0.057210942	0.092475294	0.419465898	0.259294318	0.076618931	0.168263229	0.209711272	0.079664454	0.37526231	0.096155684
DPEP1	0.000647858	0.018285153	0.000330265	0.000324348	0.225200421	0.000245702	0.001228631	0.000275557	0.000953779	0.00032811	0.012860916	0
AREG	0.002114405	0.023990199	0.061163533	0.02056969	0.166379574	0.021325207	0.019400217	0.004788559	0.005366886	0.00122716	0.038233285	0.446981405
NAP1L1	2.001807586	1.850190294	1.595151159	1.465865875	2.093678995	1.968733771	1.62240666	1.931496428	1.583019259	1.897497426	1.382439791	1.476161484
HNRNPA1	2.359989437	2.560377599	2.319460938	2.164707256	2.663793516	2.260131657	2.54978464	2.276472465	2.005670642	2.47007927	1.856517403	2.214679705
PMPCB	0.473988892	0.372133115	0.306028142	0.270026276	0.644840095	0.39299819	0.319368304	0.324858685	0.249903129	0.354580623	0.397559865	0.480994643
H2AFY	0.519573658	0.699042707	0.795650254	0.772191211	0.967746331	0.576761051	0.89355231	0.466011032	0.625179746	0.494651115	0.49395453	0.908473882
SDCBP	0.7118301	0.664692514	0.649243091	0.609720115	1.070725678	1.311625743	0.784295781	1.158872354	0.825243326	1.117428345	0.568413686	1.184033214
ELOVL5	0.241259426	0.264638655	0.155246839	0.207623687	0.50779731	0.373193837	0.215418976	0.321930389	0.240407733	0.285793595	0.350519598	0.281233578
TNFAIP8	0.183184635	0.201797222	0.103465747	0.05081519	0.381669261	0.105363755	0.079165181	0.089698926	0.096952281	0.171319141	0.115226157	0.088144276
GADD45G	0.007520904	0.035867784	0.018218827	0.027151882	0.216910923	0.012360561	0.021243694	0.013154455	0.012630578	0.016788869	0.017071172	0.019303452
CST3	1.995153652	1.916795286	1.831117729	1.866273426	2.266961195	2.235694334	1.756829018	2.722630942	2.024684317	2.314946288	2.211045103	1.696814367
C1orf43	0.6508454	0.737009411	0.65249914	0.733766369	0.983396975	0.676866425	0.766762922	0.585428626	0.613837726	0.539310509	0.464811765	0.933677422
RPL22	2.59605416	2.58274026	2.485673257	2.40825726	2.822961454	2.645397586	2.345850961	2.628764953	2.437408638	2.676557702	1.706204273	2.458978847
GPX4	2.013077512	1.97828887	1.748810705	1.602356375	2.235271423	2.382977666	1.765181044	2.097160916	1.940985858	2.355032769	0.91549808	1.600752683
JTB	0.748405353	1.154997584	0.982332517	1.247213194	1.331955513	1.042620691	1.068616294	0.9627039	1.007602988	1.063336048	0.460381084	0.996005494
RPL3	4.127938761	4.098270408	3.884397614	3.938275223	4.281451869	3.986931322	3.840935766	3.919959717	3.788340299	4.044666219	3.344778931	3.763660495
NACA	2.86604614	2.859984334	2.798209625	2.664252991	3.080845653	2.850697859	2.681705959	2.834758092	2.573079799	2.889326085	1.83404216	2.788332448
UBE2R2	0.452058838	0.376086059	0.310965255	0.355887758	0.670679375	0.528797391	0.34542634	0.441021512	0.409809805	0.432046306	0.174659356	0.403501949
FDCSP	0.000247854	0.018701504	0.000466388	0.00012723	0.109768665	3.57E-05	0.000806185	0.000250239	0.000242899	0	0.010061893	0
PIGP	0.288688418	0.285596547	0.217323887	0.214173764	0.518461188	0.263905042	0.228574276	0.286528725	0.230941248	0.240493749	0.17539989	0.198339509
RPL9	3.321310097	3.280240971	3.200431602	3.135008922	3.505668751	3.224646662	3.070028928	3.233221694	3.036380198	3.329062771	2.286575466	3.274886908
ZEB1	0.233536353	0.382007333	0.255649556	0.126467318	0.561523894	0.493857522	0.24780145	0.505260764	0.169425072	0.612087351	0.291712102	0.222912445
ACAA2	0.485353111	0.559979764	0.471954892	0.439680491	0.740543504	0.32934335	0.482749785	0.239134296	0.250235883	0.355931502	0.451087669	0.27687479
RARRES1	0.159569383	0.202343332	0.063065937	0.027653368	0.398398279	0.205976331	0.045412654	0.72994367	0.121325317	0.454522159	0.177482022	0.038605877
KRT18	0.014429538	0.789080098	0.142554776	0.100204376	0.673007392	0.028704854	0.186560517	0.06047932	0.224716404	0.016398962	0.102707709	0.399523131
FKBP7	0.462699788	0.418575784	0.294401427	0.30772845	0.644321447	0.375462581	0.275619265	0.328550341	0.204405798	0.399093754	0.70265178	0.21047454
TSEN34	0.625265547	0.631047748	0.508705425	0.469845602	0.835213861	0.555234934	0.477890269	0.472807187	0.428316675	0.510593343	0.312026899	0.420938093
CAMLG	0.968900202	0.72928224	0.570065239	0.54676432	1.077661166	1.127099413	0.614370946	0.98506861	0.741923572	0.968038634	0.422057769	0.769507916
GLTSCR2	1.349081695	1.164987503	0.91881852	0.901780054	1.477447006	1.517966393	0.953420278	1.320505306	1.081053062	1.679685768	0.763516447	1.149119549
RPL21	3.727731061	3.629393041	3.575971682	3.517686583	3.922932723	3.826831282	3.372847933	3.72522355	3.402002648	3.900871128	2.862345162	3.676133607
PPP1CC	0.390225328	0.565625632	0.44886861	0.413832986	0.751668348	0.599824218	0.576501813	0.425135993	0.414759403	0.349310412	0.323347102	0.521531705
ZNF277	0.181415347	0.144170635	0.061505312	0.065793025	0.377500101	0.236339646	0.072999886	0.155939852	0.121870048	0.169314402	0.095123296	0.090454473
ST13	1.467905868	1.249490984	1.04418157	0.960803318	1.564902366	1.572957629	1.070604412	1.569830694	1.189406875	1.578015083	0.884566663	1.291285274
TPT1	3.645068117	3.332977803	2.996255456	3.055095497	3.618450222	3.478865848	2.957823501	3.609793985	3.219921217	3.721175395	2.263225027	3.230060757
RHOQ	0.165576658	0.177995993	0.094702518	0.148018465	0.415207806	0.274740194	0.128800697	0.303572506	0.30720995	0.235699897	0.127692894	0.181292037
FAM89A	0.085112827	0.051110144	0.042829233	0.056752601	0.282555746	0.099931043	0.030450252	0.012012165	0.087333466	0.061044594	0.038016488	0.070988312
SMIM1	0.190710142	0.127196724	0.01236097	0.006407045	0.327265667	0.126015604	0.020673351	0.060880287	0.039971661	0.168263703	0.032148001	0.028642376
EIF3L	1.427077947	1.315704437	1.164779881	1.103905936	1.567611037	1.35697023	1.140005483	1.26335945	0.981394593	1.442707856	0.972879654	1.323192323
RBBP7	0.407755425	0.499180354	0.602700223	0.497507599	0.764024628	0.408987962	0.710997835	0.428802966	0.429528991	0.419794222	0.44663188	0.379863797
ATP5G2	2.231536638	2.086572615	1.935573666	1.832252898	2.310644639	2.031393916	1.949250651	1.881126098	1.867440787	1.854718133	1.174400327	1.816123682
SAMD11	0.02031368	0.031463594	0.034321424	0.019557415	0.23609324	0.038190743	0.02470384	0.053318816	0.008420743	0.05707406	0.041990254	0
PGM2L1	0.155373644	0.088425061	0.045709804	0.056883802	0.314141553	0.083036618	0.055942557	0.078987122	0.084002804	0.083855521	0.164593819	0.087865549
UBE2E1	0.298001052	0.380633723	0.412932639	0.46871034	0.652779289	0.488610403	0.409146811	0.409577345	0.380762872	0.434481508	0.179387223	0.474527656
NOA1	0.186651869	0.168380469	0.083545472	0.085643785	0.387154784	0.231996993	0.103438138	0.151391096	0.119435501	0.159751165	0.099997303	0.112269341
PCDH7	0.014057851	0.063896862	0.026323234	0.017973378	0.244109845	0.010535114	0.014019021	0.031132023	0.010411961	0.03303142	0.05440917	0.044342078
BZW2	0.180372617	0.374239698	0.407243724	0.403929716	0.579125782	0.27831073	0.369214926	0.206718036	0.203674926	0.197883518	0.278971199	0.364434321
BIN1	0.312178085	0.377749409	0.25777382	0.335517782	0.578550342	0.343266737	0.33021845	0.245747651	0.250264079	0.273834394	0.155112784	0.31000934
TCEAL8	0.937275869	0.868407635	0.831795427	0.87954381	1.177052356	1.091667581	0.739670439	0.950745793	0.858462369	0.915390484	0.517059115	0.740573729
ARHGAP21	0.22844397	0.179609007	0.076746066	0.065218586	0.393242559	0.25878896	0.108886421	0.22558038	0.117592181	0.199256772	0.259949402	0.065045369
GMPR2	0.289885371	0.266889894	0.176336408	0.181750056	0.486782363	0.278681363	0.203042592	0.248535933	0.197532732	0.228932203	0.160367069	0.240994222
IFITM3	3.19394255	2.641909631	2.1470037	2.489709128	3.161711533	3.508465255	2.150031724	3.449892938	3.032430457	3.49907744	2.73416808	1.972618952
CMIP	0.062483502	0.105353285	0.058051792	0.080800948	0.298859252	0.082441558	0.055175807	0.052114329	0.076947483	0.057903981	0.057989906	0.161849484
ZNF580	0.565593887	0.562356854	0.365049373	0.445876469	0.7536644	0.487501088	0.388324451	0.460704316	0.480229087	0.428784421	0.222689105	0.372306923
GLRX5	0.069193195	0.123685532	0.201163383	0.221850928	0.396253725	0.163041009	0.210501287	0.200573994	0.187241986	0.108747172	0.084053056	0.148489244
SULT1E1	0.000988866	0.084633833	0.002859789	0.001053046	0.185849488	5.69E-05	0.008368172	8.76E-05	0.000195163	0.000498808	0.019013822	0.005283657
FAM177A1	0.484180106	0.726013987	0.599445448	0.672831267	0.856465247	0.465521438	0.653018241	0.513409038	0.604786971	0.402118482	0.511641779	0.632032925
UQCRC2	0.545054755	0.62867328	0.60166205	0.610086153	0.857286396	0.561620802	0.576754214	0.500707814	0.48620789	0.476638616	0.525258013	0.781983094
CDC34	0.062057671	0.091756456	0.102892919	0.126989693	0.318772529	0.124244011	0.107498284	0.089118044	0.115774324	0.065528696	0.054552583	0.131885329
RPL26	3.704336485	3.57775238	3.527666487	3.465077426	3.859787767	3.70003498	3.344641215	3.722090456	3.375744958	3.860913819	2.761687834	3.641356874
EMILIN1	0.652900247	0.533825854	0.266606548	0.340483201	0.741933847	0.490830718	0.337962689	0.391000162	0.310831189	0.641426085	1.147081363	0.078234953
YARS	0.09468086	0.375304354	0.228021593	0.436695796	0.509778715	0.132928335	0.316319274	0.147657896	0.165322316	0.110964933	0.213441141	0.412975322
BRI3	0.215610032	0.233022404	0.389786623	0.285201544	0.555060862	0.485128016	0.348338644	0.285901187	0.411093508	0.254161327	0.115274444	0.318911974
SNHG25	0.172753915	0.167956284	0.112046552	0.101739004	0.378613057	0.175017908	0.12555608	0.158977859	0.134872862	0.128967298	0.121787091	0.123730992
RPL10A	3.514506993	3.430363599	3.22526675	3.168574487	3.597186917	3.344270186	3.108506094	3.32073799	3.007829348	3.48554396	2.394227899	3.191606008
SPG20	0.288932484	0.380346154	0.21737389	0.247027299	0.570635762	0.509908487	0.238046517	0.489056255	0.313099038	0.447302075	0.340216739	0.3484697
COX7A2L	1.254414613	1.31538651	1.181197361	1.333045291	1.544375971	1.309654401	1.266863477	1.169610071	1.201407731	1.250270917	0.567844676	1.45002959
NDUFB5	0.822598813	0.716911228	0.627284225	0.632141611	0.994152238	0.83439531	0.647598912	0.775301585	0.636505991	0.783526089	0.544678902	0.644254301
CTSK	0.504360543	0.347414301	0.469128012	0.29077688	0.134140558	2.595293413	0.340325474	1.212773789	0.912194204	1.831828262	0.576852134	0.284956958
OSR2	0.263460889	0.06943762	0.081790475	0.047002369	0.174302403	1.693919636	0.065577945	0.595622584	0.60293082	0.357948505	0.123806037	0.092003104
IFI6	0.47200214	0.299737457	0.276021534	0.223448586	0.243045567	1.600094652	0.235007605	1.354589053	0.846902319	1.659765493	0.550562628	0.196630081
CRABP2	0.071021897	0.611263614	0.554601207	0.267834728	0.324478899	1.711109644	0.315800225	0.608674416	0.202975929	0.905271257	0.166271182	0.322928793
CFD	0.570870965	0.252890521	0.382534534	0.2592032	0.701852799	1.406343858	0.112875331	0.952918434	0.302831838	2.091326391	0.54726322	0.162529642
APOD	0.024091122	0.036156176	0.066572656	0.055054135	0.023645232	0.902071623	0.030030309	0.605276514	0.111045831	0.978408726	0.087017664	0.099922319
DCN	1.238413094	1.807882152	1.115792144	1.033497196	3.487194544	3.200752301	0.869363905	2.83423561	0.995502416	3.461415648	1.892172709	0.676724449
LY6E	1.662937373	1.638859006	1.698372802	1.514625527	1.455668324	2.849334828	1.564030628	2.427490017	1.584597128	2.249042218	1.478518787	1.335162714
TWIST2	0.130789008	0.239144054	0.56090472	0.345751372	0.209013163	1.479987821	0.364921588	0.625820782	0.294655794	1.093893155	0.146784972	0.184136578
FBLN1	0.6326043	0.526103924	0.260696263	0.237368069	1.691559775	1.803040192	0.264736955	0.539635595	0.393516537	1.506621121	1.058145249	0.16372064
MFAP4	0.075772119	0.143285238	0.057537763	0.059660443	1.355766958	1.250537181	0.018638178	0.299365226	0.264616096	1.270524058	0.281861797	0.044158618
ADIRF	1.472741392	0.986568896	1.527194469	0.709765919	0.121127255	2.377407082	1.189045156	1.804726979	1.906693975	0.861322713	0.762687571	1.107593319
LUM	0.658948966	1.379429191	0.408948769	0.68878855	2.806522191	2.398701366	0.443581574	1.705227367	0.548643038	2.279288826	1.730032512	0.363944033
CXCL14	0.005233457	0.019165899	0.079989243	0.08815635	0.027410216	0.687257404	0.096218112	0.058699027	0.043731965	0.224295735	0.048139078	0.077734933
GPNMB	0.076745891	0.084137071	0.134045105	0.10146144	0.432424787	1.122076182	0.090289395	0.658578679	0.54245628	0.732472924	0.311793383	0.266649941
RPS4Y1	0.04475574	1.081866794	0.088608394	0.100145627	2.238647078	2.201232164	0.237128341	2.093147294	1.242622402	2.225209751	0.302951884	0.396881755
IGFBP6	1.482086525	1.623058026	1.748290868	1.114114684	0.916073933	2.525658519	1.337597949	2.495852746	1.264241111	1.744466415	1.995609239	1.247011368
REV3L	0.342707221	0.283449505	0.148993492	0.122294808	0.52644664	1.238856738	0.157699264	0.432670151	0.506592409	1.035274619	0.412283792	0.334343526
RND3	0.451660434	0.269665242	0.212278837	0.236179442	0.358807451	1.209208533	0.220947018	0.514867553	0.43926595	1.038053621	0.41137843	0.927964667
S100A4	0.236143462	1.409298181	3.205649144	2.464570619	1.013659169	3.465791383	2.558076217	2.339259164	2.575820837	1.943969656	0.913876806	1.22424114
FABP3	0.006460415	0.020885878	0.020854938	0.052323374	0.002874229	0.623422615	0.015980606	0.061931679	0.156923443	0.046796661	0.025112067	0.006114058
NBL1	0.359969039	0.305690551	0.356477693	0.253831803	0.161840869	1.167075145	0.269367059	0.488949082	0.469276394	0.393539925	0.313692634	0.242020453
C1S	0.838373234	0.526280762	0.436016697	0.351022706	1.29035223	1.63045561	0.212066032	1.751629122	0.736427744	1.964802086	1.210281262	0.242544864
ZFP36L2	0.303911435	0.261596278	0.232462406	0.169655016	0.157688948	1.072216367	0.252451989	0.483989745	0.277169762	0.616946677	0.195387417	0.245893975
ACKR4	0.027389615	0.053564299	0.107686668	0.067098376	0.01427046	0.769993396	0.025844898	0.158823261	0.064998047	0.990465668	0.128543917	0.061189884
SFRP2	0.012681685	0.052941607	0.04734681	0.356420375	0.025852245	0.754968747	0.073825378	0.634340936	0.052092817	0.796910716	0.258818317	0.055975755
FBLN2	0.028913195	0.208601621	0.249645789	0.366309506	0.45478828	1.013558715	0.193500304	0.598711665	0.136039444	0.76415047	0.40917143	0.100757718
ALDH1A1	0.003386739	0.082304309	0.006894549	0.006417966	0.152168675	0.611249172	0.019881566	0.207160438	0.050543087	0.055930799	0.078213271	0.017150618
IFI16	1.15583	0.878165862	0.596166039	0.594273007	1.159686483	1.751599146	0.547069166	1.766776032	1.082328561	1.665978181	1.086998887	0.995722638
TBX3	0.141758035	0.265320557	0.331400272	0.12874167	0.578810866	0.952403351	0.266405281	0.191270784	0.137806537	0.347504305	0.197618346	0.317371977
SOD2	0.446153409	0.890116458	0.47320855	0.239839578	1.100725794	1.367842221	0.341441074	1.112892642	0.729147867	2.111412142	0.330026089	0.606837731
ARID5B	1.257361314	0.970177431	0.784892013	0.897724802	0.77492832	1.853677562	0.643157996	1.608298686	1.600075004	2.019811087	1.144981801	0.938877478
B2M	4.130795554	3.548158822	3.654494279	3.720363127	3.943127019	4.58991641	3.56781184	4.174227358	4.123886654	4.539085322	4.338500652	3.693824075
SOD3	0.174440524	0.236244363	0.477786537	0.692196324	0.079565868	1.063189359	0.326210642	0.807664511	0.72714803	1.033324254	0.418946927	0.197805875
APCDD1	0.007244317	0.036848928	0.016838482	0.096218887	0.173030474	0.617012313	0.039645536	0.169032601	0.160345876	0.03704888	0.077392576	0.008695063
S100A6	3.930625522	4.187704234	4.422522207	3.895875999	3.433542759	4.771658338	4.209294675	4.119066301	4.082871875	3.733084898	3.493457385	3.671658783
NUPR1	1.218079683	1.29206961	0.722123396	1.555315923	2.072939372	2.074148077	0.89150595	1.823778458	1.683735339	1.789764178	0.733597971	1.603099667
FTL	4.609236183	4.469761727	4.102455561	4.223956194	5.392708472	5.217694369	3.960216668	4.839026229	4.54137221	4.979125998	3.174409868	4.428275071
CD81	0.571285681	0.43624421	0.540677861	0.476939988	0.293349801	1.241055291	0.469497413	1.290086404	0.976861023	1.049876343	0.615913678	0.301698864
TIMP2	0.654016092	0.476687175	0.439215708	0.400410144	0.427527557	1.243956946	0.400959177	1.131731452	1.124692333	1.12139655	0.842201949	0.200319006
FCGRT	0.84789659	0.520284054	0.352675087	0.269157506	1.107179938	1.302364556	0.251259251	1.090440302	0.598858282	1.539512575	0.755997236	0.322784069
AKR1C1	0.662886691	0.195309621	0.518341001	0.151914317	0.465647529	1.066569937	0.314147495	1.561037962	0.607526364	0.966936677	0.366975461	0.49920494
IFITM3	3.19394255	2.641909631	2.1470037	2.489709128	3.161711533	3.508465255	2.150031724	3.449892938	3.032430457	3.49907744	2.73416808	1.972618952
USP53	0.120169371	0.15009689	0.200967848	0.073953726	0.042975709	0.66309477	0.097551921	0.200042496	0.133778001	0.285061764	0.202737533	0.201025501
DKK1	0.011260595	0.212609694	0.62281054	0.351661565	0.011999254	0.746021194	0.356554125	0.075998764	0.199422055	0.046325121	0.258973389	0.842119644
MOXD1	0.096781536	0.171094447	0.321534	0.120192026	0.055521165	0.746235976	0.181919573	0.101643854	0.071938725	0.118492373	0.307029134	0.163865377
PERP	0.067670597	0.268172761	0.397325439	0.281424391	0.307640409	0.878733701	0.376016026	0.6222963	0.340899216	0.450936848	0.237035889	0.527251594
FTH1	4.671767681	4.501815853	4.151884091	4.129497945	4.88981568	5.127947268	3.923721442	4.748441229	4.422774019	5.185607643	3.336950555	4.729842688
PTGDS	0.231931518	0.044530613	0.01557873	0.021755459	1.297369676	0.625006396	0.014259614	0.363337216	0.059314119	0.608285131	0.277338016	0.020067235
LGALS3	1.625159135	1.394420423	1.502589867	1.352228785	0.918315595	2.178576121	1.312397896	2.162577334	1.465267893	1.890847834	1.134566344	1.51977968
FAM213A	0.112162445	0.098224579	0.085938163	0.042125849	0.260859918	0.617069076	0.070497488	0.184790951	0.22417656	0.298137562	0.1089893	0.194541524
SQSTM1	0.879738571	0.845227963	0.661094264	0.575252524	1.802214391	1.591800363	0.603061864	1.213997924	1.023642756	1.388851614	0.749451305	1.689973572
PTN	0.714801146	0.314532104	0.133730586	0.065530891	0.145157346	0.896390042	0.241128051	0.240325277	0.112713194	0.477533708	0.723488235	0.118887833
TCF4	0.463463399	0.367408618	0.44548665	0.353184802	0.244071565	1.042869196	0.358461473	0.727645151	0.52124682	0.81613651	0.450136505	0.43382186
GRN	0.899475153	0.723590199	0.692098543	0.698257488	1.285737029	1.48599428	0.579480942	1.124278639	0.934470176	1.271223237	1.513987224	0.723664095
NEAT1	2.973136649	2.417583364	1.611342067	1.373911586	2.940291664	3.16714893	1.412023978	3.137223356	2.930840043	2.972107389	3.312240057	2.231478659
STMN2	0.607123359	0.116355178	0.328439136	0.125935928	0.012479422	0.788722292	0.278472788	0.804163449	0.100246821	0.355463294	0.203257555	0.238432091
C1R	1.189519518	0.705452475	0.57954105	0.419119329	1.467616822	1.561611467	0.286796586	1.579465127	0.985939325	1.986972533	1.571418499	0.314663216
SERPINF1	1.332479362	0.954469701	0.615045999	0.567205574	2.218524064	1.72982362	0.34736858	1.473785479	0.5878341	1.761121858	1.610190342	0.391878787
ADM	0.694180565	0.780541162	0.730537898	0.447418646	0.128018841	1.200713745	0.648015009	0.808212349	1.062074205	1.626168488	0.986786134	0.659615369
AR	0.174043708	0.095097509	0.07813603	0.063514694	0.03125789	0.622542489	0.061521315	0.082619763	0.142811617	0.196862158	0.14071035	0.047808509
SNHG7	0.923115251	0.718244039	0.432127027	0.483585213	1.44329913	1.34663602	0.617367145	0.903403801	0.722522859	0.841202475	0.425751329	0.838639741
CTSD	1.141782357	0.714125248	0.569784941	0.504425298	0.971612785	1.369753695	0.526038671	0.921841626	0.995202906	0.950694045	1.507398154	0.753657987
APLP2	1.454363027	1.057182112	1.19659322	0.978441983	0.480428837	1.838641673	1.210283686	0.984452779	1.285627148	1.560819502	2.097500691	0.990769668
GLUL	0.221205187	0.233929692	0.259590577	0.243579781	0.302765688	0.784564733	0.316841194	0.378874457	0.402665604	0.652839238	0.178148264	0.357219209
SDCBP	0.7118301	0.664692514	0.649243091	0.609720115	1.070725678	1.311625743	0.784295781	1.158872354	0.825243326	1.117428345	0.568413686	1.184033214
WISP2	0.416329592	0.131386652	0.134730936	0.036252661	0.037205925	0.449579288	0.039946985	0.082091311	0.400479706	0.759895232	0.211653057	0.026843377
SPON2	0.163892767	1.035729214	0.388824284	0.999741806	2.456569477	1.647811141	0.4569887	0.55529837	0.386877123	0.692114464	0.801401559	0.187572559
IFITM2	2.375570854	1.691315448	1.095679347	1.211380365	1.879440156	2.380703826	1.149403747	2.05616477	1.873094767	2.217622973	1.844122795	0.717608743
CTSA	0.831424837	0.68651392	0.628353589	0.601689086	0.95217412	1.297933344	0.551608085	0.927526423	0.787868224	1.028580339	1.473048209	0.59437677
AHNAK2	0.052789986	0.152829217	0.16608634	0.035820207	0.056554864	0.569918143	0.087141547	0.258719848	0.18121989	0.254115357	0.178159857	0.174588506
HCFC1R1	0.985379706	0.830784003	0.571781287	0.421955523	0.786678951	1.297421933	0.491171496	1.143481096	0.846244576	0.933848237	0.297064691	0.371991532
SCD	0.331409611	0.315887642	0.092758447	0.142449968	0.16988908	0.715652229	0.147907051	0.448851972	0.411639999	0.346603216	0.613009593	0.151226285
ISG15	0.442071711	0.649157563	0.634658682	0.727525327	0.559179979	1.002771848	0.63853409	0.885481944	1.035867044	0.754765115	0.284535365	0.610577815
COX7A1	0.406566886	0.324300091	0.331043034	0.368178639	0.177781854	0.891932975	0.247132038	0.584044336	0.884489904	0.50850234	0.179099472	0.280127426
MME	0.380319958	0.784749146	0.247193394	0.147459871	1.020605158	1.055758354	0.237870499	0.617601771	0.195529616	1.399028232	0.616699489	0.147685716
LITAF	0.334868877	0.344031765	0.253973493	0.248221567	0.688634152	0.849950329	0.264057977	0.486552982	0.499640127	0.564874639	0.178700667	0.484953519
ITM2C	0.592911015	0.601842527	0.307315802	0.468849999	0.986920613	1.059171977	0.387716613	0.353596047	0.593800121	0.652419759	0.795209903	0.244973676
AEBP1	0.686333684	0.526074603	0.539318593	0.774633615	0.272928134	1.224058843	0.515453366	0.832429715	1.161809613	1.513690852	1.179093424	0.187395532
ACP5	0.003463576	0.004631645	0.006387728	0.023184226	0.002475254	0.327849341	0.013614328	0.013224605	0.058984184	0.021890596	0.026840788	0.010299224
GREM1	0.043437632	0.131040447	0.203374727	0.274551467	0.025682419	0.526044776	0.103025571	0.361084557	0.325701121	1.38301384	0.202884849	0.059715226
CD109	0.240816053	0.246560878	0.133350787	0.098287351	0.169722937	0.626031031	0.154131093	0.267358312	0.215559013	0.249419976	0.488372993	0.151852823
PGRMC1	0.461659723	0.536860644	0.562692014	0.609473841	0.485568574	1.035241492	0.616021769	0.591994894	0.486341293	0.847645981	0.718891941	0.329899602
MRGPRF	0.190618223	0.177617582	0.289905347	0.202340491	0.157325446	0.715024673	0.278296703	0.570074542	0.637264272	0.361419473	0.304707058	0.107731346
FADS1	0.420108643	0.459500931	0.170008138	0.271940721	0.494312836	0.820893949	0.296036956	0.548361857	0.464310495	0.57524806	0.49653034	0.208046377
CTSF	0.323827674	0.138879986	0.148877644	0.143845717	0.398980887	0.69172843	0.100011122	0.549751081	0.356424539	0.62838413	0.388245717	0.15392192
APP	0.837986531	0.639957013	0.436197146	0.426374654	0.89631418	1.177714363	0.439324178	0.989030199	0.605249716	0.920632727	1.461986357	0.684427129
NPC2	1.747656208	1.483228785	1.122722251	1.330763376	1.862022646	2.068935052	1.368706906	1.745088402	1.607488061	2.025307455	1.705640654	1.234049452
IGFBP3	1.138719434	1.054468457	0.760006704	0.536102027	1.463019159	1.385677642	0.504313867	0.556695755	0.258910176	0.31508188	1.437160669	0.444639908
CD44	1.027326863	0.888254254	1.11128082	0.899236074	0.4592324	1.494756836	1.045662363	1.326922877	1.174823989	1.175935812	1.259244686	1.136083415
CTSB	1.365212621	1.43866699	1.570901673	1.423801648	1.378465106	1.889041498	1.451244646	1.391363244	1.197002821	1.44060468	1.666188615	1.475966434
WBP5	0.941476242	1.046806253	1.049105816	1.091429878	1.39652019	1.541629775	0.869047813	1.245794911	1.14487654	1.381727435	0.804445427	1.163344085
CAST	1.144425157	1.163147939	1.023798398	0.937980807	1.080892797	1.592734557	1.078644018	1.276868327	1.144611321	1.229475488	1.143457562	1.08114844
SCPEP1	0.221301978	0.216092677	0.19660511	0.203209727	0.443986728	0.66484366	0.163667246	0.423508103	0.322055358	0.652299686	0.562755913	0.245473459
ASAH1	0.280480944	0.299511859	0.221219395	0.210212561	0.643209601	0.692887044	0.208590571	0.315478639	0.34317744	0.348029312	0.464772049	0.274333891
CCNG1	0.717467078	0.690655672	0.279360744	0.264996644	1.128795119	1.040888672	0.4212772	0.568823882	0.422209669	0.636496014	0.329394592	0.578374863
FBLN5	0.152549353	0.141142613	0.1049	0.093631666	0.191087549	0.559441279	0.075535047	0.199666322	0.094727913	0.551707139	0.331562423	0.037030564
GPX4	2.013077512	1.97828887	1.748810705	1.602356375	2.235271423	2.382977666	1.765181044	2.097160916	1.940985858	2.355032769	0.91549808	1.600752683
CFH	0.486856023	0.26193827	0.089135867	0.09318924	0.3670942	0.698522866	0.102153041	0.6895982	0.310596827	0.520366771	0.94585749	0.060463719
PSAP	1.320048753	1.039806049	0.910720893	0.993402274	1.668616777	1.674019948	0.819912813	1.664284787	1.376778166	1.562401562	2.052066998	1.318621201
DAB2	1.056342437	0.84826916	0.694072856	0.843924871	0.340069421	1.373488463	0.597017913	1.327569192	1.207963303	1.356041078	0.972450576	0.784942021
RUNX1T1	0.135362805	0.137795814	0.096738775	0.088781073	0.241961698	0.558445615	0.071511691	0.403783176	0.296613169	0.50764077	0.201556681	0.109865533
TSPAN5	0.147435801	0.27657602	0.384649004	0.270920062	0.242060763	0.698195786	0.237264613	0.531586431	0.246153233	0.522519552	0.217563232	0.220446483
GABARAP	1.018081412	0.754539228	0.576443865	0.601459731	0.997890951	1.271927936	0.539292891	1.274458931	0.886631374	1.254438688	0.395282715	0.76656
CD9	0.0882407	0.294901346	0.706081548	0.256699174	0.112464824	0.767942071	0.473339336	0.590970198	0.549194778	0.186423858	0.402752528	0.749760091
SNHG8	1.140493115	0.890540597	0.469376479	0.460866891	1.370409213	1.302527909	0.494822265	0.860439647	0.529002818	1.039835833	0.448916228	1.230902756
BTG1	1.440941472	0.77973306	0.609365976	0.750031555	1.758461042	1.562637355	0.794535982	1.411464919	1.127480228	1.310192915	0.606553492	1.538809164
MT-ND3	1.665613049	1.360274806	1.093905414	1.010179808	1.481420611	1.910502491	0.977101885	2.180293279	1.577670511	2.046877242	3.032607603	0.928091384
DPP7	0.587913227	0.474907322	0.407818169	0.326915116	0.776044883	0.938425318	0.335465164	0.565421091	0.467910683	0.905288374	0.752019912	0.453013645
SYNGR1	0.211805851	0.178759109	0.107498721	0.095434147	0.198312772	0.560561654	0.123832994	0.358775601	0.29280918	0.301930319	0.165437312	0.064050385
PKIG	0.641103369	0.510199591	0.536031362	0.497935003	0.470673896	0.976339758	0.525995038	0.383281095	0.739174004	0.781861235	0.20770564	0.672828547
CDKN2C	0.281800637	0.165129641	0.197194765	0.088926354	0.174385671	0.583480683	0.260994111	0.366604481	0.229252932	0.682146141	0.127371455	0.08628456
ECM1	0.128427033	0.247198848	0.425227681	0.394486932	0.209154115	0.731273319	0.328821964	0.669272801	0.485499371	0.647975712	0.571071947	0.283770471
DKK3	0.147952906	0.25759244	0.222824594	0.641175337	0.155919811	0.727470341	0.371422088	0.42245941	0.628824625	0.149790652	0.434638569	0.297316128
MALAT1	5.803491563	5.172216138	4.795733705	4.901674093	5.645118701	5.871595167	4.348273099	6.140810534	5.836051969	5.87746662	6.730242695	5.01781719
RSPO3	0.043967885	0.022801362	0.02304135	0.105602892	0.02111951	0.37491171	0.0140763	0.142514764	0.075996358	0.396211028	0.062508043	0.157207288
MMP2	1.486864157	1.278322294	0.951246939	0.616241644	2.305330322	1.765667422	0.711017827	1.325367248	0.596569265	2.087441607	2.072075385	0.775340287
SECTM1	0.063960601	0.071770799	0.052942081	0.027752837	0.221316074	0.464959427	0.018872633	0.728236898	0.1743812	0.251023348	0.051619206	0.016154231
NENF	0.652253987	0.639799436	0.888464778	0.878492918	0.816895153	1.237007979	0.748603149	1.120922547	0.909995685	1.160580784	0.368040885	0.71490125
FXYD1	0.208833046	0.095484029	0.106306314	0.095571944	0.256836183	0.513777995	0.047327322	0.480647225	0.365946929	0.696545069	0.080078394	0.025630928
CLU	0.888967277	0.683023141	0.617611221	0.162933154	1.022968693	1.077419623	0.233898253	1.444341412	0.335986872	1.247832255	1.141400993	0.41266976
QPRT	0.348189757	0.720104944	0.145070774	0.195975626	1.862938789	1.01711202	0.234089585	0.320838347	0.453213347	0.231894556	0.383199491	0.115107264
IFIT3	0.06140959	0.077835824	0.055159708	0.092467838	0.049327573	0.357364225	0.06625673	0.27144262	0.246942479	0.158522777	0.091297468	0.046080442
CELF2	0.019440187	0.028681058	0.064639773	0.039590319	0.100761997	0.407676713	0.052954788	0.301987857	0.118938563	0.341929059	0.04142966	0.136860846
AP1S2	0.229366936	0.302227258	0.471790965	0.295093229	0.429219877	0.732223404	0.375634143	0.367353939	0.580149123	1.060594669	0.189412317	0.31454277
GEM	0.093685334	0.045585861	0.074932815	0.061170343	0.097486783	0.407573365	0.074982644	0.266826641	0.161108558	0.383820168	0.05616768	0.269389301
GYPC	1.013097546	1.063694419	0.631687861	0.77288671	1.403504183	1.293557846	0.745037849	0.176834459	0.748223816	0.660952046	0.434193662	0.760461027
CLDN11	0.325960961	0.631744609	0.971252162	0.327878477	0.092971496	0.955180316	0.462724679	1.183349327	0.768518918	0.715158579	0.445086783	0.569901588
SFRP1	0.304865358	0.098726264	0.161565987	0.035304206	0.026055045	0.513157378	0.138705757	0.940316164	0.175548257	1.149358729	0.207743601	0.075155785
SEPP1	1.310347199	0.263955109	0.128951763	0.050816926	0.44826164	0.992465187	0.140479966	0.862449074	0.444138896	1.499450216	0.704945893	0.177232348
WTAP	0.353347607	0.456327878	0.372616921	0.341687258	0.554021391	0.756153557	0.418414669	0.480521199	0.436801783	1.065112067	0.228411631	0.455191198
PBX1	0.1706874	0.330114299	0.139058869	0.083252929	0.618927098	0.608375535	0.101055677	0.281766519	0.207391938	0.515443739	0.155670626	0.042517863
EIF3E	1.755660905	1.503625788	1.247988557	1.202482707	2.162693045	1.947759341	1.197217938	1.601594649	1.277213676	1.809869406	1.281179524	1.367894712
CYBRD1	0.529392846	0.311515748	0.273962046	0.266285756	0.43597115	0.77586088	0.262540351	0.68276572	0.53809521	0.788439955	0.425867935	0.258609176
ID2	0.637620039	0.211274652	0.385006021	0.112431512	0.055341049	0.717638291	0.281998727	0.626186621	0.247669847	0.981538828	0.235986708	0.181781422
RGS10	0.456493245	0.600654395	0.619301045	0.607485335	0.684273362	0.95337671	0.575056132	0.509816867	0.578700264	0.440462882	0.173615948	0.466150564
RPS27	3.505717661	3.325248631	3.331830537	3.330720694	3.54719564	3.817295637	3.081036318	3.70442045	3.36335266	3.902070435	2.450907724	3.456967329
CTSL	0.933738045	0.969066314	1.541073739	1.19489328	1.049980462	1.533173876	1.31619652	1.576047343	0.989957108	1.407068062	1.599603123	0.891298991
HLA-E	1.218778325	0.821206047	0.649329984	0.725309296	1.144327004	1.334208259	0.783726973	1.094539177	1.068270313	1.20671558	1.186699284	1.044185377
ARL6IP5	1.160539725	0.985572984	1.005781497	0.680234546	0.822210621	1.412393493	1.00100305	1.413835096	0.953975124	1.268843312	1.374523148	0.861099501
LRP1	1.205231086	0.710858053	0.594816591	0.541322403	0.7374849	1.254353578	0.523651076	1.161452096	0.678115802	1.278579835	1.496878457	0.2665507
TOMM7	1.879171378	1.781105531	1.711092207	1.723670175	1.754273106	2.198311418	1.635460504	2.088984501	1.932596947	2.075371286	1.085448768	1.547140938
C6orf48	1.294970674	0.9275329	0.987194384	1.110482014	1.26282133	1.550103021	1.01880411	1.619689602	1.202029919	1.760066921	0.59911905	1.652619003
TSHZ1	0.081893106	0.070252444	0.042972676	0.021086554	0.064303639	0.381214902	0.04377876	0.118822475	0.086145718	0.14877728	0.049198862	0.044554329
RCAN2	0.05570485	0.032914692	0.014164378	0.008339372	0.004331257	0.356290579	0.014903722	0.111969217	0.128540831	0.148902164	0.023135486	0.032690305
PAM	0.603250907	0.339848987	0.239063606	0.187310451	0.254939184	0.745888459	0.24747151	0.629395827	0.34389574	0.633305305	0.691271588	0.351196711
IFITM1	0.324496582	0.092311536	0.097611902	0.128282714	0.097199079	0.493390672	0.107824569	0.421552703	0.287238004	0.329653944	0.203358429	0.044470925
FKBP9	0.199485023	0.212606848	0.174049542	0.250200061	0.17655481	0.54193134	0.186563679	0.366428563	0.256903318	0.218750984	0.454411937	0.166487086
ENPP2	0.348899241	0.151189184	0.277474404	0.163864827	0.034441947	0.545128702	0.142494483	0.26945569	0.063577716	0.503512659	0.668796173	0.242959666
CSTB	1.430041095	1.474513506	1.53162104	1.361835569	1.325186873	1.832345363	1.424429744	1.740578718	1.4626199	1.318578874	0.731788948	1.501766836
ID1	0.415253226	0.372017652	0.908463641	0.438640651	0.081642991	0.834202127	0.743620308	1.143765908	0.272111013	0.342152376	0.351704922	0.405653425
DMKN	0.029781852	0.017565316	0.027304925	0.027433136	0.016981229	0.280941244	0.015253356	0.11916692	0.083389995	0.288161876	0.109254876	0.152995743
CHN1	0.050092896	0.187280257	0.03789825	0.055364704	0.343053798	0.394986544	0.074392754	0.142229462	0.099918749	0.195250073	0.102734953	0.034865333
BMP4	0.042198954	0.052620468	0.015669174	0.00824498	0.013898126	0.315255212	0.013013908	0.088759592	0.062878754	0.105711124	0.068529241	0.008695063
F10	0.002733757	0.042591024	0.045233908	0.029398795	0.127290793	0.334446887	0.034124617	0.031733669	0.219493961	0.078577868	0.079452086	0
ARHGAP29	0.119893688	0.248642134	0.396998161	0.13181786	0.196547554	0.555467951	0.223485715	0.51442293	0.386492582	0.314759901	0.238617822	0.668281146
BEX4	0.118308211	0.17253783	0.118275812	0.18822533	0.368967472	0.498024302	0.073674912	0.377361803	0.238361535	0.261526152	0.106657095	0.350461793
DST	0.963311242	0.766810125	0.398255689	0.286868067	0.767652919	1.071596191	0.415729388	0.926335629	0.677941776	0.81704012	1.548875585	0.491083937
ADH5	0.684598351	0.710218425	0.673394611	0.614851805	0.965475728	1.064174695	0.629026899	0.856889349	0.697280775	0.964277858	0.600330385	0.598265908
A1BG	0.174412052	0.348652863	0.144128652	0.206770851	0.629453823	0.606327461	0.133730329	0.206989251	0.475948916	0.462915656	0.117503232	0.125057628
DPYSL2	0.400998198	0.41581259	0.267835967	0.399042546	0.378422305	0.724725961	0.312188035	0.586108714	0.45562552	0.595945195	0.463977595	0.159153533
CAMLG	0.968900202	0.72928224	0.570065239	0.54676432	1.077661166	1.127099413	0.614370946	0.98506861	0.741923572	0.968038634	0.422057769	0.769507916
MMP1	0.003572511	0.068762985	0.429947988	0.321479185	0.005380623	0.434091907	0.40954333	0.043991056	0.118073262	0.096560616	0.283634473	0.428868147
ANGPTL2	0.331753474	0.126511226	0.091179986	0.18640556	0.434858602	0.55459781	0.107465902	0.64145371	0.453991939	0.687013035	0.317556666	0.190108381
SELM	1.804266193	1.810196712	1.642404524	2.027001254	1.850339472	2.187754886	1.479395943	1.866907983	2.027314133	2.110691561	1.542850655	1.533385182
SYF2	0.759919221	0.56238056	0.447002902	0.420643041	0.865726591	0.959457818	0.478711545	0.845990941	0.633148355	0.858499769	0.440618699	0.679294094
LY6K	0.079928114	0.135783165	0.243926026	0.163276553	0.025117995	0.475839132	0.304139833	0.331492681	0.497988135	0.047076344	0.230232239	0.175994635
MT1M	0.183616178	0.123461814	0.238352834	0.059926144	0.021284274	0.436521034	0.147857301	0.065896907	0.449168801	0.375732604	0.067659252	0.117535802
TLE4	0.121949786	0.140207339	0.032482186	0.032972764	0.221463361	0.389067421	0.047009482	0.116469049	0.084612005	0.11065904	0.179366498	0.085141931
HLA-C	2.308042556	1.644268255	1.80776997	1.917808849	2.066038219	2.370973619	1.768876394	2.055712609	2.225716573	2.511333801	2.724938681	2.039232549
MITF	0.023468456	0.035449751	0.023829506	0.019005481	0.085279331	0.333271376	0.01882056	0.165097672	0.129798494	0.289421585	0.024587077	0.076768283
ADAM33	0.006039337	0.028464956	0.034790512	0.018936663	0.061238381	0.329693605	0.027244756	0.180428681	0.138453766	0.178911966	0.070252626	0.013829715
ISLR	0.543077655	0.243519117	0.413269575	0.210946891	0.217016716	0.699607929	0.329188516	0.503977491	0.360790626	0.830993292	0.658632057	0.051623455
NGFRAP1	2.059952265	1.965029185	1.771225693	1.706132974	2.253766856	2.277041488	1.721933369	2.107021441	1.789613697	2.129828229	1.21549315	1.486408992
VAT1	0.443633671	0.568556321	0.548874402	0.594427608	0.486760283	0.84477209	0.497051928	0.539173138	0.618518625	0.387646561	0.317988337	0.590335089
GLTSCR2	1.349081695	1.164987503	0.91881852	0.901780054	1.477447006	1.517966393	0.953420278	1.320505306	1.081053062	1.679685768	0.763516447	1.149119549
LAMP2	0.504645027	0.447138964	0.341854232	0.373630894	0.647462183	0.777270263	0.347060689	0.606196526	0.467314899	0.845523281	0.991141051	0.553228272
FXYD5	0.982427863	1.239608836	1.650448022	1.625498555	1.110605726	1.714897294	1.617612296	0.807888007	1.179449448	1.178762666	1.204595466	1.171729181
MAN1A1	0.145654362	0.156886178	0.1290479	0.062291865	0.25916473	0.445819918	0.096209291	0.321880575	0.143379	0.432273957	0.266882353	0.049489815
CCDC85B	1.177419263	1.184976295	1.269539545	0.891404729	0.850924642	1.477048669	1.068173405	1.267923919	1.242985203	1.24425207	0.937450053	1.005100972
KAT6B	0.177199058	0.173411195	0.081381511	0.079376629	0.23774255	0.423934332	0.098691135	0.198281597	0.142025834	0.212951703	0.187101219	0.076160246
OSBPL8	0.644476534	0.66745187	0.693055011	0.704517112	0.558698402	1.007061121	0.706081637	0.778346632	0.798257352	1.13982928	0.568109549	0.71737486
EVA1B	0.906021297	1.00900287	1.032979411	1.463232993	1.233420032	1.492499422	1.187765805	1.203248205	1.242046138	1.298416919	0.515999735	0.752698735
IL1R1	0.534537016	0.390975113	0.159971372	0.109364729	1.09688619	0.759139833	0.137711902	0.580137573	0.23803329	1.098675091	0.335842798	0.070646886
SIM1	0.015314384	0.008845659	0.011863169	0.004901345	0.001607463	0.280436692	0.007614305	0.081943868	0.044491376	0.099758984	0.024037468	0.043325092
GSN	0.765831867	0.649218696	0.502621431	0.499899579	0.511905934	0.952612652	0.48547118	0.945157146	0.826558874	0.775700189	1.003770195	0.580519942
PAMR1	0.076253052	0.143270813	0.255013641	0.099475805	0.094708669	0.431971323	0.176456359	0.263153355	0.148830935	0.12303524	0.353813366	0.269161804
LMO7-AS1	0.12055224	0.161965038	0.103358126	0.110371646	0.015568122	0.398069525	0.116582621	0.151042469	0.282121188	0.189007125	0.058435034	0.073315203
DDAH2	0.783635298	0.58961978	0.301823301	0.286852632	0.587257422	0.858216491	0.434131125	0.67974043	0.593248563	0.671719848	0.307506982	0.4923304
ANXA4	0.233943626	0.342003651	0.3179935	0.268246709	0.239487413	0.591099919	0.300420258	0.4213162	0.304707294	0.386643503	0.207353135	0.289732829
SHOX2	0.037405308	0.040223176	0.106932828	0.115318691	0.008588755	0.357134122	0.081618971	0.294167782	0.205189378	0.2984469	0.049361693	0.035707338
NR2F1	0.090695249	0.153799646	0.071339862	0.169496213	0.32664954	0.409824132	0.147086179	0.118604944	0.195933119	0.167369643	0.138047339	0.041686426
SH3KBP1	0.444139218	0.367946613	0.401412501	0.601851123	0.405153407	0.785057373	0.487918283	0.95101533	0.359029872	0.804028479	0.335302975	0.402586417
TPP1	0.206700812	0.148089592	0.110319877	0.102907271	0.29412866	0.452652191	0.100779732	0.25104538	0.238482048	0.319714288	0.362016047	0.228955313
ITM2B	1.67335722	1.444282103	1.342865742	1.24314895	1.789158292	1.884617059	1.207020336	2.397730332	1.556392449	1.970078958	2.19861419	1.464527896
EPB41L4A-AS1	0.584327219	0.42190185	0.236584171	0.363953896	0.802648013	0.769251864	0.284980105	0.721514291	0.388810938	0.793862502	0.21363491	0.822685418
C8orf4	0.002150573	0.002811166	0.001885197	0.004331172	0.001436902	0.253286471	0.004181227	0.06318426	0.065440788	0.127887678	0.010315956	0.053192856
MT1X	0.192809079	0.413728604	0.617005269	0.326059259	0.327479294	0.624773313	0.328883805	0.356495455	0.526591365	0.615172647	0.156717773	0.370803704
PNRC1	0.992671177	0.869464973	0.362241174	0.469164371	1.716688626	1.201118694	0.376486857	1.244149851	0.969074259	1.573431725	0.397695206	0.801043613
AKR7A2	0.616890547	0.652066194	0.684462518	0.592826178	0.561361535	0.905161659	0.640233532	0.550339902	0.499277098	0.505498833	0.407194864	0.417402622
ASS1	0.366532394	0.218911014	0.188694923	0.097183138	0.35509188	0.482068197	0.100833839	0.141946771	0.071169656	0.258946027	0.12250211	0.128019724
CLEC2B	0.091521884	0.07046491	0.269919268	0.092577738	0.033360247	0.407605879	0.186017433	0.464240128	0.213228042	0.342068161	0.066835165	0.285871871
MAP1A	0.6845614	0.648182939	0.620792186	0.671124257	0.360501644	0.940136925	0.638353234	0.591211728	0.756199445	0.526360917	0.940426871	0.448378238
PCOLCE2	0.020239119	0.075100422	0.431659184	0.197488861	0.006933529	0.384168721	0.270195617	0.018008933	0.066887517	0.03369111	0.174838047	0.122118947
LRRN4CL	0.031722867	0.025418128	0.042331888	0.008199473	0.018546231	0.29327491	0.01426144	0.330191733	0.027818567	0.261362007	0.047847427	0.060548555
SERPING1	0.916905331	0.318010216	0.32901565	0.278856175	0.453942934	0.860646652	0.197820352	1.194655609	0.733519285	1.327775995	0.949169119	0.177708293
HEXB	0.343427986	0.380776162	0.434797722	0.387385289	0.646916933	0.709126259	0.424454142	0.50865735	0.394503594	0.663184235	0.856069029	0.445245456
ST13	1.467905868	1.249490984	1.04418157	0.960803318	1.564902366	1.572957629	1.070604412	1.569830694	1.189406875	1.578015083	0.884566663	1.291285274
EIF4A2	1.146948211	0.817901756	0.503465886	0.50501336	1.176235812	1.126611373	0.515629128	0.953081232	0.759145514	0.89528895	0.814781083	0.838612546
NFIX	0.657418778	0.44348599	0.274548326	0.179304028	0.277365338	0.713584442	0.342074762	0.496342064	0.422301643	0.624918695	0.295957293	0.166437458
TCEAL7	0.057146872	0.13099319	0.225707214	0.146075256	0.288195785	0.412116737	0.089265242	0.310380658	0.220100081	0.29256522	0.0508335	0.06831497
ADH1B	0.055406535	0.004535852	0.001311461	0.001937499	0.006147777	0.206864343	0.001197196	0.392052816	0.126024238	0.404320937	0.033612636	0.004726839
HOXA10	0.36898873	0.235261795	0.147653275	0.119262602	0.365206796	0.48673764	0.183166185	0.158276374	0.166748128	0.148494769	0.186344743	0.146413255
CHCHD10	0.380265475	0.411671026	0.518782418	0.923951949	0.238683596	0.831011155	0.557107928	0.278859232	1.061146481	0.491896492	0.242579524	0.455975256
DSEL	0.872763314	0.396372688	0.299453884	0.166385665	0.158600049	0.74702323	0.246486671	0.36010942	0.312875929	1.432132358	0.75146737	0.372687026
FGFR1	0.404104161	0.30567993	0.275876623	0.137126212	0.274994661	0.575024518	0.299470352	0.333738723	0.204381327	0.542665498	0.472053168	0.242337439
LPIN1	0.209488616	0.140496575	0.104520874	0.070961252	0.117132897	0.400611889	0.103056152	0.330684518	0.226232083	0.354563162	0.198138982	0.042263911
PXK	0.256693551	0.218398954	0.09511684	0.13781832	0.312728917	0.449784986	0.116737536	0.230456451	0.140388708	0.28177143	0.150447092	0.165904946
RNF213	0.446626442	0.414011449	0.295802974	0.228971524	0.359107397	0.648340522	0.293646894	0.538117991	0.459589748	0.504946518	0.53233185	0.212707733
FAM46A	0.232620092	0.244590718	0.20237148	0.202691736	0.260440624	0.485282782	0.186980493	0.421847401	0.183193847	0.605467175	0.259569971	0.42356943
CPNE3	0.532950688	0.493343595	0.465050062	0.30145683	0.481018177	0.744651449	0.424606811	0.64501736	0.394336713	0.62608177	0.510314686	0.388336382
PFDN5	2.487241045	2.161469648	2.10675105	2.055347349	2.262360289	2.540192847	2.010506423	2.496417107	2.39850772	2.540571005	1.443110989	1.967117559
KANK2	0.412608081	0.311750599	0.274907507	0.196224374	0.242106144	0.587324669	0.218828028	0.468275287	0.560051528	0.424462502	0.361548968	0.100220673
GRINA	0.39971954	0.358027557	0.353432441	0.361948575	0.627941888	0.673024279	0.311041326	0.531871082	0.471498456	0.485618321	0.366711111	0.309688104
TTC39C	0.15111299	0.114019245	0.090625308	0.074496686	0.160682096	0.367060606	0.099711013	0.15919234	0.196742734	0.161577248	0.090392661	0.154215155
IGBP1	0.775758007	0.574034241	0.36626601	0.358925864	0.94679301	0.866208431	0.396417011	0.654205031	0.481341399	0.780329586	0.283964809	0.625683433
PRNP	0.182519661	0.222813469	0.214920758	0.219997005	0.31540488	0.509490241	0.227025968	0.731740893	0.19156249	0.421438924	0.423605738	0.411857007
FILIP1L	0.147541198	0.35100157	0.313663282	0.316977687	0.125224529	0.536835439	0.190353306	0.470403003	0.773034252	0.404896122	0.339856686	0.492790116
SAT2	0.770506225	0.591113466	0.457355922	0.524473012	1.206279352	0.951064707	0.523459228	0.818093377	0.616898638	0.815697283	0.40364786	0.650732124
STAT1	0.393556086	0.39324345	0.34975001	0.374258393	0.204847813	0.646431827	0.294059501	0.883118906	0.557903314	0.791993399	0.542627248	0.301887757
HSD17B14	0.006594954	0.046427222	0.008967848	0.016957722	0.388021995	0.282915249	0.013191788	0.045634437	0.060142105	0.151563538	0.020400058	0.021918278
CCBE1	0.333833	0.22508481	0.219006741	0.150223359	0.018602862	0.483331373	0.230652011	0.24831107	0.257996434	0.329616235	0.471434104	0.130157162
OSBPL1A	0.177350729	0.145362548	0.161338754	0.104564876	0.19737796	0.412412275	0.120221322	0.51848749	0.22022109	0.243431147	0.142237773	0.16886364
HSD17B11	0.248038035	0.235447473	0.187015172	0.166614255	0.46843617	0.499592484	0.254418855	0.391112033	0.289178364	0.4096251	0.357018856	0.212144385
CSNK1A1	0.847415753	0.885034114	0.726756948	0.81524129	1.094719289	1.137877171	0.806741199	0.925952038	0.869338024	1.012596813	0.648014965	0.826093545
BAG2	0.420798635	0.630646537	0.361068472	0.281303966	0.76508097	0.705939945	0.324214957	0.48451561	0.34304157	0.561511419	0.323430718	0.267438478
CD68	0.529597719	0.335046526	0.595163319	0.339590624	0.386361852	0.717806688	0.437821684	0.524211431	0.447280897	0.549986096	0.551617783	0.466033565
SOCS3	0.438937802	0.242519546	0.184641738	0.143653835	0.274774124	0.517471369	0.231742767	0.371201099	0.281600754	0.389955711	0.225576774	0.279949558
TNFSF13B	0.08022809	0.043466614	0.018525611	0.009697901	0.030174731	0.244213915	0.017079042	0.449993331	0.070314873	0.172718968	0.069193843	0
EEA1	0.640044817	0.494718431	0.456923503	0.338471495	0.365677671	0.749948023	0.429533126	0.484840388	0.504710276	0.590180223	0.781968322	0.460727962
STOM	0.171421567	0.184195439	0.151928849	0.21821235	0.355173956	0.461371371	0.216854007	0.410262367	0.499195629	0.538597477	0.339394326	0.51691757
TAX1BP1	0.764426427	0.95919071	0.632104031	0.762887867	1.199962961	1.12561635	0.779100124	0.99010038	0.881209859	0.931215328	0.852622515	0.971814239
SMARCA2	0.243501667	0.164730766	0.110528281	0.091940471	0.120900871	0.398376225	0.114519486	0.311360768	0.139369978	0.448427558	0.214691313	0.087579324
MTUS1	0.064200712	0.029797283	0.016133233	0.020062492	0.011532428	0.261506016	0.014085554	0.35612823	0.183003565	0.093571794	0.043464163	0.075688321
OPTN	0.439834674	0.658926412	0.439966663	0.499700859	0.521250269	0.785371747	0.454617217	0.557076955	0.706331406	0.567626207	0.376260356	0.595442403
PTPRA	0.185033199	0.18233086	0.176615201	0.149758245	0.248271396	0.427400271	0.163965869	0.345511388	0.294260696	0.308758318	0.187532727	0.083777326
ZCCHC24	0.364272929	0.179065276	0.10406817	0.096704701	0.176481882	0.449248212	0.139106904	0.352428031	0.250213265	0.38174575	0.152893111	0.042488132
RSRC1	0.250575568	0.211812982	0.35509423	0.357423348	0.176063514	0.558710751	0.430052498	0.540861064	0.518396546	0.484427227	0.239171376	0.158324373
LRP10	0.58864202	0.539072775	0.41703096	0.426579498	0.543054288	0.78591054	0.432892395	0.630825858	0.619693703	0.717346886	0.829302205	0.44145799
PCYOX1	0.443586202	0.302758138	0.15984454	0.12778919	0.369358159	0.553586999	0.165178728	0.653805614	0.52476545	0.445130496	0.591974503	0.061004954
LAYN	0.275712754	0.382309887	0.445445513	0.277037685	0.379341146	0.575875879	0.37470316	0.084733272	0.184815644	0.562583765	0.300333317	0.244679987
PID1	0.125612868	0.075496146	0.128112987	0.057729061	0.178344386	0.324888013	0.079393238	0.078278852	0.031651089	0.136755095	0.050482729	0.089798018
IFI27L2	1.384012931	1.231281123	0.965140266	0.911184947	1.065803479	1.410131617	0.862058053	1.379750139	1.124237488	1.139415533	0.736835242	0.828231798
N4BP2L2	0.86809404	0.64356316	0.397819341	0.45745399	0.9415032	0.948236759	0.400621135	1.022912309	0.796128876	0.978253445	1.212376909	0.54303289
YPEL3	0.693661281	0.465443708	0.301246908	0.300504084	0.646731337	0.754281676	0.245665861	0.785641469	0.598832725	0.86806934	0.223634484	0.375803451
RNASE4	0.114934701	0.046186211	0.039925945	0.041708795	0.037180396	0.29234662	0.050187113	0.260376189	0.131557434	0.299461509	0.090209777	0.077913959
MT1E	0.936213923	1.402971151	1.345740345	0.533854176	1.225725155	1.368118416	0.977599157	0.804647428	1.35983155	1.311026466	0.485197822	0.740733263
ISCU	0.895181314	0.796488187	0.635954083	0.621740071	0.805275922	1.036361619	0.723721356	1.000242558	0.750515983	0.946556085	0.348235036	0.793516261
MXRA5	0.086414053	0.034095954	0.026565471	0.038755239	0.018236106	0.26225864	0.013974598	0.401544166	0.019733645	0.300704209	0.133867582	0.039104019
H1F0	0.242010777	0.194325554	0.134243003	0.151436017	0.292535278	0.415184748	0.135465409	0.214282296	0.285022894	0.343871388	0.109292499	0.365412186
IFIT1	0.030503397	0.030032885	0.010540596	0.010924334	0.008632736	0.203605031	0.020071049	0.138494348	0.07411448	0.106424518	0.029054687	0.028571687
HSPA2	0.005473918	0.117697147	0.025453204	0.064518344	0.192910977	0.265314248	0.046407013	0.117853862	0.280307745	0.023876253	0.138281106	0.045768472
ZBTB38	0.343975303	0.38498597	0.282711126	0.207030403	0.366449701	0.557320693	0.290402834	0.293215197	0.273296962	0.676366859	0.360964217	0.328423306
SRSF5	0.742319524	0.671295127	0.575169938	0.592675481	0.789026149	0.959800166	0.716585781	0.96798979	0.747647225	0.948534684	0.678143816	0.771991827
MASP1	0.003739415	0.035472582	0.162237308	0.030395708	0.050609873	0.268972309	0.079958478	0.048870501	0.030145086	0.207729654	0.051449887	0.060576491
PTPN13	0.206480559	0.159669092	0.053800368	0.080923858	0.13463859	0.366765105	0.074629538	0.283097469	0.177811369	0.350796889	0.223168135	0.079631002
NTAN1	0.370204058	0.460250725	0.573405641	0.494029991	0.378101332	0.714650152	0.637261636	0.424208765	0.535775826	0.418273877	0.152626248	0.343333389
COL21A1	0.188816111	0.062805551	0.011588398	0.021421185	0.026065899	0.292840699	0.015355192	0.413258284	0.152017644	0.099198397	0.167414166	0.027775009
AC013461.1	0.41209705	0.327816085	0.458618113	0.326760099	0.447469237	0.651289757	0.443782179	0.362783045	0.583629334	0.710265143	0.40015754	0.311209251
CLEC11A	0.892108636	0.859355861	0.663976774	0.781567115	1.121591332	1.11185339	0.795869427	0.822328344	0.660472342	0.944100802	1.154698321	0.319319405
UQCRB	2.039974724	1.771792008	1.605760786	1.519710338	2.149710564	2.092199758	1.476493324	2.205751011	1.853620136	1.993663839	1.293192896	1.741790594
MMP11	0.025531773	0.036818329	0.013797052	0.071244172	0.030548247	0.195307752	0.015237589	0.101614388	0.124428598	0.052151688	0.0801532	0.008158953
IDI1	0.188106448	0.320217277	0.238728486	0.313495638	0.253474631	0.473974029	0.304946847	0.321816466	0.294093023	0.286206287	0.276330962	0.248653798
SERPINB6	0.584082886	0.783470114	0.865918721	0.844045209	0.849803321	1.017731683	0.945675848	0.600414252	0.685120451	0.608215534	0.534454391	0.628026585
SOCS2	0.249923895	0.105369948	0.098927091	0.171889306	0.074123055	0.362814745	0.12974176	0.123538177	0.102839762	0.245579886	0.108685125	0.140768362
MGP	0.587161701	0.093489176	0.046929436	0.050510077	0.567710649	0.465224367	0.0419047	0.386167047	0.333911477	0.887455574	0.383920645	0.098954229
PTTG1	0.205561867	0.481737241	1.097371314	0.712555429	0.294560148	0.196800781	2.317064424	0.118963159	0.701894874	0.080311391	0.276514904	0.539663651
UBE2S	0.323030272	0.622747342	1.116238781	1.161733034	0.495754614	0.374366063	2.344744581	0.377568996	0.874292398	0.333790379	0.483343093	0.650688059
CKS2	0.118225425	0.256256477	0.653016454	0.454349093	0.217935084	0.225751537	1.613409379	0.183712126	0.356054638	0.132522838	0.229860861	0.390989972
CCNB1	0.039474881	0.081276658	0.264736479	0.185381119	0.04037178	0.036245011	1.395434544	0.024659117	0.195729211	0.017929197	0.239080929	0.084201456
TUBB4B	0.334581362	0.791483608	1.731938179	1.283020705	0.256509611	0.471892952	2.356204644	0.446330472	0.969317139	0.379356404	1.035449708	0.762844899
CENPF	0.033081497	0.067161672	0.31807483	0.150060033	0.021968181	0.050239612	1.290391275	0.023478424	0.188876276	0.01809386	0.430252171	0.029692545
BIRC5	0.074204228	0.202935255	0.633191272	0.440777289	0.055046052	0.04902792	1.563501863	0.020047608	0.391330374	0.005774255	0.189509224	0.170642297
CDC20	0.017792048	0.054522993	0.300241621	0.190492778	0.020646268	0.019524167	1.231735561	0.005734911	0.172101687	0.001559682	0.162254151	0.054860673
UBE2C	0.033374126	0.093548731	0.657085136	0.327046971	0.026743052	0.022511282	1.050868552	0.011258024	0.201958021	0.004744528	0.216468617	0.074808906
H2AFZ	0.963482107	1.542660954	2.420076333	2.356388807	1.291411186	1.260713691	3.071086655	0.996490382	1.679560343	0.948503793	1.103535942	1.568714273
ARL6IP1	0.429146394	0.355643491	0.432006146	0.326402831	0.421211453	0.385714552	1.339643919	0.409446434	0.439958004	0.439516675	0.725884527	0.623066042
CDKN3	0.090017471	0.178137127	0.497590117	0.322069926	0.057727974	0.110891997	1.321745612	0.392298887	0.339719327	0.169576071	0.140021888	0.103994576
STMN1	0.757603656	0.742729113	1.42904516	0.822274061	0.422504389	0.764089321	2.017762848	0.450531315	0.881338314	0.597580559	0.767354327	0.675921543
MKI67	0.018231482	0.043398575	0.344352933	0.158606962	0.006721817	0.020109179	1.02679508	0.006044068	0.166294366	0.003864584	0.333749959	0.021399097
CKS1B	0.248223433	0.260219901	0.918469789	0.655771052	0.144991149	0.240822216	1.512288742	0.280443471	0.48285685	0.330368706	0.229132171	0.379245001
TUBA1B	1.374862546	2.536834776	3.440767886	3.274582339	0.950700809	1.134059516	3.771184777	1.097466746	2.214441892	0.923765854	2.185085469	2.081839801
PRC1	0.036722129	0.055455322	0.299554251	0.176621326	0.018918013	0.035655445	1.003734549	0.023795324	0.211078211	0.023466909	0.259489963	0.030204711
HN1	0.642150383	1.063449935	1.302207425	1.105880216	0.556125936	0.522161006	1.91659057	0.39294316	0.783314166	0.382427167	0.508069581	0.895416449
NUSAP1	0.028196944	0.052194571	0.291700626	0.131612824	0.028016219	0.03205242	0.925027567	0.015107708	0.156247471	0.017379187	0.218108448	0.030297075
TPX2	0.057276123	0.066604441	0.252053596	0.169292636	0.024456434	0.060977135	0.92818614	0.092237663	0.229817796	0.014685257	0.187189756	0.06807209
HMGB2	0.691059981	0.474071266	0.855957642	0.46582688	0.357367557	0.555173779	1.39477676	0.723306943	0.617108102	0.744290696	0.534181552	0.599855445
TUBA1C	0.623470988	1.030241347	1.39219867	1.175574496	0.814836944	0.537726846	1.879118835	0.40131513	0.868902384	0.410238339	0.848910422	0.863899461
CCNB2	0.045992344	0.072135517	0.17279068	0.129009561	0.055079118	0.031551682	0.854252328	0.012982314	0.128511381	0.006122792	0.111483237	0.038280376
DTYMK	0.268880854	0.443940036	0.99931855	0.72301218	0.192030659	0.276302994	1.40852787	0.260000551	0.525425388	0.215103225	0.278580649	0.486934229
KPNA2	0.084030309	0.196905903	0.409673119	0.333137428	0.224347175	0.186284556	0.913358694	0.14110689	0.219898601	0.114590289	0.477953246	0.184510889
ASPM	0.026464059	0.04541613	0.185659731	0.06754066	0.012836431	0.04143317	0.746662912	0.027570034	0.094698626	0.024089142	0.28792658	0.023770407
TK1	0.122594014	0.506136664	1.080388082	0.847902211	0.029603868	0.098932115	1.4493467	0.050755951	0.663916797	0.009441733	0.305072042	0.283253599
CENPW	0.09828698	0.236198522	0.672669131	0.51597749	0.107062355	0.273495661	1.164476877	0.085404607	0.377047821	0.121812404	0.166277465	0.195461645
CKAP2	0.082477608	0.113051271	0.227940192	0.104058355	0.121441545	0.079623438	0.800721248	0.084391938	0.158362596	0.05506133	0.233670579	0.142944213
HMGB1	1.58871143	1.996560913	2.410227488	2.207360321	1.637103925	1.714305831	2.831771171	1.79883351	1.967063867	1.840309549	1.498317761	1.63353442
TUBB6	0.333126399	0.883226928	1.501745656	1.426493852	0.411467843	0.519786141	1.722379497	0.532641184	0.960393102	0.412167006	0.80149689	0.96372355
TOP2A	0.051081169	0.043801267	0.262607891	0.103498064	0.030927464	0.032924843	0.603951638	0.052179734	0.109650859	0.031015175	0.374120653	0.005283657
SMC4	0.206334828	0.228838248	0.5750874	0.399605611	0.283703179	0.355788314	1.013006311	0.218769227	0.296601514	0.326962855	0.543226779	0.127586029
PLK1	0.00825649	0.015903401	0.11405115	0.065087503	0.009222385	0.006761211	0.6323073	0.003664786	0.078744054	0.003027016	0.113541363	0
RAN	1.272943332	1.818745675	2.370984312	2.243017898	1.464694795	1.184092663	2.584064788	1.266943807	1.500275796	1.113146664	1.205692153	1.804828021
AURKA	0.020121737	0.037187017	0.155835384	0.070274294	0.026332227	0.018886423	0.602490596	0.012039549	0.090374967	0.006599137	0.128161891	0.026068802
HMGN2	1.383889204	1.558209798	1.509124363	1.454757247	1.189314753	1.07187984	2.129044598	1.155949574	1.472789823	1.100141764	0.825393168	1.154125873
CALM2	1.921298323	2.518644546	2.74760144	2.640041526	2.004621029	2.014110604	3.109440723	1.831684484	2.495045271	1.893953395	1.900861507	2.224210266
HMMR	0.007800377	0.023080493	0.123983532	0.049161201	0.012815175	0.005765296	0.592107629	0.00231457	0.067434495	0.002036665	0.149785832	0.031513282
PBK	0.011549495	0.022451374	0.246366033	0.119544705	0.005443892	0.038246703	0.658024164	0.009258406	0.110551622	0.009735406	0.154251749	0.053736959
DLGAP5	0.007443198	0.02320746	0.085115618	0.042287516	0.00233284	0.008585776	0.565781212	0.004330848	0.071171591	0	0.139229177	0
CDCA3	0.009345066	0.022587531	0.135714197	0.067172413	0.005695938	0.009883648	0.603423459	0.004497929	0.094778958	0.004353453	0.065956415	0.012675754
MAD2L1	0.031260302	0.064377037	0.458998436	0.268723166	0.052218479	0.035667526	0.755129147	0.016820102	0.1685581	0.018007383	0.208184464	0.092126786
RANBP1	0.799801564	1.246264134	1.973734239	1.740124189	0.675361633	0.793300254	2.013860201	0.797357677	1.136016131	0.810915815	0.755231166	1.216746968
TUBB	2.030050154	2.398501918	2.696950118	2.584478703	2.101571734	1.85051829	3.003561689	1.612737759	2.123673222	1.594855626	2.223782369	1.786521561
HMGB3	0.142707222	0.214702652	0.327134871	0.284714794	0.238953069	0.105714362	0.788746051	0.091643797	0.215688673	0.087642754	0.151403093	0.265960666
GTSE1	0.008978653	0.019544354	0.214553062	0.103118995	0.004765305	0.009707578	0.58505032	0.00553279	0.102563804	0.003154121	0.167759802	0.05003882
CENPA	0.007173404	0.021055953	0.133593856	0.071685409	0.006609158	0.009089938	0.535282128	0.005269641	0.066575613	0.006122011	0.05372002	0.06889397
H2AFV	0.6935314	1.004532895	0.993649488	0.885915619	0.588126026	0.620358878	1.459125691	0.651152342	0.844225545	0.616574202	0.470815272	0.612583688
CEP55	0.00721572	0.016987089	0.179097839	0.100542768	0.002530755	0.009057461	0.553421885	0.003890619	0.117587444	0.002930655	0.083778539	0.066592842
DDX39A	0.084045824	0.225769012	0.520001027	0.458926962	0.136613453	0.113146282	0.805780039	0.134235749	0.264527641	0.080289299	0.232043428	0.355592261
NUCKS1	1.245370223	1.373291194	1.460272653	1.425196036	1.057126805	1.302730462	1.924156942	1.465029935	1.39910854	1.246103745	0.986900833	1.107651946
KIAA0101	0.565600316	0.76505777	0.923547464	0.526347366	0.780963021	0.242376354	1.257138915	0.143616051	0.541943698	0.032329511	0.361449613	0.259012656
SMS	0.434927035	0.793003022	1.000017761	0.907297948	0.585105873	0.404325715	1.296196227	0.423227256	0.694740725	0.345657926	0.438241705	0.757892656
UBE2T	0.064166271	0.120746798	0.608680959	0.337476238	0.073191677	0.060873028	0.751872794	0.045044251	0.210416646	0.042840914	0.164378862	0.073903258
LSM4	0.47115546	0.848632565	1.223873206	1.034481168	0.519498673	0.506489862	1.410624213	0.530014806	0.825684137	0.436987769	0.364999548	0.730953087
TAGLN2	0.796883639	1.471604841	1.875387386	1.94362469	1.012930029	1.085067916	2.022402747	0.749210545	1.243372001	0.778313904	0.854922595	1.289114725
TYMS	0.078145075	0.197654094	0.650255941	0.372723054	0.069947364	0.076267263	0.791388155	0.038505907	0.256213913	0.038194488	0.27649178	0.290846262
KRT7	0.038094386	0.156445704	0.591444297	1.014990398	0.011984898	0.033542514	0.793069336	0.082720537	0.305843416	0.015974009	0.233215432	0.480288746
FAM64A	0.007616105	0.027515577	0.121368887	0.10001851	0.001297036	0.007797139	0.52035216	0.002487678	0.139132399	0.001502235	0.050773971	0.029389091
CCNA2	0.014370201	0.022071361	0.174072956	0.083583907	0.016401143	0.010826454	0.508201089	0.007697012	0.083629496	0.009718948	0.118353445	0.006230498
ANLN	0.02325863	0.022551339	0.165728874	0.082927196	0.006507933	0.017333323	0.523834422	0.0135068	0.122546855	0.005203936	0.199642468	0.02235391
DYNLL1	1.85034477	2.087023887	2.353309431	2.292050629	1.674616705	2.092012498	2.66562609	2.052270416	2.250183614	1.808014425	1.104712328	1.982278317
SNRPB	0.64366072	1.139275281	1.650056645	1.56095655	0.863980172	0.749562233	1.740163252	0.773288939	1.087519798	0.766984529	0.770582685	1.384369124
LMNA	1.585779634	1.982801979	2.511665478	2.313680307	0.952449486	1.833158047	2.582566284	1.666860343	1.909173058	1.496740667	2.05714678	1.883749386
CLIC1	1.755814703	2.086755097	2.523158361	2.521437661	1.515839911	1.755137208	2.66928674	1.459269865	1.979839606	1.263882787	1.662041028	2.198162932
ACTB	3.196320028	3.907208344	4.30925488	4.485736719	2.418484159	2.925751291	4.432935217	2.95043943	4.049395035	2.868246832	3.89120159	3.328004246
DEPDC1	0.006728301	0.010330826	0.124746202	0.05572437	0.002784703	0.00629544	0.465351431	0.003358357	0.060935364	0.003739153	0.105198252	0.017421862
NUF2	0.00571296	0.009366192	0.148755634	0.063072319	0.002228207	0.00662415	0.472663095	0.003781762	0.069395094	0.00190637	0.113026191	0.014061797
HMGA1	1.495249796	1.923591362	2.574781459	1.336789607	1.508780457	1.321213556	2.219742202	0.662102843	1.01479447	0.556364759	0.825806889	1.798715838
MZT1	0.119449919	0.148006896	0.333621422	0.274503928	0.086826269	0.122809316	0.660311008	0.097651433	0.223335003	0.098525498	0.122782964	0.141900157
LSM5	0.723729234	0.814098326	1.046229987	0.839273597	0.643281463	0.572088242	1.341043962	0.652582148	0.742128793	0.615189793	0.548974732	0.65952184
LDHA	1.724165052	2.391974388	2.92187641	2.703459746	1.950398137	1.66294685	2.902815476	1.817458732	2.109442066	1.785459277	2.064270568	2.004685008
BUB3	0.297574815	0.422822634	0.800009135	0.63115849	0.364988953	0.383503508	0.968806119	0.358848585	0.444650994	0.338471389	0.380236056	0.675151138
ENO1	1.529600817	2.448710324	2.916424761	2.81253601	1.47144005	1.270530604	2.866666631	1.717836403	1.926797527	1.524645571	2.110272653	2.428129365
CENPE	0.017762584	0.019947902	0.086012805	0.044200656	0.016867363	0.020412523	0.444500518	0.018329152	0.065380237	0.014305563	0.175978318	0.007611096
KIF20B	0.044238968	0.041171622	0.206132398	0.101610766	0.048260741	0.050886398	0.510078201	0.04550766	0.111719701	0.03910544	0.315316825	0.042463972
S100A4	0.236143462	1.409298181	3.205649144	2.464570619	1.013659169	3.465791383	2.558076217	2.339259164	2.575820837	1.943969656	0.913876806	1.22424114
CAV1	1.344622303	1.806928405	2.871138912	2.926445012	0.383310593	2.576178603	2.799660005	2.145937855	2.871203714	1.263901632	1.596643006	2.127061358
HNRNPA2B1	1.04302856	1.44734622	1.568943146	1.446654009	0.935431502	1.169916485	1.825861499	1.176466738	1.234705383	1.065436227	1.431863748	1.349807385
RHEB	0.709781849	0.921304972	0.981179976	1.015713722	0.950889566	0.715716835	1.382416072	0.792311019	0.940484807	0.796548408	0.508235334	1.210332021
ANP32E	0.218783683	0.264887322	0.296813029	0.253008383	0.121513559	0.180559012	0.668074366	0.224359603	0.280080192	0.170834248	0.168512539	0.260593078
TPI1	1.896270924	2.48223631	2.985402875	2.979432738	1.737814652	1.815777048	2.974141389	1.993523714	2.30674365	1.932183908	1.916593141	2.231458396
RPL39L	0.124729218	0.180727182	0.472260201	0.357531833	0.16677358	0.188989301	0.692691453	0.152831604	0.308947234	0.12055006	0.110517837	0.128093397
NUDT1	0.372975152	0.534145421	0.75528542	0.632641583	0.241798607	0.286395476	0.983084805	0.285038698	0.458833046	0.259026005	0.319083406	0.331003587
CCND1	0.757649874	1.015245263	2.072603352	1.397268776	0.36745771	0.785777858	1.676890939	0.47003876	1.025948441	0.331460061	0.997139908	1.445263894
DRAP1	1.484875675	1.776733223	2.564726004	2.174608462	1.03368649	1.362441158	2.365370994	1.357616991	1.565907145	1.130034783	1.371044026	1.722814161
STRA13	0.296631872	0.560940446	1.136189886	0.69581417	0.221929055	0.350191553	1.052622667	0.366687465	0.522341519	0.278332925	0.249331246	0.370134875
TNFRSF12A	0.491015265	1.06639396	1.88794813	1.844448997	0.204839678	0.393898669	1.691798097	0.389264925	0.984412864	0.42528778	1.360757922	1.653039854
CYCS	0.41142301	0.83359917	1.448498561	1.505008443	0.541286313	0.461213311	1.442754568	0.687020827	0.965098104	0.603440834	0.517177068	1.659561612
SRSF3	0.82240829	1.205374892	1.417088137	1.371590665	0.86102365	0.874390009	1.605676638	0.879842915	1.027079856	0.918948322	0.841417842	1.219547258
EMP1	0.593704381	0.675562275	1.320293301	1.244551878	0.152252782	0.557099347	1.306650783	0.845731486	0.577000579	0.518117955	1.30338496	0.676805254
ANXA2	2.690950858	3.284963675	3.613330902	3.262351092	1.725377917	2.517131411	3.528471076	2.194912301	2.633565792	2.102050526	3.101188951	3.084146526
SPC25	0.004714646	0.011069091	0.203739557	0.084294541	0.001662635	0.00480831	0.430684239	0.001508754	0.070828733	0.000308917	0.067210997	0.029712334
RPA3	0.373929039	0.502174029	0.885973817	0.59238272	0.290299632	0.288497021	0.96312548	0.316629107	0.44021455	0.291822097	0.239446829	0.37942824
S100A16	0.898661781	1.500085514	2.158127812	1.870380406	0.595313084	0.855502933	1.896478709	0.990841503	0.369826636	1.036588153	0.649944229	1.664066493
CCT5	0.395496577	0.749939853	1.115132241	1.04261184	0.607570671	0.389450334	1.183198012	0.451140236	0.5789065	0.394485946	0.726615007	0.897866638
RBM8A	0.657326755	0.860928851	1.16291502	1.10800736	0.708539735	0.654492116	1.323450796	0.632158331	0.70585677	0.715608015	0.574804062	1.004248276
CFL1	2.470860493	3.042574397	3.211610143	3.26945244	1.991625873	2.325471986	3.337458878	2.237798624	2.739868925	2.096488046	1.994108895	2.657341651
HSP90AA1	1.466976914	1.732136222	2.26473512	1.944727352	1.451266515	1.556959912	2.241953383	1.651172572	1.614802186	1.473559388	2.168034464	1.90735743
RNASEH2A	0.093358671	0.185353797	0.593170791	0.367988585	0.077045748	0.081526383	0.669537741	0.077010513	0.208656667	0.05463334	0.166018126	0.050029746
PLP2	0.935830091	1.14780122	1.446174661	1.443734572	0.906134033	0.707920039	1.611285554	0.557261299	1.200103202	0.318140151	0.748331927	1.015132298
PHF19	0.084338177	0.11497479	0.179385986	0.164489248	0.233171662	0.079945788	0.518599965	0.086857116	0.193013225	0.066738302	0.067880649	0.078595838
KIF5B	0.564725065	0.815337728	0.874604273	0.975400611	0.836423575	0.650279038	1.211923041	0.630422948	0.946722836	0.490901004	0.858286938	1.020720422
SNRPG	0.941590046	1.295872713	1.690528204	1.467986435	0.958166982	1.056049771	1.73855019	1.133772075	1.228570854	1.059018705	0.647383088	1.488628471
SERPINE1	0.057369197	0.911706053	1.633277912	1.621227829	0.220611689	0.093239154	1.385623106	0.054042722	0.852713741	0.043370579	1.160740832	0.783353518
SNRPD1	0.719759615	1.023626665	1.419881923	1.232025495	0.801541854	0.676961457	1.462212312	0.717443355	0.862202822	0.692727151	0.535574652	1.048298413
KNSTRN	0.045590042	0.049824939	0.13136583	0.100568679	0.060669997	0.027642608	0.422516298	0.033628568	0.111469165	0.028806464	0.075184516	0.119775958
AURKAIP1	1.145065295	1.443587493	1.728505161	1.627292432	1.202720937	1.115188914	1.855314097	1.177093297	1.367974753	1.084339906	0.739032101	1.292299761
SRSF7	0.549485501	0.748698401	1.214714476	1.168093139	0.451197429	0.54747439	1.266079859	0.617226638	0.758135094	0.622414273	0.738779548	0.923870757
CENPM	0.018193947	0.094159604	0.354794358	0.201785797	0.029932259	0.018785799	0.510685182	0.009167273	0.168240971	0.003694079	0.088151144	0.030929898
H3F3B	2.444110775	2.250881234	2.593053701	2.56089647	1.952080002	2.376978493	2.857766016	2.378743309	2.496009068	2.551907846	1.878675111	2.708439404
PGAM1	0.896132548	1.435820457	1.781052277	1.69804454	1.051663209	0.979715653	1.807492862	0.995548296	1.205472204	0.992391734	1.0036868	1.296137283
PRELID1	1.01846842	1.530205674	1.883037588	1.969052266	1.054025823	1.031227393	1.929736421	0.987988018	1.381264616	0.928186552	0.714648039	1.685939572
RRM2	0.025442772	0.090655836	0.33612653	0.161295994	0.066396571	0.013144311	0.490387768	0.004705701	0.128909573	0.000913211	0.244054663	0.013501805
RHOC	1.391252641	1.662122191	1.991177079	2.136207297	1.169580095	1.297846695	2.118477483	1.145841726	1.721943979	1.050645437	0.979633348	1.635547555
TPM3	0.779904207	1.142177942	1.326194394	1.152839968	0.484328016	0.834212762	1.443444722	0.822974488	0.95079732	0.64091697	0.77776049	1.196610899
SGOL2	0.022016052	0.033039508	0.148258215	0.07588788	0.034538152	0.038017837	0.396755339	0.02941323	0.070448642	0.036376892	0.170226902	0.004374937
MT2A	1.96990519	2.903297398	3.767553519	2.181243226	1.787753104	2.72618061	3.170442694	1.926670358	2.823602333	2.25959905	1.872389131	2.416716263
BCL2L12	0.086656015	0.14290165	0.318675826	0.282037415	0.117684415	0.108467591	0.550848595	0.106348357	0.204333379	0.117652784	0.089883474	0.103118927
PSME2	0.64677015	1.126509261	1.326243798	1.322716787	0.592567135	0.67950368	1.449009545	0.6997177	0.977073958	0.63737684	0.701744197	1.153077107
CRYAB	0.456650391	0.41213808	1.15120908	1.069484081	0.06985776	0.716866056	1.110154105	0.715160606	1.855238464	0.582243277	0.267996552	0.551342799
PFN1	2.333655026	3.272220018	3.329894175	3.491663227	2.393642043	2.316678119	3.435313411	2.201641199	2.789135374	2.092701622	2.039389045	2.859626528
GSTO1	0.953968778	1.335588964	1.841114152	1.742506702	1.330170143	1.140491382	1.807232135	0.842031813	1.10194877	0.847447987	0.829380983	1.416782247
SPHK1	0.172386829	0.327465993	0.94264801	1.278685142	0.168006099	0.168270826	0.945752543	0.274793461	0.503193043	0.268219143	0.528154076	0.783052777
PCMT1	0.408864685	0.665762032	1.069043195	0.997346637	0.413476125	0.517421776	1.119889969	0.459668047	0.661120398	0.406770104	0.986850829	0.935699936
CALM3	0.952102244	1.201345745	1.211156289	1.20553138	0.58237285	1.060480032	1.500333685	0.934850366	1.189052391	0.822537984	0.516748972	0.935014618
PTGES3	0.764356414	1.005161523	1.193923315	1.07459217	0.932515534	0.891927005	1.379028801	0.792816282	0.90844323	0.830709532	0.747070292	1.09129795
BANF1	0.861714348	1.116614165	1.314481774	1.293968812	0.636627104	0.772917534	1.4697534	0.810970182	1.006618417	0.714465546	0.480903932	1.089611685
CNIH4	0.591813841	0.733432861	0.871575221	0.857393429	0.749560441	0.625991535	1.146711644	0.678630594	0.662862344	0.781504775	0.827892834	0.796875514
EIF5A	0.749672334	1.145187602	1.396370975	1.487236264	0.391613767	0.785466365	1.503626666	0.741090662	1.01442137	0.537098442	0.688891515	1.334486031
NME1	0.613484265	1.330016249	1.739541589	1.580462812	0.553989797	0.460122647	1.59998838	0.54454728	0.789460265	0.510114244	0.632839287	1.408758686
AURKB	0.011880351	0.021717485	0.209351998	0.090910474	0.027575496	0.013804661	0.375399738	0.004812705	0.070605835	0.003136344	0.095997868	0.038498029
PHLDA2	0.134591454	0.641902093	1.408900623	1.864145566	0.1851831	0.407491239	1.30410473	0.292687983	1.070052882	0.133272881	0.471685986	1.07581214
DIAPH3	0.024352549	0.068720392	0.20294415	0.133894673	0.014231867	0.019695242	0.420978589	0.016749299	0.139825263	0.004064906	0.21437112	0.034076104
C12orf75	0.78983915	1.102842766	1.581335186	1.99042442	0.293840676	1.313118944	1.727494113	0.831025526	1.837973289	1.031519034	0.598654797	1.143943503
PSMA7	1.541843102	1.998608893	2.3272525	2.327077841	1.609946326	1.44813153	2.364572757	1.642673441	1.749689215	1.466692532	1.318566313	2.195170603
MRPL51	1.332445765	1.611201319	1.710365789	1.592739433	1.273800058	1.261412189	1.892724277	1.264404379	1.352364134	1.146462148	0.764744902	1.459980536
CENPN	0.094248784	0.205145221	0.322831414	0.241031182	0.142509652	0.08120849	0.528401714	0.044119834	0.178262567	0.036261681	0.076912481	0.077703586
ARPC2	1.49447131	2.217890301	2.342822669	2.648129407	1.60601859	1.618374535	2.495556405	1.661259454	2.056093879	1.459748655	1.394349532	2.139769594
FABP5	0.310906511	0.714090777	1.183046794	0.913147987	0.283593884	0.480236208	1.062336577	0.186068154	0.468031582	0.117387189	0.30546042	1.116446753
PA2G4	0.599506929	0.83604719	1.354994796	1.184368388	0.69772455	0.665844418	1.31506257	0.711767737	0.806652793	0.696042579	0.86898191	1.124281865
CACYBP	0.399351106	0.521404022	0.923782431	0.712613931	0.394643066	0.464131422	0.959779057	0.50840744	0.525625511	0.38433998	0.355883006	0.592431217
LRRC59	0.254200783	0.703662339	1.006119052	1.146527684	0.429292834	0.331099248	1.069787057	0.324177505	0.60567438	0.327492701	0.590509135	1.092748045
PSMD2	0.36158635	0.580871306	1.042179223	0.823310472	0.446004715	0.432244338	1.005025492	0.422949952	0.564334959	0.455927305	0.810562419	0.85039037
SMC2	0.115323213	0.167444418	0.41561684	0.257119568	0.169878077	0.150218738	0.557658696	0.166227835	0.203985111	0.139402721	0.338684572	0.113267125
SH3BGRL3	2.199680076	2.865642534	3.290789664	3.088029187	1.498966789	2.407290289	3.127167459	1.977061438	2.34616222	1.565406417	1.525195961	2.617256133
TUBG1	0.104421784	0.241756777	0.574653481	0.471070015	0.124958306	0.129935163	0.638910284	0.136410504	0.278525089	0.117664576	0.211809113	0.177684049
ARHGDIA	0.606839843	0.866426623	1.108929766	1.131137725	0.542039262	0.741493714	1.242438834	0.675525295	0.963226434	0.502215899	0.541239622	0.909795174
ANAPC11	1.524412173	1.627465273	1.890124081	1.7999057	1.123302783	1.397239031	2.018518025	1.494426964	1.648031466	1.345893943	0.822943161	1.30653787
EMP3	1.607230953	2.017220591	2.531342431	2.259443368	1.477982589	1.875527057	2.428116553	1.798965401	1.825889074	1.518402487	2.170825277	1.481299316
H2AFX	0.076968124	0.090937518	0.220344579	0.126992596	0.070029717	0.095141075	0.425268747	0.074184223	0.130436207	0.076837114	0.12279287	0.114801576
PLIN3	0.904219357	1.16037361	1.176281708	0.985046955	0.76973687	0.956483604	1.397628175	0.751814836	0.9936601	0.671438864	0.887424201	0.804387359
TMEM160	0.323128596	0.530148545	0.682802996	0.635467497	0.330786762	0.261954231	0.853728111	0.457447273	0.529711555	0.22145336	0.431413468	0.338460119
KIF2C	0.004174099	0.007899394	0.091102133	0.04231719	0.001816194	0.00406398	0.326217073	0.001797576	0.04368135	0.002306081	0.096992156	0.034387261
IKBIP	0.47048149	0.698538305	0.882788912	0.927154362	0.530494194	0.517986389	1.057744805	0.50444138	0.597106161	0.498874434	0.804827045	0.646507276
KIF23	0.007533137	0.017495679	0.1071906	0.063249154	0.006481185	0.012305862	0.335748793	0.008474378	0.060620274	0.004540257	0.139499714	0.007527501
RAD21	0.331174664	0.463136411	0.382665265	0.300280717	0.496536308	0.376601465	0.712611384	0.385281345	0.380895441	0.351940327	0.42557431	0.327753398
PIN1	0.551445587	0.707791151	0.868046334	0.738294652	0.473321955	0.596273514	1.038510933	0.519862471	0.740657425	0.470669146	0.378437517	0.656411389
SNRPA1	0.166812562	0.370137549	0.685715911	0.616739732	0.167590405	0.171832536	0.736267013	0.206949563	0.342568513	0.17474115	0.263803819	0.574126252
DUT	0.765207423	0.87516578	1.229451697	0.975565104	0.714520421	0.901084349	1.299006059	0.813239226	0.796308763	0.785930973	0.688128306	0.655501186
CXCL5	0.038229756	0.142479347	0.66747329	0.173461106	0.058858576	0.012045293	0.430687763	0.016164387	0.048361371	0.246007876	0.169568946	0.113998282
DEK	0.692423614	0.744780178	1.188559777	0.945331188	0.666673718	0.838419094	1.244503569	0.86682531	0.987236578	0.865944991	0.588658962	0.78364175
PFDN2	0.631458084	0.943205594	1.376403827	1.421252761	0.773550758	0.689701586	1.373056875	0.738313552	0.847883366	0.679617114	0.480151981	1.403220305
ILF2	0.478677937	0.689664084	0.834393857	0.780875668	0.781235103	0.43107168	1.005981298	0.426640959	0.464895635	0.458371027	0.600020579	0.831579867
ARPC5L	0.35515756	0.545825714	0.847832958	0.815380333	0.459920284	0.38098198	0.92651648	0.43077019	0.525375982	0.377222678	0.358324341	0.668292882
SAE1	0.164105121	0.328607408	0.492757346	0.45449477	0.249434008	0.239949962	0.655634935	0.178832921	0.317045743	0.134752379	0.276764582	0.352341604
CALM1	1.406294676	1.865881156	2.008346248	2.046300107	0.99610087	1.387695482	2.112968535	1.498969462	1.75971816	1.114326022	1.002167856	1.933876698
REEP4	0.048206513	0.091406844	0.15655563	0.203488515	0.06595596	0.059047995	0.406674275	0.056594463	0.1109395	0.036001435	0.162275535	0.100877734
CCDC34	0.222993761	0.25093252	0.418324129	0.241945324	0.198209907	0.096561053	0.56929159	0.214161196	0.149312855	0.132043501	0.17877569	0.095658681
CDK1	0.028841178	0.025052982	0.291409086	0.120845311	0.029833568	0.025668586	0.32224927	0.009708894	0.08421701	0.019447735	0.172575561	0.022759889
ZWINT	0.013980837	0.056087097	0.385012792	0.215933516	0.023629448	0.019799471	0.441972642	0.016299502	0.138456274	0.009002902	0.152036421	0.034690347
TIMM10	0.381342171	0.324738529	0.584078354	0.600929431	0.218024297	0.205759592	0.745203884	0.253867658	0.401299374	0.214563313	0.180079946	0.352595948
COX8A	1.5569197	1.708326539	1.837164589	1.785550648	1.230601486	1.429606181	2.022193714	1.439207351	1.659179001	1.258656115	0.863607577	1.613405945
PLAUR	0.339627849	0.499045909	1.063860892	0.905354522	0.520689137	0.258602211	0.942293728	0.174900736	0.329310665	0.270942887	0.886936211	0.569143003
ARF1	0.923871802	1.333757857	1.412477117	1.562830085	1.32946774	1.026721962	1.632127973	0.956388727	1.218887253	0.872820366	0.937010523	1.528477033
TACC3	0.008638146	0.014820295	0.123523491	0.052344397	0.007611153	0.011591085	0.328038877	0.015977391	0.061523544	0.011048847	0.094584727	0.033592057
PSMC3	0.539875235	0.802147585	1.029910527	1.017662143	0.568787884	0.485903596	1.123599542	0.503117039	0.673639583	0.517681066	0.758735154	0.8709042
UBE2L3	0.830100148	1.116139858	1.292117762	1.212029254	0.922044188	0.837521962	1.412620892	0.769666234	0.979222788	0.673998842	0.57718031	1.23965696
CAV2	0.256292895	0.493747929	0.95641587	1.098670959	0.138665287	0.599064204	0.983322355	0.544514846	1.137676576	0.225041864	0.462054332	0.986936567
KIF4A	0.013081128	0.010720006	0.085152794	0.040723809	0.003060991	0.006718712	0.312151239	0.005178041	0.053341063	0.003310859	0.093905478	0
YWHAH	0.308015553	0.484894128	0.87305382	0.840133382	0.30985967	0.532648436	0.927654115	0.483869346	0.846413606	0.334404203	0.39914986	0.746003256
PKM	1.848033739	2.478404253	2.597782104	2.453331445	1.489019058	1.794932341	2.60159863	1.683799223	1.91389625	1.497506541	2.271729746	2.22488439
CYC1	0.723756594	1.062925038	1.386339642	1.393523919	0.921472277	0.716260193	1.414533142	0.773026046	0.906538356	0.670052383	0.985207443	1.065506571
PSMB3	1.084494978	1.423297617	1.667368207	1.568500026	1.037382384	1.121587153	1.715645881	1.112939557	1.231941789	1.077311521	0.799529869	1.268230195
PRR11	0.035159192	0.061491449	0.077887384	0.057115421	0.023046983	0.026760801	0.331761836	0.019064026	0.063757469	0.007454425	0.075182333	0.010935433
PGK1	0.644815072	1.165177339	1.52746905	1.611035917	0.759704037	0.698857231	1.487314258	0.70499792	1.044123296	0.722197252	1.101860596	1.077984739
HNRNPH3	0.336580223	0.459669131	0.557454446	0.567290991	0.347776867	0.351734118	0.764795896	0.375712993	0.445349463	0.327137891	0.416695526	0.555515251
CDCA8	0.004664339	0.008507226	0.10560699	0.043518126	0.004114539	0.003430563	0.282301812	0.002995454	0.044836173	0.00134639	0.065088752	0.031608096
SLC25A5	1.388688656	1.629513193	1.759706982	1.790170805	1.676292492	0.908511217	1.927935433	1.188490874	1.292649816	1.065950038	0.947442841	1.42236094
GGH	0.141875632	0.415230536	0.469985794	0.386429778	0.206314432	0.138380095	0.621001577	0.089796972	0.244434095	0.037935534	0.453414438	0.279815548
RUVBL2	0.255910497	0.473592944	0.623850256	0.554523474	0.310059881	0.193641274	0.730616571	0.194488849	0.314858711	0.183677749	0.305597729	0.509894483
HNRNPDL	0.913354978	0.982501855	1.17261067	1.111479916	0.769894556	0.746173872	1.329197894	0.824723553	0.880662787	0.785535919	0.950345436	1.024280237
SSR3	0.823510034	1.485048186	1.846275071	1.774480206	1.446738571	0.75063972	1.738900021	0.779804634	1.170741098	0.720688388	1.39897538	1.541568985
EXOSC8	0.144968173	0.236663992	0.483569922	0.450514576	0.16504015	0.129185766	0.580834135	0.154057799	0.232744921	0.146203373	0.240472739	0.271773803
COA1	0.327085632	0.472981812	0.698617139	0.62179197	0.421104906	0.3855552	0.796055751	0.313121088	0.414826254	0.281828569	0.249098851	0.44969083
ERH	1.180793823	1.438460335	1.752451611	1.616976586	1.217018441	1.332859957	1.79224408	1.364261284	1.341986066	1.425967797	0.748333486	1.591175853
MLF2	0.775765053	1.063394943	1.099213854	1.23155547	0.89890202	0.805342797	1.326336568	0.781107488	0.949318019	0.75542624	0.476942791	1.099907193
EBNA1BP2	0.230869389	0.568460813	0.932916595	1.017264277	0.281146205	0.288990761	0.919992734	0.31816326	0.51276269	0.285225645	0.295695196	0.837374337
CASC5	0.005350464	0.010222007	0.074584567	0.036745355	0.003125592	0.005494779	0.286929446	0.002990272	0.042626491	0.00146219	0.156045355	0.012596807
CKLF	0.47434828	0.55910016	0.845850248	0.635056957	0.320288256	0.414537343	0.892585591	0.476003285	0.520368525	0.408454344	0.314484646	0.565240476
CCDC167	0.236430986	0.388411117	0.473486658	0.571103965	0.163769699	0.226593928	0.667620538	0.252612561	0.416164048	0.204928878	0.18417931	0.287661889
SSNA1	0.46651821	0.645964685	0.82504817	0.827428579	0.541893355	0.568295424	0.971907697	0.509942351	0.680345931	0.480383285	0.3156081	0.679310648
GNG11	0.956075607	1.290457892	1.669499511	1.280459949	1.466537474	0.953193953	1.591905108	0.906990921	1.101192081	0.729293382	0.52501733	1.252843619
UBE2N	0.462844591	0.667317699	0.88542042	0.868532317	0.421056065	0.457524935	0.973386198	0.378804964	0.630752501	0.391480687	0.33320886	0.628786464
PPP1CA	0.639983466	1.032079413	1.184281875	1.263017383	0.896292045	0.699229725	1.29412265	0.617480602	0.908838075	0.551753267	0.544254829	0.895019322
BUB1	0.004258038	0.010435966	0.059963276	0.027750194	0.004479516	0.005052064	0.281928658	0.001831278	0.03452782	0.001183885	0.085947017	0.00491613
KIF22	0.139726374	0.125088829	0.300869445	0.179422183	0.081543675	0.163844484	0.461804122	0.385805978	0.216210878	0.155787746	0.177161969	0.114840154
SDF2L1	0.240780235	0.655058386	1.202177061	1.149510856	0.291333927	0.343184499	1.033796084	0.35731914	0.542409128	0.425445982	0.62812307	1.177531996
ITGB1BP1	0.407331834	0.737769012	0.885189464	0.862420317	0.432865524	0.647294588	1.00197216	0.620721194	0.742923009	0.545904625	0.260549758	0.600917564
TMPO	0.101507929	0.138539718	0.273271769	0.169067719	0.096493041	0.151449336	0.426312651	0.13023285	0.188502354	0.159713293	0.21121809	0.044219479
RAD23A	0.55172732	0.756297789	1.017803815	1.011140508	0.602445247	0.65199632	1.102362866	0.6364316	0.812922857	0.551850409	0.409728099	0.789927451
SFPQ	0.506804901	0.609427866	0.571897161	0.561689465	0.682892323	0.666400861	0.892243845	0.657312878	0.626845363	0.659164749	0.815861748	0.674518326
LSM3	0.777497187	0.80742032	1.055734155	0.868712823	0.634479598	0.753080935	1.156508715	0.785585528	0.811956224	0.699644359	0.478608562	0.602591133
HNRNPAB	0.322022492	0.603423494	1.011823549	0.986066307	0.49805141	0.420943816	0.994452598	0.549307914	0.670561465	0.516717136	0.454783887	0.877913311
MMP1	0.003572511	0.068762985	0.429947988	0.321479185	0.005380623	0.434091907	0.40954333	0.043991056	0.118073262	0.096560616	0.283634473	0.428868147
IL13RA2	0.075215573	0.226447497	1.316736037	0.547626935	0.013566424	0.226497385	0.7303279	0.079174293	0.150404396	0.043949913	0.468300258	0.653591473
HSPE1	0.909319121	1.126861866	1.609107127	1.320464763	0.864616632	1.081217648	1.513875374	1.131414931	1.00633267	1.131117794	0.670115585	1.291523996
CENPH	0.069784437	0.119905777	0.312231743	0.190459992	0.086197352	0.062079098	0.423388763	0.036775516	0.13945293	0.020949356	0.08614792	0.096057993
PRKCDBP	1.501510192	1.8681013	1.895276907	1.925443785	1.054412411	1.588870612	2.060960473	1.536617934	1.784345875	1.09148921	1.207886992	1.578507216
HAS2	0.458099332	0.358837283	0.735487235	0.631513292	0.070692399	0.069650397	0.726999574	0.108244846	0.266870937	0.147203304	0.630554507	0.241885951
BAX	0.832173655	1.122037889	1.156031897	1.131034014	1.02470237	1.00978068	1.349262328	0.748019276	0.816255624	0.842590582	0.714345693	1.061697732
NUDC	0.548469231	0.805113031	1.142541242	1.040118995	0.570681863	0.635241262	1.128899418	0.630811807	0.689983733	0.657911196	0.685600701	0.997027873
BOLA3	0.221763383	0.495343167	0.805792673	0.71826993	0.185409175	0.269157119	0.787444797	0.320241999	0.487638867	0.243925292	0.184781911	0.424056232
PSMD14	0.312078779	0.513766477	0.727905485	0.678991988	0.355599341	0.327002169	0.79707805	0.343530709	0.412541718	0.309716835	0.351328418	0.583281627
SRSF2	0.525332476	0.796743232	0.997631513	0.942343274	0.575093795	0.591151197	1.063984811	0.580853605	0.731786459	0.624288578	0.738559093	0.692584666
TOMM40	0.140679837	0.312868625	0.69667535	0.729885161	0.224413113	0.215747439	0.694837306	0.231603609	0.386892002	0.210707368	0.339918033	0.548965224
NHP2	0.854776183	1.262171047	1.528016017	1.402962227	0.689900416	0.789423583	1.469903607	0.879838582	0.894630382	0.827058175	0.515299145	1.318451712
PSMD7	0.584021589	0.854162439	1.116134623	1.112710862	0.726198011	0.550084761	1.149523047	0.616040314	0.745894566	0.582384635	0.591933723	1.098881258
TMEM106C	0.18160085	0.246577273	0.37487999	0.182868475	0.103367021	0.261001887	0.490904186	0.167699942	0.231996455	0.174519117	0.127308901	0.214925728
MYL12A	1.809827561	2.125587465	2.433694091	2.757093037	1.19931958	1.675024806	2.486930833	1.753231826	2.358184378	1.444784684	1.510332726	2.158437556
FOSL1	0.032836335	0.117586011	0.51334923	0.268218244	0.017817259	0.079276905	0.433211079	0.034488255	0.15010958	0.048820359	0.103336522	0.367484074
ADRM1	0.50231983	0.764288579	1.084100002	1.07572149	0.638677438	0.557515693	1.093754325	0.57254934	0.757771318	0.588537391	0.597700087	1.136279276
ARPC5	1.001258743	1.41531315	1.484686107	1.604408054	0.713833049	1.002227084	1.609094901	1.140523487	1.445355892	0.908965916	0.930629696	1.411034932
EMC9	0.108760307	0.184772072	0.190530064	0.169700586	0.117531354	0.104154291	0.411800435	0.098462427	0.199024272	0.106922185	0.075907009	0.215314547
GADD45GIP1	1.330513592	1.550081993	1.806926857	1.75766303	1.10014992	1.207390913	1.811128932	1.231742073	1.360632389	1.066202341	0.85154243	1.500257804
HMG20B	0.388001346	0.457789901	0.408157223	0.434332608	0.409104807	0.384846907	0.691422125	0.352733274	0.457045677	0.337890509	0.247122	0.265134193
MRPL52	0.646779719	0.992593988	1.304239269	1.140117924	0.633116549	0.595528367	1.22402187	0.616502348	0.775816918	0.518301742	0.42565171	1.176226746
CD59	1.706509052	1.778849587	2.404349277	2.344598163	0.841087131	2.065258676	2.324721561	2.002477971	2.234721383	1.780790554	2.364493946	1.49443714
MRPL18	0.492137964	0.755921003	1.004418245	0.901957289	0.454452906	0.580091946	1.015038227	0.627824266	0.700505461	0.500217415	0.311326248	0.848248978
UQCC2	0.605344205	0.974372297	1.14524105	0.984651536	0.565021182	0.597798556	1.153745622	0.686423557	0.747254441	0.586164492	0.381155138	0.81844943
AKR1C2	0.250714043	0.088876257	0.43450169	0.124556368	0.04804847	0.248728314	0.414370089	0.711278937	0.338826919	0.291296644	0.116815264	0.223942088
POLD2	0.339040204	0.605392884	0.871709988	0.693890083	0.282702447	0.32373484	0.837799725	0.360831265	0.413374363	0.300382249	0.286970222	0.580177637
GTF2A2	0.58516047	0.731421129	0.854211544	0.839527368	0.65793868	0.630012903	1.018287033	0.703494676	0.765035004	0.651541689	0.303060865	0.830466901
TMEM50A	1.245527115	1.201925751	1.571285961	1.631580011	0.699105135	1.173982875	1.622257387	1.188426423	1.339395873	1.307017921	1.079250706	1.361736217
YBX1	2.204972653	2.736085949	2.795096184	2.744533419	2.282162096	2.212122422	2.854145846	2.228776218	2.382737081	2.126834812	1.790053247	2.802553901
PRDX1	1.593311445	2.002678269	2.267142898	2.102521746	1.577499029	1.71105817	2.224271271	1.802233187	1.726004209	1.534267603	1.534485196	1.889882266
HNRNPR	0.583483109	0.682975262	0.723253729	0.687211999	0.606119419	0.632846523	0.946625449	0.671027535	0.607824678	0.757765371	0.763580959	0.674566102
EIF4E	0.277840998	0.362105764	0.655228347	0.558443764	0.262895945	0.332110695	0.694172734	0.302452879	0.40146709	0.314616365	0.340443823	0.500364041
VPS29	0.649564107	0.806333922	1.009876315	0.91170427	0.644473907	0.764135276	1.095966283	0.683957305	0.826424472	0.574669323	0.442726687	0.858713613
MAGOHB	0.166853102	0.291599587	0.511172629	0.479002768	0.164083585	0.171580435	0.577844004	0.18112433	0.27418403	0.179487354	0.185563379	0.37523371
UQCRFS1	0.7968529	0.959203977	1.12510239	1.14361275	1.014675549	0.823906868	1.263164941	0.819320057	0.856686731	0.794049613	0.534086413	1.119922097
WDR1	0.483372741	0.882856602	0.958798184	1.07581589	0.473188487	0.443769177	1.066241755	0.470886727	0.970850719	0.3400844	0.831846277	0.863904735
NDC80	0.01409494	0.024149947	0.11847413	0.04893915	0.032858924	0.054980912	0.279264083	0.060404644	0.065095966	0.016893277	0.1056162	0.021881488
DDX21	0.284561159	0.524073695	0.732614354	0.889365271	0.365732829	0.359901339	0.83125716	0.573885032	0.523931888	0.470308294	0.706859674	1.119251065
LRR1	0.034162317	0.101014686	0.318417818	0.22144012	0.049107399	0.047750084	0.387159375	0.049774229	0.131063506	0.038292639	0.079723269	0.062748723
RPL26L1	0.569300207	0.732862467	0.974762025	0.848405454	0.622928836	0.507062631	1.006689728	0.534418381	0.640042598	0.456596768	0.33827764	0.79295709
MAD2L2	0.230494895	0.306559231	0.416286094	0.405869026	0.267523759	0.305450917	0.584151801	0.279760462	0.322042385	0.271004848	0.199652888	0.270662094
GSPT1	0.43494683	0.539474384	0.759303448	0.745054581	0.437054797	0.493623419	0.857027792	0.489061597	0.533349556	0.435056537	0.616602613	0.731849247
RACGAP1	0.019196323	0.023727649	0.094225521	0.04366732	0.032260166	0.023426034	0.275653206	0.019638635	0.059139952	0.017918987	0.091581312	0.025706388
PRMT1	0.618402322	0.967300376	1.195037512	1.194703042	0.659910454	0.624718618	1.192710573	0.604966276	0.641895179	0.584806654	0.608651771	0.912180517
PDAP1	0.686151165	0.847158286	1.033961081	0.985809666	0.618845446	0.667536061	1.121558973	0.676737997	0.83308586	0.661195323	0.469428117	0.75744878
RBX1	1.261763802	1.495582512	1.807088727	1.633138879	1.059187517	1.313982379	1.766911694	1.294085791	1.383618034	1.1828371	0.759697657	1.251084481
ACTG1	3.665149166	3.812208574	3.616050721	3.77454046	3.547188788	2.972914565	3.926945101	2.918657949	3.51759477	2.809365055	3.302359811	2.979041387
TMED9	0.912104413	1.557667416	1.656872624	1.912254128	1.220695801	1.038518173	1.733700748	0.871344083	1.291430245	0.884182441	1.995351015	1.713172621
TPRKB	0.31402899	0.361847775	0.51694056	0.446430254	0.48110823	0.266059905	0.657512615	0.298911591	0.318870019	0.334538901	0.193040413	0.27032095
PSMB6	1.128517487	1.495753314	1.633249895	1.542965865	0.992201813	0.999489582	1.648042087	0.989525334	1.139510781	0.952332141	0.815036951	1.568243857
MRPL22	0.447108573	0.645135016	0.779868582	0.719175766	0.530801604	0.445920612	0.873316702	0.421179081	0.514556152	0.411399047	0.362898049	0.807576883
SMTN	0.091554212	0.153302399	0.386573608	0.373299948	0.128240367	0.170070865	0.475891829	0.224490297	0.399559923	0.129335312	0.322310824	0.373574944
DYNLT1	1.046166196	1.266545954	1.676931024	1.721951869	0.947902883	0.875177377	1.601262894	0.956512236	1.116783337	0.927909556	0.719859697	1.339777566
TCEB1	0.823528062	1.041258001	1.329796002	1.31107639	0.862248233	0.864780494	1.348747125	0.877820335	1.039418837	0.817704856	0.489950583	1.147128747
ARHGAP18	0.144701776	0.28545675	0.690439798	0.501810702	0.082467688	0.281705058	0.590358395	0.124179322	0.389887331	0.139905295	0.22206855	0.42618741
COMMD4	0.398498994	0.528196295	0.688193045	0.553935921	0.524896177	0.501475456	0.795890074	0.423589443	0.479423398	0.399953	0.328518316	0.346721495
PTRF	1.111237662	1.536373195	1.684315338	1.842121091	0.504047405	1.286716314	1.784487904	1.650833876	1.974611295	1.105602645	1.506610646	1.273948492
LSM2	0.672480227	0.748748857	0.981800165	0.829384264	0.648313796	0.512282572	1.025530171	0.516188121	0.567895795	0.545996123	0.258267929	0.572452872
HNRNPH1	0.362598663	0.474198534	0.5379432	0.531664915	0.477124122	0.374332052	0.681311715	0.392920898	0.467477777	0.366295513	0.601365696	0.655201859
FGF1	0.009984876	0.070098407	0.239788065	0.454071925	0.002346618	0.012654486	0.375257036	0.036373249	0.419757865	0.009863979	0.03974261	0.129638925
NOL7	0.655209619	0.840412413	1.014063669	1.027459171	0.683766676	0.641902779	1.099762599	0.703655655	0.736266075	0.587593897	0.521196303	0.965581204
MANF	0.514851141	0.797012982	1.151466093	1.163390287	0.598568597	0.536147185	1.10936349	0.514039558	0.601915407	0.561872706	1.134175767	1.133351063
CBR3	0.203550234	0.21162794	0.522787441	0.265808395	0.045023396	0.295596125	0.525890518	0.339513461	0.328860355	0.246407552	0.152963214	0.091540191
LSM7	0.924724369	1.221693592	1.404582435	1.321780755	0.830890029	0.97966509	1.423563503	0.831326641	0.940646865	0.907127731	0.577334893	1.03933109
PDCD5	0.782373883	1.30036848	1.514039787	1.414259888	1.131561257	0.949174346	1.48651735	0.977283666	1.119979506	1.007803307	0.50212476	1.187937704
HNRNPM	0.475636618	0.705480661	0.81082645	0.734206571	0.517696491	0.574272473	0.920492454	0.566476198	0.62999605	0.563446295	0.898263224	0.807329819
MRPL36	0.532271259	0.685696031	0.925508786	1.014579534	0.593016648	0.590252835	1.001656713	0.563337479	0.665404651	0.539165506	0.301830283	0.812980227
C20orf27	0.274282947	0.543053803	0.766258083	0.578382033	0.34703675	0.451229902	0.758022427	0.457635253	0.471277643	0.2502319	0.258752565	0.471651333
PHB	0.68905132	1.12033079	1.342584313	1.232852581	0.607752602	0.723229416	1.282675568	0.711530577	0.797552347	0.636959602	0.738283662	1.104524711
TMBIM6	1.178731607	1.390388347	1.500712833	1.565126689	1.085382217	1.232801643	1.647680509	1.269510935	1.342894794	1.181579673	1.837617312	1.669363881
NEK2	0.002398361	0.003336372	0.031272027	0.017021488	0.000954046	0.002069686	0.22707681	0.000859312	0.026194436	0.001248276	0.037571964	0
DEF8	0.355604505	0.591645973	0.729916753	0.741660531	0.332004362	0.413624014	0.807733949	0.384085493	0.653598507	0.303840227	0.169149942	0.636256426
MRPL12	0.547630095	0.808442725	1.123787654	0.995886839	0.603214823	0.550051494	1.059501322	0.556905678	0.70020768	0.506185255	0.323821918	0.839440205
CDC42	1.098194849	1.412225778	1.378663663	1.420227186	0.915456576	1.095637591	1.525601226	0.995912331	1.218899029	0.978755698	0.804752405	1.33188725
MRPL41	0.88603873	1.225097922	1.463843332	1.445446151	0.972437962	0.964825967	1.460351363	1.047639173	1.118584779	0.921498767	0.578263384	1.19646736
ATP6V0B	0.529139164	0.724859107	1.063076851	1.247014481	0.849351999	0.625164099	1.113668236	0.660192757	0.765398905	0.643735578	0.726404881	1.306095872
TRIP13	0.005324497	0.022112424	0.164644913	0.107983916	0.003033826	0.008439118	0.282670712	0.005736287	0.067335329	0.003894907	0.06341976	0.008212462
NOP16	0.096103356	0.246518204	0.552123233	0.525572931	0.117594968	0.108583508	0.529638209	0.186223959	0.207166682	0.138393865	0.146246462	0.414165224
MYDGF	1.353662212	1.78312666	1.971342996	2.054894063	1.235352654	1.38115023	1.984287236	1.310243438	1.465699014	1.361648208	2.025714193	1.867777459
FXYD5	0.982427863	1.239608836	1.650448022	1.625498555	1.110605726	1.714897294	1.617612296	0.807888007	1.179449448	1.178762666	1.204595466	1.171729181
UBB	2.412104832	2.366247159	2.502698458	2.537375473	2.500598217	2.397443139	2.71854516	2.314263995	2.318526907	2.263889452	1.633978438	2.352476957
EIF1AX	0.823617971	0.906153424	1.439149763	1.226741848	0.62064901	0.838709132	1.291431661	0.790714141	0.821203634	0.785290127	0.618391236	1.150982853
VDAC3	0.416937995	0.552020856	0.668959094	0.624823999	0.524789682	0.527330669	0.804439798	0.484385671	0.553575088	0.427198481	0.379547569	0.499794697
COPS6	0.77689389	1.292990299	1.307767949	1.246007188	0.861133324	0.807061327	1.355627737	0.712909763	0.876489328	0.65615698	0.778342361	0.992731569
AXL	0.383892356	0.548603311	0.803558703	0.590169943	0.30934784	0.469041191	0.775848045	0.285666354	0.732680398	0.249424228	0.898312168	0.570563471
SYNCRIP	0.429920768	0.600929682	0.742786684	0.668112744	0.452482231	0.435179877	0.821722256	0.491033754	0.49096175	0.452501095	0.67309171	0.663877118
S100A3	0.021526722	0.131576526	0.306254704	0.283437166	0.035736311	0.148304278	0.366418084	0.049805292	0.19485222	0.028892078	0.044163306	0.083057989
POC1A	0.019221296	0.031031161	0.138734899	0.087177863	0.014686368	0.015112102	0.275345098	0.010627026	0.059052884	0.007871289	0.047931562	0.079344481
POLR2E	0.807112881	1.09953245	1.194618362	1.117881299	0.714662738	0.768880497	1.250207659	0.742845533	0.896413436	0.654531216	0.504521408	0.987939334
TBCB	0.841538384	1.085270679	1.228119964	1.303833647	0.544480783	0.800584916	1.290531888	0.80296137	0.954264281	0.57909143	0.541350941	0.84089084
POP7	0.279073194	0.437923835	0.752149104	0.665855361	0.257153859	0.303167065	0.721347111	0.322597365	0.41720059	0.307861636	0.186212389	0.534229269
NDUFS8	0.918875201	1.184013609	1.355865127	1.209279157	0.818509388	0.81055049	1.363012524	0.946950328	0.974559508	0.852536038	0.773058683	1.110409734
C1QBP	0.622507483	1.047214058	1.403281384	1.298242127	0.859635681	0.666705497	1.272201485	0.65687669	0.736478267	0.587620349	0.786497384	1.007702136
PPP4C	0.667956053	0.977494822	1.102012092	1.293302077	0.808032688	0.770915853	1.212165441	0.725683953	0.84877485	0.746674915	0.62309246	0.975118222
PGF	0.322220923	0.147854434	0.409435859	0.464801485	0.062230718	0.529864946	0.51132035	0.256071715	0.132795413	0.672886187	0.205486244	0.563817414
EMC6	0.505801164	0.658510491	0.8345236	0.829592123	0.594619323	0.520693538	0.916950088	0.515100006	0.627992913	0.494311841	0.353617428	0.823877179
OAZ1	2.36615954	2.65695106	2.844827215	2.837850429	2.362770217	2.539946144	2.883803628	2.414954634	2.55233144	2.475885793	1.65834041	2.678814357
STIP1	0.202364615	0.334481857	0.490758557	0.452980496	0.239057774	0.227764705	0.56755898	0.236717809	0.292369461	0.219583921	0.421611181	0.426689006
NTMT1	0.334927709	0.506497831	0.811070109	0.917643365	0.338822349	0.401213605	0.830770997	0.444399995	0.762719085	0.36199131	0.334719255	0.69192296
PPIH	0.149727318	0.227700484	0.352187843	0.288814557	0.14848192	0.128499713	0.455635256	0.14796531	0.176275818	0.121464092	0.121560251	0.124234608
SIVA1	0.690921992	0.858314239	1.20138101	1.035110006	0.826284498	0.852553761	1.171195331	0.779935297	0.817918541	0.813059336	0.3732182	0.703446144
CKAP5	0.142240417	0.142350887	0.135951213	0.111748624	0.127988788	0.160228937	0.351829952	0.155776839	0.156006675	0.12960183	0.301619896	0.137855594
CAP1	0.68085756	1.133451129	1.178216131	1.420448885	0.710040746	0.797384204	1.30378458	0.767057613	1.210578672	0.673733129	1.074532772	1.029185028
CBX1	0.450283394	0.455173791	0.544773977	0.442020523	0.449779765	0.492343289	0.703578974	0.50039262	0.439729876	0.530582749	0.321652482	0.371586399
PSMB5	1.288049113	1.488718802	1.69832662	1.657511574	1.444062368	1.131731941	1.728994375	1.231192999	1.263538839	1.146577829	1.04723763	1.471017265
NDUFS6	0.935745962	1.33914359	1.581772052	1.544550013	0.890310926	0.971523079	1.534907912	1.061206133	1.207362479	0.971387674	0.695518495	1.348444992
UQCC3	0.381056374	0.44201485	0.627238809	0.559271394	0.258078824	0.41521088	0.706988175	0.403245522	0.528966885	0.327681465	0.392528306	0.479022056
C11orf24	0.117259213	0.247804087	0.347542222	0.449767922	0.112881839	0.115937605	0.471083387	0.160696354	0.280431535	0.134247122	0.166539456	0.241754327
ATP5G1	0.901252175	1.293119176	1.63274271	1.373964916	0.693237488	0.77796794	1.459882715	0.908943504	0.989651217	0.832566853	0.695751139	1.219821108
SHCBP1	0.004794707	0.014769496	0.128525341	0.074619611	0.001541402	0.005398928	0.251830899	0.002041202	0.058350615	0.002261535	0.11444909	0.006690199
LGALS1	4.703005404	4.725431519	4.780694978	4.62690779	3.940604059	4.624122072	4.900953572	4.060195863	4.492870032	3.958631635	3.885136266	4.063375778
POLR2F	0.876323294	1.008094629	1.359659717	1.150517533	0.750497983	0.882485311	1.291267406	0.973809924	0.978497659	0.882594979	0.439021582	1.121483696
BNIP3	0.648043752	0.951098646	1.269687969	1.185745851	0.708421552	0.713554136	1.179132271	0.61048877	1.022006279	0.717365584	0.487351454	1.001279336
RNPS1	0.386808935	0.55507787	0.7478809	0.771089116	0.510102354	0.470886399	0.819736601	0.446661526	0.535010612	0.462273098	0.394429228	0.834361593
GUK1	1.571341202	1.798011641	2.187417571	2.12250771	1.514026039	1.58471471	2.09963417	1.714028673	1.825928064	1.474034233	0.877275461	1.928793908
TUBA1A	1.228548905	1.539038774	1.637213593	1.651479774	0.601599112	1.134683402	1.675178514	0.998890365	1.5374025	0.964875691	1.481970196	1.087069991
MRTO4	0.175195683	0.27725489	0.544085688	0.468585595	0.209568107	0.175597372	0.541896441	0.190331253	0.24561626	0.177738014	0.241097218	0.461115475
XRCC6	0.54400528	0.698410393	0.895850005	0.763481974	0.560991481	0.58439479	0.931381931	0.559423014	0.607253832	0.556895254	0.859660054	0.741428191
DCTN3	0.982916086	1.039621245	1.079285449	1.023704383	0.956887098	0.866117634	1.251859304	0.888834435	0.903575595	0.782384519	0.473144366	0.724271023
ANXA1	1.470671594	1.664751876	1.949546418	1.48989455	0.95364097	1.517597608	1.823694858	1.328978515	1.483538102	1.133516712	1.641281385	2.320390985
MXD3	0.023814676	0.016234886	0.083538967	0.031640627	0.01347186	0.016291331	0.220575307	0.013860521	0.040192576	0.01491044	0.07002961	0.033610326
TFPI2	0.094609606	0.999302064	1.30461884	0.520016578	1.293972397	0.06220989	0.950526591	0.100871743	0.157971681	0.080605313	0.669341519	0.710573629
HNRNPD	0.85915338	1.012463394	1.18218157	1.043364219	0.799145881	0.85634015	1.230367233	0.791824047	0.843424122	0.89575294	0.826718017	0.882471951
SURF4	0.440296357	0.642121107	0.711438483	0.78954573	0.566716371	0.48555035	0.863413165	0.613276613	0.565709315	0.619478836	0.904038401	0.785068331
UFD1L	0.373517832	0.570536551	0.727885527	0.729549816	0.440363867	0.373952108	0.787195737	0.373893453	0.493705247	0.348335665	0.308430132	0.698762992
POMP	1.481961816	1.868707135	2.09148958	2.229489351	1.530866779	1.545588874	2.104457045	1.601857475	1.848200202	1.474865803	1.167619277	2.068362793
HNRNPA3	0.740993168	0.982408187	1.051401772	0.967506894	0.612366837	0.862546069	1.138911638	0.788057725	0.785251612	0.887545636	0.915523177	1.152239822
PSMB2	0.812952585	1.077410883	1.162184517	1.147906623	0.923475679	0.741973917	1.243459979	0.744116077	0.859076605	0.706185185	0.560621582	1.134753771
COX17	0.391957524	0.458627364	0.752792794	0.627676522	0.232854909	0.407804467	0.744335893	0.420384349	0.564092525	0.327059241	0.216370199	0.700309765
CISD3	0.351494356	0.590675607	0.809725106	0.753748832	0.319158999	0.371371651	0.795267709	0.321257673	0.590552282	0.336483511	0.18376884	0.447660783
DKC1	0.124592984	0.25490155	0.417930128	0.438127709	0.192559659	0.145330147	0.484791981	0.16916457	0.191601749	0.16553333	0.256982821	0.410321102
WDR34	0.122505554	0.224634011	0.415480029	0.284147064	0.125345873	0.161691385	0.452131075	0.14658046	0.222723675	0.11360657	0.204210609	0.231233728
IFI27	0.213533541	0.296920303	0.808898728	0.780051011	0.050005785	0.43130446	0.481871918	1.956649551	0.863915873	0.584757949	0.3287087	0.699004851
ABI3BP	0.588841166	0.362612389	0.630058765	0.718266753	0.079770735	0.361012891	0.611779558	1.979254933	0.488230935	0.147116441	1.266177238	0.444882871
AKR1C1	0.662886691	0.195309621	0.518341001	0.151914317	0.465647529	1.066569937	0.314147495	1.561037962	0.607526364	0.966936677	0.366975461	0.49920494
CYP1B1	1.58320778	0.466048484	0.115301557	0.19523494	0.192003418	0.119083434	0.171394287	1.798409848	0.176855837	0.726484357	0.99874509	0.215559836
MFAP5	0.029565959	0.203295775	0.825621988	0.52731033	0.015028951	0.102973349	0.451172138	1.186681289	0.055905804	0.267604237	0.367766588	0.316343059
IGFBP6	1.482086525	1.623058026	1.748290868	1.114114684	0.916073933	2.525658519	1.337597949	2.495852746	1.264241111	1.744466415	1.995609239	1.247011368
C1S	0.838373234	0.526280762	0.436016697	0.351022706	1.29035223	1.63045561	0.212066032	1.751629122	0.736427744	1.964802086	1.210281262	0.242544864
CCL2	0.424858846	0.909389101	0.85753836	0.571905084	0.75269871	0.539587614	0.474339781	1.445716302	1.059356039	1.063326509	0.586706941	0.340608624
RARRES1	0.159569383	0.202343332	0.063065937	0.027653368	0.398398279	0.205976331	0.045412654	0.72994367	0.121325317	0.454522159	0.177482022	0.038605877
IFI6	0.47200214	0.299737457	0.276021534	0.223448586	0.243045567	1.600094652	0.235007605	1.354589053	0.846902319	1.659765493	0.550562628	0.196630081
RARRES2	0.209455289	0.090587242	0.074159067	0.115276056	0.26501988	0.163493663	0.04545235	0.927326911	0.322333362	1.628663549	0.159740796	0.024116659
SFRP1	0.304865358	0.098726264	0.161565987	0.035304206	0.026055045	0.513157378	0.138705757	0.940316164	0.175548257	1.149358729	0.207743601	0.075155785
NR2F2	0.298560271	0.310992473	0.311662016	0.435452306	0.286940626	0.531963726	0.330107093	1.237384497	1.294163334	0.33973538	0.36149831	0.204681673
COL3A1	1.260846386	1.793767601	0.825527811	1.888950667	3.178490037	1.592317265	0.880252717	2.609022773	1.906555996	2.245883116	2.346736794	0.384371539
STMN2	0.607123359	0.116355178	0.328439136	0.125935928	0.012479422	0.788722292	0.278472788	0.804163449	0.100246821	0.355463294	0.203257555	0.238432091
ITM2B	1.67335722	1.444282103	1.342865742	1.24314895	1.789158292	1.884617059	1.207020336	2.397730332	1.556392449	1.970078958	2.19861419	1.464527896
FBN1	0.844914959	0.829881068	0.564228877	0.520817779	0.855022285	0.779608896	0.511932824	1.558283184	0.699431246	1.157852152	1.646670722	0.262415847
RPS4Y1	0.04475574	1.081866794	0.088608394	0.100145627	2.238647078	2.201232164	0.237128341	2.093147294	1.242622402	2.225209751	0.302951884	0.396881755
AKR1C3	0.713706063	0.187521687	0.245899187	0.099686049	0.082450097	0.565790213	0.184534471	1.122659646	0.495100478	0.604643674	0.289703427	0.257818568
PLPP3	1.360336788	0.623264931	0.63128817	0.289437184	0.862530196	0.976498362	0.477187464	1.5448755	0.526014879	1.648144353	0.906619617	0.204705443
CST3	1.995153652	1.916795286	1.831117729	1.866273426	2.266961195	2.235694334	1.756829018	2.722630942	2.024684317	2.314946288	2.211045103	1.696814367
CLU	0.888967277	0.683023141	0.617611221	0.162933154	1.022968693	1.077419623	0.233898253	1.444341412	0.335986872	1.247832255	1.141400993	0.41266976
DCN	1.238413094	1.807882152	1.115792144	1.033497196	3.487194544	3.200752301	0.869363905	2.83423561	0.995502416	3.461415648	1.892172709	0.676724449
IFI16	1.15583	0.878165862	0.596166039	0.594273007	1.159686483	1.751599146	0.547069166	1.766776032	1.082328561	1.665978181	1.086998887	0.995722638
SECTM1	0.063960601	0.071770799	0.052942081	0.027752837	0.221316074	0.464959427	0.018872633	0.728236898	0.1743812	0.251023348	0.051619206	0.016154231
CCL13	0.021304037	0.010749987	0.008198494	0.015539419	0.008058915	0.011352787	0.013857009	0.447370625	0.096140998	0.033781255	0.047521232	0.036086691
ID1	0.415253226	0.372017652	0.908463641	0.438640651	0.081642991	0.834202127	0.743620308	1.143765908	0.272111013	0.342152376	0.351704922	0.405653425
MT-ND3	1.665613049	1.360274806	1.093905414	1.010179808	1.481420611	1.910502491	0.977101885	2.180293279	1.577670511	2.046877242	3.032607603	0.928091384
SFRP2	0.012681685	0.052941607	0.04734681	0.356420375	0.025852245	0.754968747	0.073825378	0.634340936	0.052092817	0.796910716	0.258818317	0.055975755
EFEMP1	1.394461622	0.703609517	0.697396976	0.672198583	0.662030752	0.557552675	0.427215121	1.675505291	0.5100324	1.643632995	1.874341443	0.41513964
CD81	0.571285681	0.43624421	0.540677861	0.476939988	0.293349801	1.241055291	0.469497413	1.290086404	0.976861023	1.049876343	0.615913678	0.301698864
MALAT1	5.803491563	5.172216138	4.795733705	4.901674093	5.645118701	5.871595167	4.348273099	6.140810534	5.836051969	5.87746662	6.730242695	5.01781719
FMO1	0.011133624	0.019176353	0.011053249	0.038627434	0.018502441	0.062237541	0.003452721	0.414722304	0.016196399	0.419781439	0.019170832	0.011332399
HGF	0.169300023	0.118533491	0.119688008	0.044239339	0.166768827	0.242973979	0.080627417	0.72309009	0.130992983	0.109960989	0.353250346	0.09300173
LY6E	1.662937373	1.638859006	1.698372802	1.514625527	1.455668324	2.849334828	1.564030628	2.427490017	1.584597128	2.249042218	1.478518787	1.335162714
PLAC9	1.224052353	0.928334188	1.409752276	1.568168893	0.805595715	1.456259921	1.16592061	1.998657015	1.544212885	1.702542488	1.063797496	0.643390756
SERPING1	0.916905331	0.318010216	0.32901565	0.278856175	0.453942934	0.860646652	0.197820352	1.194655609	0.733519285	1.327775995	0.949169119	0.177708293
IGFBP4	2.035014293	0.926012951	0.613555146	0.580856853	1.326394474	1.301658182	0.57982851	2.05128978	1.398100818	2.017906711	1.613452629	0.427288321
PRNP	0.182519661	0.222813469	0.214920758	0.219997005	0.31540488	0.509490241	0.227025968	0.731740893	0.19156249	0.421438924	0.423605738	0.411857007
SFRP4	0.524985333	0.082502841	0.025915727	0.01887603	0.02216816	0.072822388	0.027707699	0.615769987	0.224850335	0.116013385	0.224326389	0.070340248
LHFP	0.843711818	0.410376718	0.35033604	0.384763214	0.270779377	0.405143614	0.333188716	1.098148895	0.70182414	0.667949551	0.539147887	0.204949708
LGALS3	1.625159135	1.394420423	1.502589867	1.352228785	0.918315595	2.178576121	1.312397896	2.162577334	1.465267893	1.890847834	1.134566344	1.51977968
NABP1	0.498118455	0.280348308	0.170713154	0.122595244	0.168766323	0.267884215	0.103373187	0.81896475	0.622275985	0.487963595	0.47301871	0.157424199
CLDN11	0.325960961	0.631744609	0.971252162	0.327878477	0.092971496	0.955180316	0.462724679	1.183349327	0.768518918	0.715158579	0.445086783	0.569901588
APOD	0.024091122	0.036156176	0.066572656	0.055054135	0.023645232	0.902071623	0.030030309	0.605276514	0.111045831	0.978408726	0.087017664	0.099922319
C1R	1.189519518	0.705452475	0.57954105	0.419119329	1.467616822	1.561611467	0.286796586	1.579465127	0.985939325	1.986972533	1.571418499	0.314663216
HTRA1	0.713187315	0.441171887	0.616999391	0.691014658	0.308273964	0.749920327	0.474900398	1.23395272	0.88921484	1.265500611	1.106575116	0.196568191
NEAT1	2.973136649	2.417583364	1.611342067	1.373911586	2.940291664	3.16714893	1.412023978	3.137223356	2.930840043	2.972107389	3.312240057	2.231478659
MT-CO1	3.966902841	3.776356094	3.863116677	3.813742447	3.634795172	4.069206586	3.817139773	4.46691471	4.282936346	4.027789219	5.198738421	3.230229283
SPOCK1	0.400658895	0.265535338	0.241426156	0.276232057	0.391277434	0.193574041	0.201364874	0.802006561	0.100966103	0.445885391	0.60095978	0.207618873
ADH1B	0.055406535	0.004535852	0.001311461	0.001937499	0.006147777	0.206864343	0.001197196	0.392052816	0.126024238	0.404320937	0.033612636	0.004726839
FGF7	2.247870526	0.869042653	0.864495374	0.510689803	0.56374818	1.111643964	0.563067599	1.903666784	1.081544074	2.543814538	1.567022754	0.665529537
IFITM3	3.19394255	2.641909631	2.1470037	2.489709128	3.161711533	3.508465255	2.150031724	3.449892938	3.032430457	3.49907744	2.73416808	1.972618952
MT-ATP6	2.427915459	2.491115053	2.181215964	2.11902346	2.149498471	2.567149538	2.271073815	2.935845679	2.643598191	2.763347479	3.745611026	1.683425333
S100A10	2.377055757	2.57028037	2.796296823	2.033595007	1.138742887	2.474127786	2.556786591	2.79340668	2.127367185	1.997535122	1.378206473	2.206422776
TGFBR2	0.395061205	0.278742088	0.296171917	0.122293808	0.220020436	0.326938477	0.208283249	0.744655599	0.24549376	0.481843214	0.330830763	0.255755599
AKAP12	1.111083684	0.670520834	1.064461414	1.109353534	0.297642653	0.696827748	0.952080735	1.367659455	0.840882882	0.749097525	1.279113907	0.745815038
NOVA1	0.024506446	0.049460803	0.214200861	0.098684036	0.011587413	0.213693127	0.069791819	0.546971117	0.112711653	0.287020612	0.088142196	0.077541635
AKR1C2	0.250714043	0.088876257	0.43450169	0.124556368	0.04804847	0.248728314	0.414370089	0.711278937	0.338826919	0.291296644	0.116815264	0.223942088
TNFSF13B	0.08022809	0.043466614	0.018525611	0.009697901	0.030174731	0.244213915	0.017079042	0.449993331	0.070314873	0.172718968	0.069193843	0
AHR	0.301741229	0.162096586	0.062177151	0.099829867	0.121892275	0.215981982	0.096637726	0.634054484	0.301491472	0.166831862	0.255462129	0.194301096
MT-ND2	2.091243919	2.194961899	2.151970673	1.990968314	2.10752577	2.338857124	2.085626124	2.698862519	2.3808253	2.617031297	3.565677244	1.584414582
CYB5A	0.55513008	1.097724205	0.630977173	0.466877085	1.841823927	0.796692961	0.554804235	1.426188321	0.879256044	0.845546406	0.338866769	0.330517037
ARID5B	1.257361314	0.970177431	0.784892013	0.897724802	0.77492832	1.853677562	0.643157996	1.608298686	1.600075004	2.019811087	1.144981801	0.938877478
TIMP2	0.654016092	0.476687175	0.439215708	0.400410144	0.427527557	1.243956946	0.400959177	1.131731452	1.124692333	1.12139655	0.842201949	0.200319006
SNED1	0.338329652	0.108605043	0.060689174	0.023723939	0.022103894	0.241175476	0.060192473	0.57228415	0.218403012	0.204068301	0.266820705	0.027674013
LIMA1	1.291622463	1.130716851	0.664348664	0.873297125	0.543051499	1.171309343	0.78925756	1.561426491	1.290251205	1.482159458	1.322528632	1.138650457
MTSS1	0.085924877	0.075473421	0.055208797	0.015114284	0.007259411	0.03160241	0.036774323	0.471920364	0.090935323	0.111741595	0.080653343	0.07287491
SNX9	0.547994668	0.382539196	0.501182922	0.449444025	0.261654769	0.716822206	0.433195817	0.968811458	0.54164724	0.815037562	0.338296906	0.46341004
STAT1	0.393556086	0.39324345	0.34975001	0.374258393	0.204847813	0.646431827	0.294059501	0.883118906	0.557903314	0.791993399	0.542627248	0.301887757
MT-CO3	3.589832118	3.595999802	3.303507719	3.232125877	3.546846783	3.708143846	3.370805699	4.015637078	3.643082626	3.8332785	4.734486124	2.6989359
STEAP4	0.256083763	0.085792776	0.01687363	0.009366744	0.010956204	0.098087654	0.046611785	0.459869222	0.144355977	0.402646863	0.244702639	0.022130901
TFPI	0.77177921	0.540334988	0.47610642	0.781626794	0.580074876	0.695512882	0.633772472	1.103185001	0.951162184	0.39861511	1.35889907	0.731764257
ASPN	0.013514352	0.016326631	0.020001765	0.010912925	0.004251636	0.023696034	0.001969529	0.338684408	0.086227177	0.180029872	0.04373354	0
FAM20A	0.377934908	0.099367397	0.049291817	0.015973473	0.096442128	0.240801167	0.058482124	0.584124832	0.07380885	0.538782665	0.253175538	0.028736004
MEOX2	0.042970587	0.058701294	0.092221177	0.069641077	0.005828471	0.080148356	0.061500379	0.472653109	0.129438652	0.013000607	0.054432365	0.066240928
PRRX1	1.112954616	0.841646253	1.18297156	1.188039734	0.342319102	1.058983737	1.123886643	1.579259493	1.524785172	1.579371983	0.872876443	0.818882603
MT-ND1	2.337918982	2.279319813	2.292498454	2.157715783	2.434032017	2.571551382	2.241767076	2.843001602	2.50306197	2.763816419	3.362768044	1.91494453
PRG4	0.027931814	0.017301921	0.0985878	0.01182251	0.002384869	0.003235417	0.013369125	0.371907642	0.006109231	0.007260139	0.067170756	0.062376053
ABCA8	0.291107184	0.140702075	0.056497288	0.044327922	0.325084563	0.072644939	0.046305112	0.558682758	0.163830406	0.215885053	0.38406141	0.017959298
SH3KBP1	0.444139218	0.367946613	0.401412501	0.601851123	0.405153407	0.785057373	0.487918283	0.95101533	0.359029872	0.804028479	0.335302975	0.402586417
ID3	1.345524437	0.744661811	1.295202443	1.257115558	0.266352372	1.175790236	1.341635854	1.691175086	1.311626097	1.324997607	0.871065149	0.795875624
CCDC80	2.08186429	1.766208198	1.707498345	1.62248285	0.932034306	1.499367005	1.632259615	2.19924016	1.715132914	2.288918872	2.694009736	1.190734268
LAMA4	1.033273414	0.619825208	0.743949019	0.753501631	0.214418494	0.841737032	0.693354588	1.293878117	0.94948	1.124907629	1.367010746	0.662248832
MT-CYB	2.986371193	3.056277588	2.998058229	2.849670392	2.763112211	3.059979558	2.924314835	3.456761134	3.164126149	3.223775143	4.248843436	2.51946673
TGFBR3	0.112648275	0.065508889	0.077131916	0.02898024	0.115216907	0.298373508	0.046777668	0.474780965	0.198344984	0.344761286	0.137302699	0.098912027
PRELP	0.040241854	0.020271738	0.022628671	0.012573987	0.00561124	0.17781893	0.014947119	0.412661216	0.242308739	0.267218264	0.087931363	0.008955677
CFH	0.486856023	0.26193827	0.089135867	0.09318924	0.3670942	0.698522866	0.102153041	0.6895982	0.310596827	0.520366771	0.94585749	0.060463719
FSTL1	1.157853774	0.925765232	0.834243456	0.908185947	0.796042734	0.745059141	0.875931769	1.410824162	1.182744659	1.180631333	1.739184344	0.480782307
GPNMB	0.076745891	0.084137071	0.134045105	0.10146144	0.432424787	1.122076182	0.090289395	0.658578679	0.54245628	0.732472924	0.311793383	0.266649941
EBF2	0.009645158	0.0299442	0.131591517	0.065455002	0.00405774	0.00874889	0.064620721	0.428261541	0.155474275	0.045508527	0.06156936	0.113205488
SDPR	0.002592999	0.026238271	0.005704052	0.003615082	0.008841783	0.023634437	0.015423924	0.357273387	0.133689992	0.007275001	0.012975129	0.034371266
VGLL3	0.357647921	0.219077439	0.09487698	0.126019913	0.037602647	0.416550644	0.112519654	0.614354804	0.335010973	0.621017324	0.333010869	0.173495194
C6orf48	1.294970674	0.9275329	0.987194384	1.110482014	1.26282133	1.550103021	1.01880411	1.619689602	1.202029919	1.760066921	0.59911905	1.652619003
TNFSF10	0.044755884	0.006915969	0.007200287	0.014016053	0.007371206	0.093537131	0.005016297	0.353232402	0.032873365	0.098392939	0.032069273	0.235738903
GABARAP	1.018081412	0.754539228	0.576443865	0.601459731	0.997890951	1.271927936	0.539292891	1.274458931	0.886631374	1.254438688	0.395282715	0.76656
SNCG	0.248354097	0.256557322	0.416332699	0.22546592	0.204862078	0.289949223	0.267837579	0.636606352	0.819342127	0.140507198	0.082802439	0.243709173
COL18A1	0.142989839	0.122273555	0.137616579	0.432084352	0.246148955	0.434990515	0.159804766	0.583112744	0.557890786	0.235846714	0.46292277	0.131000743
GUCY1A3	0.005202838	0.017254217	0.004979796	0.065138151	0.024049472	0.125278045	0.005742136	0.301424519	0.10148655	0.214350359	0.036658166	0
ANGPTL2	0.331753474	0.126511226	0.091179986	0.18640556	0.434858602	0.55459781	0.107465902	0.64145371	0.453991939	0.687013035	0.317556666	0.190108381
FMOD	0.071632853	0.019415963	0.016598392	0.03941348	0.085515116	0.060671448	0.01603311	0.367782758	0.085578819	0.201082053	0.130518081	0
CTSL	0.933738045	0.969066314	1.541073739	1.19489328	1.049980462	1.533173876	1.31619652	1.576047343	0.989957108	1.407068062	1.599603123	0.891298991
PSAP	1.320048753	1.039806049	0.910720893	0.993402274	1.668616777	1.674019948	0.819912813	1.664284787	1.376778166	1.562401562	2.052066998	1.318621201
FCGRT	0.84789659	0.520284054	0.352675087	0.269157506	1.107179938	1.302364556	0.251259251	1.090440302	0.598858282	1.539512575	0.755997236	0.322784069
OLFML2B	0.255299984	0.121593651	0.136371223	0.347559929	0.066901108	0.17168943	0.214532822	0.534239123	0.385351007	0.514834906	0.43758737	0.05087277
LRRC17	0.189683971	0.237740444	0.025242107	0.021983813	0.283870564	0.052793982	0.056505146	0.458100146	0.113489785	0.186852125	0.153415491	0.014522259
MXRA5	0.086414053	0.034095954	0.026565471	0.038755239	0.018236106	0.26225864	0.013974598	0.401544166	0.019733645	0.300704209	0.133867582	0.039104019
A2M	0.009425746	0.014833638	0.011253838	0.044877935	0.006684625	0.038607817	0.011317532	0.319602142	0.301861111	0.162763464	0.099751534	0.071368157
SDCBP	0.7118301	0.664692514	0.649243091	0.609720115	1.070725678	1.311625743	0.784295781	1.158872354	0.825243326	1.117428345	0.568413686	1.184033214
DAB2	1.056342437	0.84826916	0.694072856	0.843924871	0.340069421	1.373488463	0.597017913	1.327569192	1.207963303	1.356041078	0.972450576	0.784942021
RARRES3	0.642234761	0.283669659	0.134454887	0.087206382	0.188032722	0.477944373	0.126913133	0.683398605	0.307155686	0.519704931	0.162104452	0.177183116
OSBPL1A	0.177350729	0.145362548	0.161338754	0.104564876	0.19737796	0.412412275	0.120221322	0.51848749	0.22022109	0.243431147	0.142237773	0.16886364
CFD	0.570870965	0.252890521	0.382534534	0.2592032	0.701852799	1.406343858	0.112875331	0.952918434	0.302831838	2.091326391	0.54726322	0.162529642
MT-ND4	3.320826914	3.21372803	3.072819823	2.955235825	2.941878853	3.233096349	3.051856113	3.571898429	3.370192766	3.42596993	4.506047728	2.562923452
COL21A1	0.188816111	0.062805551	0.011588398	0.021421185	0.026065899	0.292840699	0.015355192	0.413258284	0.152017644	0.099198397	0.167414166	0.027775009
PDGFRB	0.528407666	0.411520269	0.347520333	0.895447932	0.251791689	0.687347443	0.513499516	0.878541033	1.049114307	0.654125934	1.007821039	0.138580841
SPTBN1	0.413533383	0.602877332	0.363533263	0.3479639	0.405229333	0.546637146	0.498674212	0.816820486	0.552715655	0.305742032	0.901924365	0.341598865
CHI3L2	0.071626769	0.013225954	0.005578509	0.001927471	0.115754024	0.034991288	0.004958903	0.233360367	0.035381951	0.235454156	0.022675174	0
ARL6IP5	1.160539725	0.985572984	1.005781497	0.680234546	0.822210621	1.412393493	1.00100305	1.413835096	0.953975124	1.268843312	1.374523148	0.861099501
NUPR1	1.218079683	1.29206961	0.722123396	1.555315923	2.072939372	2.074148077	0.89150595	1.823778458	1.683735339	1.789764178	0.733597971	1.603099667
MTUS1	0.064200712	0.029797283	0.016133233	0.020062492	0.011532428	0.261506016	0.014085554	0.35612823	0.183003565	0.093571794	0.043464163	0.075688321
MARCKS	1.502987802	1.279138927	1.02039832	1.308456522	0.80750198	1.461472975	1.298165968	1.644019141	1.23393412	1.310646509	1.430706467	1.21096574
DDR2	0.757317327	0.505112362	0.431395746	0.430495043	0.423714427	0.591129191	0.402645922	0.916825744	0.652952102	0.73884807	0.966941765	0.333785052
STAT3	0.453637009	0.321140886	0.147455977	0.180898441	0.489696356	0.539454719	0.235735758	0.686227576	0.428555214	0.779712954	0.413732351	0.361911441
[truncated: 1,749 more rows]
