# Supplementary material for: Single‐cell transcriptome atlas of human mesenchymal stem cells exploring cellular heterogeneity
Source: Clin Transl Med. 2021 Dec 29;11(12):e650. doi: 10.1002/ctm2.650 (PMC8715893; doi:10.1002/ctm2.650)
Supplement: Supplementary file 26 — Supporting Information [file CTM2-11-e650-s014.xlsx]

## Sheet: Bone marrow C0
CategoryID	GO	Description	LogP	Enrichment	Z-score	#TotalGeneInLibrary	#GeneInGO	#GeneInHitList	#GeneInGOAndHitList	%InGO	STDV %InGO	GeneID	Hits	Log(q-value)
19	GO:0019886	antigen processing and presentation of exogenous peptide antigen via MHC class II	-8.8	51	17	24155	98	29	6	21	7.5	972|3108|3113|3115|3122|3123	CD74|HLA-DMA|HLA-DPA1|HLA-DPB1|HLA-DRA|HLA-DRB1	-5.8
19	GO:0002495	antigen processing and presentation of peptide antigen via MHC class II	-8.7	49	17	24155	101	29	6	21	7.5	972|3108|3113|3115|3122|3123	CD74|HLA-DMA|HLA-DPA1|HLA-DPB1|HLA-DRA|HLA-DRB1	-5.8
19	GO:0002504	antigen processing and presentation of peptide or polysaccharide antigen via MHC class II	-8.7	49	17	24155	102	29	6	21	7.5	972|3108|3113|3115|3122|3123	CD74|HLA-DMA|HLA-DPA1|HLA-DPB1|HLA-DRA|HLA-DRB1	-5.8
21	GO:0023026	MHC class II protein complex binding	-8.5	210	29	24155	16	29	4	14	6.4	972|3108|3122|3123	CD74|HLA-DMA|HLA-DRA|HLA-DRB1	-5.7
19	GO:0048705	skeletal system morphogenesis	-8	24	13	24155	239	29	7	24	7.9	860|1749|2296|3202|4188|6424|23314	RUNX2|DLX5|FOXC1|HOXA5|MDFI|SFRP4|SATB2	-5.2
19	GO:0019221	cytokine-mediated signaling pathway	-7.8	10	9.4	24155	798	29	10	34	8.8	972|2296|2353|3113|3115|3122|3123|3717|3953|3977	CD74|FOXC1|FOS|HLA-DPA1|HLA-DPB1|HLA-DRA|HLA-DRB1|JAK2|LEPR|LIFR	-5
21	GO:0023023	MHC protein complex binding	-7.7	130	23	24155	25	29	4	14	6.4	972|3108|3122|3123	CD74|HLA-DMA|HLA-DRA|HLA-DRB1	-4.9
21	GO:0001228	DNA-binding transcription activator activity, RNA polymerase II-specific	-7.5	15	10	24155	439	29	8	28	8.3	860|1749|2296|2353|2354|3202|9935|23314	RUNX2|DLX5|FOXC1|FOS|FOSB|HOXA5|MAFB|SATB2	-4.7
19	GO:0002478	antigen processing and presentation of exogenous peptide antigen	-7.3	29	13	24155	175	29	6	21	7.5	972|3108|3113|3115|3122|3123	CD74|HLA-DMA|HLA-DPA1|HLA-DPB1|HLA-DRA|HLA-DRB1	-4.6
21	GO:0042605	peptide antigen binding	-7.2	100	20	24155	33	29	4	14	6.4	3113|3115|3122|3123	HLA-DPA1|HLA-DPB1|HLA-DRA|HLA-DRB1	-4.5
19	GO:0019884	antigen processing and presentation of exogenous antigen	-7.2	27	12	24155	182	29	6	21	7.5	972|3108|3113|3115|3122|3123	CD74|HLA-DMA|HLA-DPA1|HLA-DPB1|HLA-DRA|HLA-DRB1	-4.5
19	GO:0060333	interferon-gamma-mediated signaling pathway	-7.1	46	15	24155	91	29	5	17	7	3113|3115|3122|3123|3717	HLA-DPA1|HLA-DPB1|HLA-DRA|HLA-DRB1|JAK2	-4.5
19	GO:0048002	antigen processing and presentation of peptide antigen	-7	26	12	24155	190	29	6	21	7.5	972|3108|3113|3115|3122|3123	CD74|HLA-DMA|HLA-DPA1|HLA-DPB1|HLA-DRA|HLA-DRB1	-4.4
19	GO:0034341	response to interferon-gamma	-6.9	25	12	24155	199	29	6	21	7.5	3113|3115|3122|3123|3717|58191	HLA-DPA1|HLA-DPB1|HLA-DRA|HLA-DRB1|JAK2|CXCL16	-4.3
19	GO:0019882	antigen processing and presentation	-6.6	22	11	24155	227	29	6	21	7.5	972|3108|3113|3115|3122|3123	CD74|HLA-DMA|HLA-DPA1|HLA-DPB1|HLA-DRA|HLA-DRB1	-4
19	GO:0048568	embryonic organ development	-6.2	14	9.1	24155	429	29	7	24	7.9	860|1749|2296|3202|4188|9935|23314	RUNX2|DLX5|FOXC1|HOXA5|MDFI|MAFB|SATB2	-3.7
19	GO:0007389	pattern specification process	-6.1	13	8.9	24155	446	29	7	24	7.9	2296|3202|4188|9935|10252|23314|23500	FOXC1|HOXA5|MDFI|MAFB|SPRY1|SATB2|DAAM2	-3.6
19	GO:0048562	embryonic organ morphogenesis	-6	17	9.7	24155	288	29	6	21	7.5	860|1749|3202|4188|9935|23314	RUNX2|DLX5|HOXA5|MDFI|MAFB|SATB2	-3.4
21	GO:0042277	peptide binding	-5.9	16	9.4	24155	304	29	6	21	7.5	972|3113|3115|3122|3123|3953	CD74|HLA-DPA1|HLA-DPB1|HLA-DRA|HLA-DRB1|LEPR	-3.3
19	GO:0001501	skeletal system development	-5.7	11	8.2	24155	518	29	7	24	7.9	860|1749|2296|3202|4188|6424|23314	RUNX2|DLX5|FOXC1|HOXA5|MDFI|SFRP4|SATB2	-3.2
19	GO:0071346	cellular response to interferon-gamma	-5.7	23	10	24155	180	29	5	17	7	3113|3115|3122|3123|3717	HLA-DPA1|HLA-DPB1|HLA-DRA|HLA-DRB1|JAK2	-3.1
21	GO:0000978	RNA polymerase II proximal promoter sequence-specific DNA binding	-5.5	11	7.9	24155	544	29	7	24	7.9	860|1749|2353|2354|3202|9935|23314	RUNX2|DLX5|FOS|FOSB|HOXA5|MAFB|SATB2	-3.1
21	GO:0000977	RNA polymerase II regulatory region sequence-specific DNA binding	-5.5	8.5	7.4	24155	788	29	8	28	8.3	860|1749|2296|2353|2354|3202|9935|23314	RUNX2|DLX5|FOXC1|FOS|FOSB|HOXA5|MAFB|SATB2	-3.1
21	GO:0001012	RNA polymerase II regulatory region DNA binding	-5.5	8.4	7.3	24155	794	29	8	28	8.3	860|1749|2296|2353|2354|3202|9935|23314	RUNX2|DLX5|FOXC1|FOS|FOSB|HOXA5|MAFB|SATB2	-3.1
21	GO:0000987	proximal promoter sequence-specific DNA binding	-5.5	10	7.8	24155	560	29	7	24	7.9	860|1749|2353|2354|3202|9935|23314	RUNX2|DLX5|FOS|FOSB|HOXA5|MAFB|SATB2	-3
21	GO:0033218	amide binding	-5.4	14	8.4	24155	367	29	6	21	7.5	972|3113|3115|3122|3123|3953	CD74|HLA-DPA1|HLA-DPB1|HLA-DRA|HLA-DRB1|LEPR	-2.9
19	GO:0048704	embryonic skeletal system morphogenesis	-5.3	36	12	24155	93	29	4	14	6.4	860|3202|4188|23314	RUNX2|HOXA5|MDFI|SATB2	-2.9
19	GO:0048598	embryonic morphogenesis	-5.3	9.9	7.6	24155	586	29	7	24	7.9	860|1749|2296|3202|4188|9935|23314	RUNX2|DLX5|FOXC1|HOXA5|MDFI|MAFB|SATB2	-2.9
19	GO:0001958	endochondral ossification	-5.3	89	16	24155	28	29	3	10	5.7	860|1749|2296	RUNX2|DLX5|FOXC1	-2.9
19	GO:0036075	replacement ossification	-5.3	89	16	24155	28	29	3	10	5.7	860|1749|2296	RUNX2|DLX5|FOXC1	-2.9
19	GO:0060349	bone morphogenesis	-5	29	10	24155	114	29	4	14	6.4	860|1749|2296|6424	RUNX2|DLX5|FOXC1|SFRP4	-2.6
19	GO:0002250	adaptive immune response	-4.9	8.6	7	24155	679	29	7	24	7.9	972|3108|3113|3115|3122|3123|3717	CD74|HLA-DMA|HLA-DPA1|HLA-DPB1|HLA-DRA|HLA-DRB1|JAK2	-2.6
19	GO:0048706	embryonic skeletal system development	-4.8	26	9.9	24155	126	29	4	14	6.4	860|3202|4188|23314	RUNX2|HOXA5|MDFI|SATB2	-2.5
19	GO:0071363	cellular response to growth factor stimulus	-4.8	8.2	6.8	24155	709	29	7	24	7.9	860|1749|2296|2353|5764|6424|10252	RUNX2|DLX5|FOXC1|FOS|PTN|SFRP4|SPRY1	-2.5
19	GO:0042110	T cell activation	-4.8	11	7.3	24155	466	29	6	21	7.5	860|972|3113|3115|3953|9935	RUNX2|CD74|HLA-DPA1|HLA-DPB1|LEPR|MAFB	-2.5
19	GO:1903706	regulation of hemopoiesis	-4.7	10	7.2	24155	477	29	6	21	7.5	972|2296|2353|3202|5764|9935	CD74|FOXC1|FOS|HOXA5|PTN|MAFB	-2.4
19	GO:0070848	response to growth factor	-4.7	7.9	6.6	24155	739	29	7	24	7.9	860|1749|2296|2353|5764|6424|10252	RUNX2|DLX5|FOXC1|FOS|PTN|SFRP4|SPRY1	-2.4
19	GO:0032570	response to progesterone	-4.7	56	13	24155	45	29	3	10	5.7	2353|2354|5764	FOS|FOSB|PTN	-2.4
21	GO:0003823	antigen binding	-4.4	20	8.6	24155	163	29	4	14	6.4	3113|3115|3122|3123	HLA-DPA1|HLA-DPB1|HLA-DRA|HLA-DRB1	-2.1
19	GO:0048008	platelet-derived growth factor receptor signaling pathway	-4.4	44	11	24155	57	29	3	10	5.7	868|3717|5157	CBLB|JAK2|PDGFRL	-2.1
19	GO:0003002	regionalization	-4.3	12	7.1	24155	351	29	5	17	7	2296|3202|4188|9935|10252	FOXC1|HOXA5|MDFI|MAFB|SPRY1	-2
19	GO:1903708	positive regulation of hemopoiesis	-4.1	18	8	24155	188	29	4	14	6.4	972|2296|2353|3202	CD74|FOXC1|FOS|HOXA5	-1.9
19	GO:0060541	respiratory system development	-4.1	17	7.8	24155	198	29	4	14	6.4	1749|3202|5764|10252	DLX5|HOXA5|PTN|SPRY1	-1.9
19	GO:0060350	endochondral bone morphogenesis	-4	34	9.9	24155	73	29	3	10	5.7	860|1749|2296	RUNX2|DLX5|FOXC1	-1.9
19	GO:0050852	T cell receptor signaling pathway	-4	16	7.7	24155	202	29	4	14	6.4	3113|3115|3122|3123	HLA-DPA1|HLA-DPB1|HLA-DRA|HLA-DRB1	-1.8
19	GO:0001503	ossification	-4	10	6.6	24155	399	29	5	17	7	860|1749|2296|5764|23314	RUNX2|DLX5|FOXC1|PTN|SATB2	-1.8
19	GO:0045785	positive regulation of cell adhesion	-4	10	6.6	24155	403	29	5	17	7	972|3113|3115|3717|5764	CD74|HLA-DPA1|HLA-DPB1|JAK2|PTN	-1.8
21	GO:0008134	transcription factor binding	-3.9	7.6	5.9	24155	661	29	6	21	7.5	860|2296|2353|2354|4188|9935	RUNX2|FOXC1|FOS|FOSB|MDFI|MAFB	-1.8
19	GO:0060348	bone development	-3.9	15	7.4	24155	217	29	4	14	6.4	860|1749|2296|6424	RUNX2|DLX5|FOXC1|SFRP4	-1.7
19	GO:0030099	myeloid cell differentiation	-3.9	10	6.4	24155	418	29	5	17	7	972|2353|3202|3717|9935	CD74|FOS|HOXA5|JAK2|MAFB	-1.7
19	GO:0048732	gland development	-3.8	9.6	6.3	24155	435	29	5	17	7	2296|3202|3717|5764|9935	FOXC1|HOXA5|JAK2|PTN|MAFB	-1.7
19	GO:0045639	positive regulation of myeloid cell differentiation	-3.7	27	8.7	24155	92	29	3	10	5.7	972|2353|3202	CD74|FOS|HOXA5	-1.6
19	GO:0007169	transmembrane receptor protein tyrosine kinase signaling pathway	-3.7	6.9	5.6	24155	722	29	6	21	7.5	860|868|2296|3717|5157|10252	RUNX2|CBLB|FOXC1|JAK2|PDGFRL|SPRY1	-1.6
19	GO:0030217	T cell differentiation	-3.7	14	7	24155	240	29	4	14	6.4	860|972|3953|9935	RUNX2|CD74|LEPR|MAFB	-1.6
19	GO:0007420	brain development	-3.7	6.8	5.5	24155	734	29	6	21	7.5	1749|2296|5764|9935|23314|55755	DLX5|FOXC1|PTN|MAFB|SATB2|CDK5RAP2	-1.6
19	GO:0046649	lymphocyte activation	-3.7	6.8	5.5	24155	736	29	6	21	7.5	860|972|3113|3115|3953|9935	RUNX2|CD74|HLA-DPA1|HLA-DPB1|LEPR|MAFB	-1.6
21	GO:0004896	cytokine receptor activity	-3.7	26	8.5	24155	96	29	3	10	5.7	972|3953|3977	CD74|LEPR|LIFR	-1.6
19	GO:0048872	homeostasis of number of cells	-3.7	13	6.8	24155	247	29	4	14	6.4	972|3202|3717|9935	CD74|HOXA5|JAK2|MAFB	-1.6
19	GO:0045637	regulation of myeloid cell differentiation	-3.7	13	6.8	24155	252	29	4	14	6.4	972|2353|3202|9935	CD74|FOS|HOXA5|MAFB	-1.5
19	GO:2000027	regulation of animal organ morphogenesis	-3.6	13	6.7	24155	254	29	4	14	6.4	860|2296|5764|10252	RUNX2|FOXC1|PTN|SPRY1	-1.5
19	GO:0045596	negative regulation of cell differentiation	-3.6	6.6	5.4	24155	757	29	6	21	7.5	972|3202|5764|9935|23500|55755	CD74|HOXA5|PTN|MAFB|DAAM2|CDK5RAP2	-1.5
19	GO:0060322	head development	-3.6	6.4	5.3	24155	777	29	6	21	7.5	1749|2296|5764|9935|23314|55755	DLX5|FOXC1|PTN|MAFB|SATB2|CDK5RAP2	-1.5
19	GO:0002768	immune response-regulating cell surface receptor signaling pathway	-3.5	8.2	5.7	24155	506	29	5	17	7	2353|3113|3115|3122|3123	FOS|HLA-DPA1|HLA-DPB1|HLA-DRA|HLA-DRB1	-1.4
19	GO:0002521	leukocyte differentiation	-3.5	8.1	5.6	24155	516	29	5	17	7	860|972|2353|3953|9935	RUNX2|CD74|FOS|LEPR|MAFB	-1.4
19	GO:0030218	erythrocyte differentiation	-3.5	22	7.7	24155	115	29	3	10	5.7	3202|3717|9935	HOXA5|JAK2|MAFB	-1.4
19	GO:0002761	regulation of myeloid leukocyte differentiation	-3.4	21	7.7	24155	117	29	3	10	5.7	972|2353|9935	CD74|FOS|MAFB	-1.3
19	GO:0050890	cognition	-3.4	11	6.2	24155	296	29	4	14	6.4	2353|3122|5764|10752	FOS|HLA-DRA|PTN|CHL1	-1.3
19	GO:0034101	erythrocyte homeostasis	-3.4	20	7.4	24155	123	29	3	10	5.7	3202|3717|9935	HOXA5|JAK2|MAFB	-1.3
19	GO:0051101	regulation of DNA binding	-3.4	20	7.4	24155	124	29	3	10	5.7	2296|3717|4188	FOXC1|JAK2|MDFI	-1.3
21	GO:0019955	cytokine binding	-3.3	19	7.3	24155	129	29	3	10	5.7	972|3953|3977	CD74|LEPR|LIFR	-1.2
19	GO:0050671	positive regulation of lymphocyte proliferation	-3.3	19	7.2	24155	130	29	3	10	5.7	972|3113|3115	CD74|HLA-DPA1|HLA-DPB1	-1.2
19	GO:0032946	positive regulation of mononuclear cell proliferation	-3.3	19	7.2	24155	131	29	3	10	5.7	972|3113|3115	CD74|HLA-DPA1|HLA-DPB1	-1.2
19	GO:0050851	antigen receptor-mediated signaling pathway	-3.3	11	5.9	24155	316	29	4	14	6.4	3113|3115|3122|3123	HLA-DPA1|HLA-DPB1|HLA-DRA|HLA-DRB1	-1.2
19	GO:0070665	positive regulation of leukocyte proliferation	-3.2	18	7	24155	139	29	3	10	5.7	972|3113|3115	CD74|HLA-DPA1|HLA-DPB1	-1.2
19	GO:0090263	positive regulation of canonical Wnt signaling pathway	-3.1	17	6.7	24155	147	29	3	10	5.7	1749|6424|23500	DLX5|SFRP4|DAAM2	-1.1
19	GO:0002262	myeloid cell homeostasis	-3.1	17	6.7	24155	148	29	3	10	5.7	3202|3717|9935	HOXA5|JAK2|MAFB	-1.1
19	GO:0030902	hindbrain development	-3.1	16	6.6	24155	152	29	3	10	5.7	2296|5764|9935	FOXC1|PTN|MAFB	-1.1
19	GO:0030098	lymphocyte differentiation	-3.1	9.4	5.5	24155	353	29	4	14	6.4	860|972|3953|9935	RUNX2|CD74|LEPR|MAFB	-1.1
19	GO:0007178	transmembrane receptor protein serine/threonine kinase signaling pathway	-3.1	9.4	5.5	24155	353	29	4	14	6.4	860|1749|2353|6424	RUNX2|DLX5|FOS|SFRP4	-1.1
19	GO:0043009	chordate embryonic development	-3.1	6.6	5	24155	629	29	5	17	7	860|2296|3202|4188|23314	RUNX2|FOXC1|HOXA5|MDFI|SATB2	-1
19	GO:1903707	negative regulation of hemopoiesis	-3.1	16	6.5	24155	155	29	3	10	5.7	972|3202|9935	CD74|HOXA5|MAFB	-1
19	GO:0030509	BMP signaling pathway	-3.1	16	6.5	24155	157	29	3	10	5.7	860|1749|6424	RUNX2|DLX5|SFRP4	-1
19	GO:0030111	regulation of Wnt signaling pathway	-3	9.1	5.4	24155	366	29	4	14	6.4	1749|4188|6424|23500	DLX5|MDFI|SFRP4|DAAM2	-1
19	GO:0006935	chemotaxis	-3	6.5	4.9	24155	645	29	5	17	7	972|1749|5764|10752|58191	CD74|DLX5|PTN|CHL1|CXCL16	-1
19	GO:0009792	embryo development ending in birth or egg hatching	-3	6.4	4.9	24155	646	29	5	17	7	860|2296|3202|4188|23314	RUNX2|FOXC1|HOXA5|MDFI|SATB2	-1
19	GO:0042330	taxis	-3	6.4	4.9	24155	647	29	5	17	7	972|1749|5764|10752|58191	CD74|DLX5|PTN|CHL1|CXCL16	-1
19	GO:0071772	response to BMP	-3	15	6.2	24155	170	29	3	10	5.7	860|1749|6424	RUNX2|DLX5|SFRP4	-0.94
19	GO:0071773	cellular response to BMP stimulus	-3	15	6.2	24155	170	29	3	10	5.7	860|1749|6424	RUNX2|DLX5|SFRP4	-0.94
19	GO:0048545	response to steroid hormone	-3	8.7	5.2	24155	385	29	4	14	6.4	2353|2354|3717|5764	FOS|FOSB|JAK2|PTN	-0.94
19	GO:0030324	lung development	-2.9	15	6.2	24155	172	29	3	10	5.7	3202|5764|10252	HOXA5|PTN|SPRY1	-0.93
19	GO:0048589	developmental growth	-2.9	6.2	4.7	24155	674	29	5	17	7	2296|3202|3953|5764|10252	FOXC1|HOXA5|LEPR|PTN|SPRY1	-0.93
19	GO:0016525	negative regulation of angiogenesis	-2.9	14	6.2	24155	173	29	3	10	5.7	2296|3202|5764	FOXC1|HOXA5|PTN	-0.93
19	GO:0002764	immune response-regulating signaling pathway	-2.9	6.1	4.7	24155	678	29	5	17	7	2353|3113|3115|3122|3123	FOS|HLA-DPA1|HLA-DPB1|HLA-DRA|HLA-DRB1	-0.93
19	GO:2000181	negative regulation of blood vessel morphogenesis	-2.9	14	6.1	24155	175	29	3	10	5.7	2296|3202|5764	FOXC1|HOXA5|PTN	-0.92
19	GO:0050867	positive regulation of cell activation	-2.9	8.5	5.2	24155	394	29	4	14	6.4	972|3113|3115|3717	CD74|HLA-DPA1|HLA-DPB1|JAK2	-0.92
19	GO:0030323	respiratory tube development	-2.9	14	6.1	24155	176	29	3	10	5.7	3202|5764|10252	HOXA5|PTN|SPRY1	-0.92
19	GO:0001959	regulation of cytokine-mediated signaling pathway	-2.9	14	6.1	24155	177	29	3	10	5.7	972|3717|3977	CD74|JAK2|LIFR	-0.91
19	GO:0030177	positive regulation of Wnt signaling pathway	-2.9	14	6	24155	179	29	3	10	5.7	1749|6424|23500	DLX5|SFRP4|DAAM2	-0.9
19	GO:0030155	regulation of cell adhesion	-2.9	6	4.6	24155	693	29	5	17	7	972|3113|3115|3717|5764	CD74|HLA-DPA1|HLA-DPB1|JAK2|PTN	-0.9
19	GO:0048771	tissue remodeling	-2.9	14	6	24155	180	29	3	10	5.7	2296|3953|5764	FOXC1|LEPR|PTN	-0.9
19	GO:0022407	regulation of cell-cell adhesion	-2.9	8.2	5.1	24155	405	29	4	14	6.4	972|3113|3115|3717	CD74|HLA-DPA1|HLA-DPB1|JAK2	-0.89
19	GO:1901343	negative regulation of vasculature development	-2.8	13	5.9	24155	187	29	3	10	5.7	2296|3202|5764	FOXC1|HOXA5|PTN	-0.85
19	GO:0060759	regulation of response to cytokine stimulus	-2.8	13	5.8	24155	190	29	3	10	5.7	972|3717|3977	CD74|JAK2|LIFR	-0.84
19	GO:0007565	female pregnancy	-2.8	13	5.8	24155	192	29	3	10	5.7	2353|2354|5764	FOS|FOSB|PTN	-0.82
19	GO:1901654	response to ketone	-2.8	13	5.8	24155	193	29	3	10	5.7	2353|2354|5764	FOS|FOSB|PTN	-0.82
19	GO:0043112	receptor metabolic process	-2.8	13	5.8	24155	194	29	3	10	5.7	3202|3717|6424	HOXA5|JAK2|SFRP4	-0.82
19	GO:0010942	positive regulation of cell death	-2.8	5.7	4.5	24155	730	29	5	17	7	2353|3202|3717|5764|6424	FOS|HOXA5|JAK2|PTN|SFRP4	-0.81
19	GO:0051090	regulation of DNA-binding transcription factor activity	-2.8	7.7	4.9	24155	432	29	4	14	6.4	2353|3717|4188|6424	FOS|JAK2|MDFI|SFRP4	-0.8
19	GO:0050870	positive regulation of T cell activation	-2.7	12	5.6	24155	202	29	3	10	5.7	972|3113|3115	CD74|HLA-DPA1|HLA-DPB1	-0.77
19	GO:0002573	myeloid leukocyte differentiation	-2.7	12	5.6	24155	205	29	3	10	5.7	972|2353|9935	CD74|FOS|MAFB	-0.76
19	GO:0050670	regulation of lymphocyte proliferation	-2.7	12	5.5	24155	208	29	3	10	5.7	972|3113|3115	CD74|HLA-DPA1|HLA-DPB1	-0.74
19	GO:0032944	regulation of mononuclear cell proliferation	-2.7	12	5.5	24155	209	29	3	10	5.7	972|3113|3115	CD74|HLA-DPA1|HLA-DPB1	-0.74
19	GO:0051216	cartilage development	-2.7	12	5.5	24155	209	29	3	10	5.7	860|3202|23314	RUNX2|HOXA5|SATB2	-0.74
19	GO:0009612	response to mechanical stimulus	-2.7	12	5.5	24155	210	29	3	10	5.7	2353|2354|5764	FOS|FOSB|PTN	-0.73
19	GO:0030855	epithelial cell differentiation	-2.7	5.3	4.3	24155	781	29	5	17	7	1749|2296|3202|5764|6424	DLX5|FOXC1|HOXA5|PTN|SFRP4	-0.7
19	GO:0001819	positive regulation of cytokine production	-2.7	7.2	4.7	24155	464	29	4	14	6.4	972|3113|3115|3717	CD74|HLA-DPA1|HLA-DPB1|JAK2	-0.7
19	GO:1903039	positive regulation of leukocyte cell-cell adhesion	-2.7	11	5.4	24155	218	29	3	10	5.7	972|3113|3115	CD74|HLA-DPA1|HLA-DPB1	-0.69
19	GO:0002429	immune response-activating cell surface receptor signaling pathway	-2.6	7	4.6	24155	473	29	4	14	6.4	3113|3115|3122|3123	HLA-DPA1|HLA-DPB1|HLA-DRA|HLA-DRB1	-0.68
19	GO:0070663	regulation of leukocyte proliferation	-2.6	11	5.3	24155	222	29	3	10	5.7	972|3113|3115	CD74|HLA-DPA1|HLA-DPB1	-0.68
19	GO:0044706	multi-multicellular organism process	-2.6	11	5.3	24155	222	29	3	10	5.7	2353|2354|5764	FOS|FOSB|PTN	-0.68
19	GO:0030595	leukocyte chemotaxis	-2.6	11	5.3	24155	225	29	3	10	5.7	972|5764|58191	CD74|PTN|CXCL16	-0.66
19	GO:0001649	osteoblast differentiation	-2.6	11	5.3	24155	226	29	3	10	5.7	860|1749|23314	RUNX2|DLX5|SATB2	-0.66
19	GO:0050900	leukocyte migration	-2.5	6.7	4.4	24155	501	29	4	14	6.4	972|5764|9672|58191	CD74|PTN|SDC3|CXCL16	-0.59
19	GO:0061564	axon development	-2.5	6.5	4.4	24155	514	29	4	14	6.4	1749|3717|5764|10752	DLX5|JAK2|PTN|CHL1	-0.56
19	GO:0016055	Wnt signaling pathway	-2.5	6.4	4.3	24155	522	29	4	14	6.4	1749|4188|6424|23500	DLX5|MDFI|SFRP4|DAAM2	-0.53
19	GO:0198738	cell-cell signaling by wnt	-2.5	6.4	4.3	24155	524	29	4	14	6.4	1749|4188|6424|23500	DLX5|MDFI|SFRP4|DAAM2	-0.53
19	GO:0022409	positive regulation of cell-cell adhesion	-2.5	9.8	4.9	24155	255	29	3	10	5.7	972|3113|3115	CD74|HLA-DPA1|HLA-DPB1	-0.52
19	GO:0050730	regulation of peptidyl-tyrosine phosphorylation	-2.5	9.8	4.9	24155	256	29	3	10	5.7	868|972|3717	CBLB|CD74|JAK2	-0.52
19	GO:0090596	sensory organ morphogenesis	-2.5	9.8	4.9	24155	256	29	3	10	5.7	1749|5764|9935	DLX5|PTN|MAFB	-0.52
19	GO:0048863	stem cell differentiation	-2.4	9.7	4.9	24155	258	29	3	10	5.7	860|2296|5764	RUNX2|FOXC1|PTN	-0.51
19	GO:0030335	positive regulation of cell migration	-2.4	6.1	4.2	24155	544	29	4	14	6.4	972|3717|5764|58191	CD74|JAK2|PTN|CXCL16	-0.48
21	GO:0003682	chromatin binding	-2.4	6.1	4.2	24155	546	29	4	14	6.4	860|2296|2353|23314	RUNX2|FOXC1|FOS|SATB2	-0.48
19	GO:0007423	sensory organ development	-2.4	6.1	4.2	24155	548	29	4	14	6.4	1749|2296|5764|9935	DLX5|FOXC1|PTN|MAFB	-0.47
19	GO:0046651	lymphocyte proliferation	-2.4	9.1	4.7	24155	274	29	3	10	5.7	972|3113|3115	CD74|HLA-DPA1|HLA-DPB1	-0.45
19	GO:1902105	regulation of leukocyte differentiation	-2.4	9.1	4.7	24155	274	29	3	10	5.7	972|2353|9935	CD74|FOS|MAFB	-0.45
19	GO:0061448	connective tissue development	-2.4	9.1	4.7	24155	275	29	3	10	5.7	860|3202|23314	RUNX2|HOXA5|SATB2	-0.44
19	GO:0032943	mononuclear cell proliferation	-2.4	9.1	4.7	24155	276	29	3	10	5.7	972|3113|3115	CD74|HLA-DPA1|HLA-DPB1	-0.44
19	GO:0060485	mesenchyme development	-2.4	9	4.6	24155	279	29	3	10	5.7	2296|3202|10252	FOXC1|HOXA5|SPRY1	-0.43
19	GO:2000147	positive regulation of cell motility	-2.3	5.9	4.1	24155	568	29	4	14	6.4	972|3717|5764|58191	CD74|JAK2|PTN|CXCL16	-0.43
19	GO:0060828	regulation of canonical Wnt signaling pathway	-2.3	8.7	4.6	24155	286	29	3	10	5.7	1749|6424|23500	DLX5|SFRP4|DAAM2	-0.41
21	GO:0005126	cytokine receptor binding	-2.3	8.7	4.6	24155	286	29	3	10	5.7	3717|3977|58191	JAK2|LIFR|CXCL16	-0.41
19	GO:0042063	gliogenesis	-2.3	8.6	4.5	24155	290	29	3	10	5.7	3953|5764|23500	LEPR|PTN|DAAM2	-0.39
19	GO:0051272	positive regulation of cellular component movement	-2.3	5.7	4	24155	585	29	4	14	6.4	972|3717|5764|58191	CD74|JAK2|PTN|CXCL16	-0.39
19	GO:0001525	angiogenesis	-2.3	5.7	4	24155	588	29	4	14	6.4	2296|3202|3953|5764	FOXC1|HOXA5|LEPR|PTN	-0.38
19	GO:0090287	regulation of cellular response to growth factor stimulus	-2.3	8.5	4.5	24155	293	29	3	10	5.7	860|6424|10252	RUNX2|SFRP4|SPRY1	-0.38
19	GO:0050768	negative regulation of neurogenesis	-2.3	8.5	4.5	24155	295	29	3	10	5.7	5764|23500|55755	PTN|DAAM2|CDK5RAP2	-0.38
19	GO:0007610	behavior	-2.3	5.6	3.9	24155	596	29	4	14	6.4	2353|3953|5764|10752	FOS|LEPR|PTN|CHL1	-0.37
19	GO:0040017	positive regulation of locomotion	-2.3	5.6	3.9	24155	598	29	4	14	6.4	972|3717|5764|58191	CD74|JAK2|PTN|CXCL16	-0.36
19	GO:0070661	leukocyte proliferation	-2.3	8.3	4.4	24155	300	29	3	10	5.7	972|3113|3115	CD74|HLA-DPA1|HLA-DPB1	-0.36
19	GO:1903037	regulation of leukocyte cell-cell adhesion	-2.2	8.2	4.4	24155	304	29	3	10	5.7	972|3113|3115	CD74|HLA-DPA1|HLA-DPB1	-0.35
19	GO:0060326	cell chemotaxis	-2.2	8.2	4.4	24155	305	29	3	10	5.7	972|5764|58191	CD74|PTN|CXCL16	-0.35
19	GO:0050865	regulation of cell activation	-2.2	5.4	3.8	24155	617	29	4	14	6.4	972|3113|3115|3717	CD74|HLA-DPA1|HLA-DPB1|JAK2	-0.32
19	GO:1901214	regulation of neuron death	-2.2	8	4.3	24155	313	29	3	10	5.7	2353|3717|10752	FOS|JAK2|CHL1	-0.32
19	GO:0050863	regulation of T cell activation	-2.2	8	4.3	24155	314	29	3	10	5.7	972|3113|3115	CD74|HLA-DPA1|HLA-DPB1	-0.32
19	GO:0051961	negative regulation of nervous system development	-2.2	7.9	4.3	24155	315	29	3	10	5.7	5764|23500|55755	PTN|DAAM2|CDK5RAP2	-0.31
19	GO:1905114	cell surface receptor signaling pathway involved in cell-cell signaling	-2.2	5.3	3.8	24155	625	29	4	14	6.4	1749|4188|6424|23500	DLX5|MDFI|SFRP4|DAAM2	-0.31
19	GO:0032103	positive regulation of response to external stimulus	-2.2	7.7	4.2	24155	323	29	3	10	5.7	972|3717|5764	CD74|JAK2|PTN	-0.29
19	GO:0002757	immune response-activating signal transduction	-2.2	5.2	3.7	24155	644	29	4	14	6.4	3113|3115|3122|3123	HLA-DPA1|HLA-DPB1|HLA-DRA|HLA-DRB1	-0.27
21	GO:0019901	protein kinase binding	-2.1	5.1	3.7	24155	652	29	4	14	6.4	868|3717|5764|55755	CBLB|JAK2|PTN|CDK5RAP2	-0.25
19	GO:0051251	positive regulation of lymphocyte activation	-2.1	7.5	4.1	24155	334	29	3	10	5.7	972|3113|3115	CD74|HLA-DPA1|HLA-DPB1	-0.25
19	GO:0060070	canonical Wnt signaling pathway	-2.1	7.5	4.1	24155	335	29	3	10	5.7	1749|6424|23500	DLX5|SFRP4|DAAM2	-0.25
19	GO:0007159	leukocyte cell-cell adhesion	-2.1	7.4	4.1	24155	337	29	3	10	5.7	972|3113|3115	CD74|HLA-DPA1|HLA-DPB1	-0.24
19	GO:0043405	regulation of MAP kinase activity	-2.1	7.3	4.1	24155	341	29	3	10	5.7	972|3717|10252	CD74|JAK2|SPRY1	-0.23
19	GO:0010721	negative regulation of cell development	-2.1	7.3	4.1	24155	344	29	3	10	5.7	5764|23500|55755	PTN|DAAM2|CDK5RAP2	-0.22
19	GO:0043065	positive regulation of apoptotic process	-2.1	5	3.6	24155	672	29	4	14	6.4	3202|3717|5764|6424	HOXA5|JAK2|PTN|SFRP4	-0.22
19	GO:0070997	neuron death	-2.1	7.2	4	24155	348	29	3	10	5.7	2353|3717|10752	FOS|JAK2|CHL1	-0.21
19	GO:0043068	positive regulation of programmed cell death	-2.1	4.9	3.6	24155	680	29	4	14	6.4	3202|3717|5764|6424	HOXA5|JAK2|PTN|SFRP4	-0.2
19	GO:0048514	blood vessel morphogenesis	-2.1	4.9	3.6	24155	682	29	4	14	6.4	2296|3202|3953|5764	FOXC1|HOXA5|LEPR|PTN	-0.2
19	GO:0031589	cell-substrate adhesion	-2.1	7	4	24155	356	29	3	10	5.7	3717|5764|8515	JAK2|PTN|ITGA10	-0.19
19	GO:0018108	peptidyl-tyrosine phosphorylation	-2	6.9	3.9	24155	364	29	3	10	5.7	868|972|3717	CBLB|CD74|JAK2	-0.17
19	GO:0032870	cellular response to hormone stimulus	-2	4.7	3.5	24155	703	29	4	14	6.4	2353|2354|3717|3953	FOS|FOSB|JAK2|LEPR	-0.16
19	GO:0018212	peptidyl-tyrosine modification	-2	6.8	3.9	24155	367	29	3	10	5.7	868|972|3717	CBLB|CD74|JAK2	-0.16
21	GO:0019904	protein domain specific binding	-2	4.7	3.5	24155	708	29	4	14	6.4	860|868|1749|3717	RUNX2|CBLB|DLX5|JAK2	-0.15
19	GO:0051098	regulation of binding	-2	6.7	3.8	24155	374	29	3	10	5.7	2296|3717|4188	FOXC1|JAK2|MDFI	-0.14
19	GO:0019886	antigen processing and presentation of exogenous peptide antigen via MHC class II	-14	250	38	24155	98	6	6	100	15	972|3108|3113|3115|3122|3123	CD74|HLA-DMA|HLA-DPA1|HLA-DPB1|HLA-DRA|HLA-DRB1	-11
19	GO:0002495	antigen processing and presentation of peptide antigen via MHC class II	-14	240	38	24155	101	6	6	100	15	972|3108|3113|3115|3122|3123	CD74|HLA-DMA|HLA-DPA1|HLA-DPB1|HLA-DRA|HLA-DRB1	-11
19	GO:0002504	antigen processing and presentation of peptide or polysaccharide antigen via MHC class II	-14	240	38	24155	102	6	6	100	15	972|3108|3113|3115|3122|3123	CD74|HLA-DMA|HLA-DPA1|HLA-DPB1|HLA-DRA|HLA-DRB1	-11
19	GO:0002478	antigen processing and presentation of exogenous peptide antigen	-13	140	29	24155	175	6	6	100	15	972|3108|3113|3115|3122|3123	CD74|HLA-DMA|HLA-DPA1|HLA-DPB1|HLA-DRA|HLA-DRB1	-9.5
19	GO:0019884	antigen processing and presentation of exogenous antigen	-13	130	28	24155	182	6	6	100	15	972|3108|3113|3115|3122|3123	CD74|HLA-DMA|HLA-DPA1|HLA-DPB1|HLA-DRA|HLA-DRB1	-9.5
19	GO:0048002	antigen processing and presentation of peptide antigen	-13	130	28	24155	190	6	6	100	15	972|3108|3113|3115|3122|3123	CD74|HLA-DMA|HLA-DPA1|HLA-DPB1|HLA-DRA|HLA-DRB1	-9.4
19	GO:0019882	antigen processing and presentation	-12	110	25	24155	227	6	6	100	15	972|3108|3113|3115|3122|3123	CD74|HLA-DMA|HLA-DPA1|HLA-DPB1|HLA-DRA|HLA-DRB1	-9
21	GO:0023026	MHC class II protein complex binding	-12	1000	63	24155	16	6	4	67	19	972|3108|3122|3123	CD74|HLA-DMA|HLA-DRA|HLA-DRB1	-8.6
21	GO:0023023	MHC protein complex binding	-11	640	51	24155	25	6	4	67	19	972|3108|3122|3123	CD74|HLA-DMA|HLA-DRA|HLA-DRB1	-7.8
21	GO:0042605	peptide antigen binding	-10	490	44	24155	33	6	4	67	19	3113|3115|3122|3123	HLA-DPA1|HLA-DPB1|HLA-DRA|HLA-DRB1	-7.4
19	GO:0002250	adaptive immune response	-9.3	36	14	24155	679	6	6	100	15	972|3108|3113|3115|3122|3123	CD74|HLA-DMA|HLA-DPA1|HLA-DPB1|HLA-DRA|HLA-DRB1	-6.3
21	GO:0042277	peptide binding	-8.7	66	18	24155	304	6	5	83	15	972|3113|3115|3122|3123	CD74|HLA-DPA1|HLA-DPB1|HLA-DRA|HLA-DRB1	-5.8
19	GO:0060333	interferon-gamma-mediated signaling pathway	-8.6	180	27	24155	91	6	4	67	19	3113|3115|3122|3123	HLA-DPA1|HLA-DPB1|HLA-DRA|HLA-DRB1	-5.7
21	GO:0033218	amide binding	-8.3	55	16	24155	367	6	5	83	15	972|3113|3115|3122|3123	CD74|HLA-DPA1|HLA-DPB1|HLA-DRA|HLA-DRB1	-5.5
21	GO:0003823	antigen binding	-7.5	99	20	24155	163	6	4	67	19	3113|3115|3122|3123	HLA-DPA1|HLA-DPB1|HLA-DRA|HLA-DRB1	-4.8
19	GO:0071346	cellular response to interferon-gamma	-7.4	89	19	24155	180	6	4	67	19	3113|3115|3122|3123	HLA-DPA1|HLA-DPB1|HLA-DRA|HLA-DRB1	-4.6
19	GO:0034341	response to interferon-gamma	-7.2	81	18	24155	199	6	4	67	19	3113|3115|3122|3123	HLA-DPA1|HLA-DPB1|HLA-DRA|HLA-DRB1	-4.5
19	GO:0050852	T cell receptor signaling pathway	-7.2	80	18	24155	202	6	4	67	19	3113|3115|3122|3123	HLA-DPA1|HLA-DPB1|HLA-DRA|HLA-DRB1	-4.5
19	GO:0019221	cytokine-mediated signaling pathway	-6.6	25	11	24155	798	6	5	83	15	972|3113|3115|3122|3123	CD74|HLA-DPA1|HLA-DPB1|HLA-DRA|HLA-DRB1	-4
19	GO:0050851	antigen receptor-mediated signaling pathway	-6.4	51	14	24155	316	6	4	67	19	3113|3115|3122|3123	HLA-DPA1|HLA-DPB1|HLA-DRA|HLA-DRB1	-3.8
19	GO:0002429	immune response-activating cell surface receptor signaling pathway	-5.7	34	11	24155	473	6	4	67	19	3113|3115|3122|3123	HLA-DPA1|HLA-DPB1|HLA-DRA|HLA-DRB1	-3.2
19	GO:0002768	immune response-regulating cell surface receptor signaling pathway	-5.6	32	11	24155	506	6	4	67	19	3113|3115|3122|3123	HLA-DPA1|HLA-DPB1|HLA-DRA|HLA-DRB1	-3.1
19	GO:0050671	positive regulation of lymphocyte proliferation	-5.5	93	17	24155	130	6	3	50	20	972|3113|3115	CD74|HLA-DPA1|HLA-DPB1	-3.1
19	GO:0032946	positive regulation of mononuclear cell proliferation	-5.5	92	16	24155	131	6	3	50	20	972|3113|3115	CD74|HLA-DPA1|HLA-DPB1	-3.1
19	GO:0070665	positive regulation of leukocyte proliferation	-5.4	87	16	24155	139	6	3	50	20	972|3113|3115	CD74|HLA-DPA1|HLA-DPB1	-3
19	GO:0002757	immune response-activating signal transduction	-5.1	25	9.7	24155	644	6	4	67	19	3113|3115|3122|3123	HLA-DPA1|HLA-DPB1|HLA-DRA|HLA-DRB1	-2.7
19	GO:0002764	immune response-regulating signaling pathway	-5.1	24	9.5	24155	678	6	4	67	19	3113|3115|3122|3123	HLA-DPA1|HLA-DPB1|HLA-DRA|HLA-DRB1	-2.7
19	GO:0050870	positive regulation of T cell activation	-4.9	60	13	24155	202	6	3	50	20	972|3113|3115	CD74|HLA-DPA1|HLA-DPB1	-2.6
19	GO:0002253	activation of immune response	-4.9	22	9.1	24155	727	6	4	67	19	3113|3115|3122|3123	HLA-DPA1|HLA-DPB1|HLA-DRA|HLA-DRB1	-2.6
19	GO:0050670	regulation of lymphocyte proliferation	-4.9	58	13	24155	208	6	3	50	20	972|3113|3115	CD74|HLA-DPA1|HLA-DPB1	-2.6
19	GO:0032944	regulation of mononuclear cell proliferation	-4.9	58	13	24155	209	6	3	50	20	972|3113|3115	CD74|HLA-DPA1|HLA-DPB1	-2.6
19	GO:1903039	positive regulation of leukocyte cell-cell adhesion	-4.8	55	13	24155	218	6	3	50	20	972|3113|3115	CD74|HLA-DPA1|HLA-DPB1	-2.5
19	GO:0070663	regulation of leukocyte proliferation	-4.8	54	13	24155	222	6	3	50	20	972|3113|3115	CD74|HLA-DPA1|HLA-DPB1	-2.5
19	GO:0022409	positive regulation of cell-cell adhesion	-4.6	47	12	24155	255	6	3	50	20	972|3113|3115	CD74|HLA-DPA1|HLA-DPB1	-2.4
19	GO:0046651	lymphocyte proliferation	-4.6	44	11	24155	274	6	3	50	20	972|3113|3115	CD74|HLA-DPA1|HLA-DPB1	-2.3
19	GO:0032943	mononuclear cell proliferation	-4.5	44	11	24155	276	6	3	50	20	972|3113|3115	CD74|HLA-DPA1|HLA-DPB1	-2.3
19	GO:0070661	leukocyte proliferation	-4.4	40	11	24155	300	6	3	50	20	972|3113|3115	CD74|HLA-DPA1|HLA-DPB1	-2.2
19	GO:1903037	regulation of leukocyte cell-cell adhesion	-4.4	40	11	24155	304	6	3	50	20	972|3113|3115	CD74|HLA-DPA1|HLA-DPB1	-2.2
19	GO:0050863	regulation of T cell activation	-4.4	38	11	24155	314	6	3	50	20	972|3113|3115	CD74|HLA-DPA1|HLA-DPB1	-2.1
19	GO:0051251	positive regulation of lymphocyte activation	-4.3	36	10	24155	334	6	3	50	20	972|3113|3115	CD74|HLA-DPA1|HLA-DPB1	-2.1
19	GO:0007159	leukocyte cell-cell adhesion	-4.3	36	10	24155	337	6	3	50	20	972|3113|3115	CD74|HLA-DPA1|HLA-DPB1	-2.1
19	GO:0002696	positive regulation of leukocyte activation	-4.1	32	9.5	24155	380	6	3	50	20	972|3113|3115	CD74|HLA-DPA1|HLA-DPB1	-1.9
19	GO:0050867	positive regulation of cell activation	-4.1	31	9.4	24155	394	6	3	50	20	972|3113|3115	CD74|HLA-DPA1|HLA-DPB1	-1.9
19	GO:0045785	positive regulation of cell adhesion	-4.1	30	9.2	24155	403	6	3	50	20	972|3113|3115	CD74|HLA-DPA1|HLA-DPB1	-1.9
19	GO:0022407	regulation of cell-cell adhesion	-4	30	9.2	24155	405	6	3	50	20	972|3113|3115	CD74|HLA-DPA1|HLA-DPB1	-1.9
19	GO:0001819	positive regulation of cytokine production	-3.9	26	8.6	24155	464	6	3	50	20	972|3113|3115	CD74|HLA-DPA1|HLA-DPB1	-1.7
19	GO:0042110	T cell activation	-3.9	26	8.6	24155	466	6	3	50	20	972|3113|3115	CD74|HLA-DPA1|HLA-DPB1	-1.7
19	GO:0051249	regulation of lymphocyte activation	-3.8	25	8.4	24155	485	6	3	50	20	972|3113|3115	CD74|HLA-DPA1|HLA-DPB1	-1.7
19	GO:0002694	regulation of leukocyte activation	-3.6	21	7.7	24155	574	6	3	50	20	972|3113|3115	CD74|HLA-DPA1|HLA-DPB1	-1.5
19	GO:0050865	regulation of cell activation	-3.5	20	7.4	24155	617	6	3	50	20	972|3113|3115	CD74|HLA-DPA1|HLA-DPB1	-1.4
19	GO:0030155	regulation of cell adhesion	-3.4	17	6.9	24155	693	6	3	50	20	972|3113|3115	CD74|HLA-DPA1|HLA-DPB1	-1.3
19	GO:0001817	regulation of cytokine production	-3.3	17	6.8	24155	720	6	3	50	20	972|3113|3115	CD74|HLA-DPA1|HLA-DPB1	-1.2
19	GO:0046649	lymphocyte activation	-3.3	16	6.7	24155	736	6	3	50	20	972|3113|3115	CD74|HLA-DPA1|HLA-DPB1	-1.2
19	GO:0001816	cytokine production	-3.2	15	6.4	24155	792	6	3	50	20	972|3113|3115	CD74|HLA-DPA1|HLA-DPB1	-1.1
19	GO:0019886	antigen processing and presentation of exogenous peptide antigen via MHC class II	-14	250	38	24155	98	6	6	100	15	972|3108|3113|3115|3122|3123	CD74|HLA-DMA|HLA-DPA1|HLA-DPB1|HLA-DRA|HLA-DRB1	-11
19	GO:0002495	antigen processing and presentation of peptide antigen via MHC class II	-14	240	38	24155	101	6	6	100	15	972|3108|3113|3115|3122|3123	CD74|HLA-DMA|HLA-DPA1|HLA-DPB1|HLA-DRA|HLA-DRB1	-11
19	GO:0002504	antigen processing and presentation of peptide or polysaccharide antigen via MHC class II	-14	240	38	24155	102	6	6	100	15	972|3108|3113|3115|3122|3123	CD74|HLA-DMA|HLA-DPA1|HLA-DPB1|HLA-DRA|HLA-DRB1	-11
19	GO:0002478	antigen processing and presentation of exogenous peptide antigen	-13	140	29	24155	175	6	6	100	15	972|3108|3113|3115|3122|3123	CD74|HLA-DMA|HLA-DPA1|HLA-DPB1|HLA-DRA|HLA-DRB1	-9.5
19	GO:0019884	antigen processing and presentation of exogenous antigen	-13	130	28	24155	182	6	6	100	15	972|3108|3113|3115|3122|3123	CD74|HLA-DMA|HLA-DPA1|HLA-DPB1|HLA-DRA|HLA-DRB1	-9.5
19	GO:0048002	antigen processing and presentation of peptide antigen	-13	130	28	24155	190	6	6	100	15	972|3108|3113|3115|3122|3123	CD74|HLA-DMA|HLA-DPA1|HLA-DPB1|HLA-DRA|HLA-DRB1	-9.4
19	GO:0019882	antigen processing and presentation	-12	110	25	24155	227	6	6	100	15	972|3108|3113|3115|3122|3123	CD74|HLA-DMA|HLA-DPA1|HLA-DPB1|HLA-DRA|HLA-DRB1	-9
21	GO:0023026	MHC class II protein complex binding	-12	1000	63	24155	16	6	4	67	19	972|3108|3122|3123	CD74|HLA-DMA|HLA-DRA|HLA-DRB1	-8.6
21	GO:0023023	MHC protein complex binding	-11	640	51	24155	25	6	4	67	19	972|3108|3122|3123	CD74|HLA-DMA|HLA-DRA|HLA-DRB1	-7.8
21	GO:0042605	peptide antigen binding	-10	490	44	24155	33	6	4	67	19	3113|3115|3122|3123	HLA-DPA1|HLA-DPB1|HLA-DRA|HLA-DRB1	-7.4
19	GO:0002250	adaptive immune response	-9.3	36	14	24155	679	6	6	100	15	972|3108|3113|3115|3122|3123	CD74|HLA-DMA|HLA-DPA1|HLA-DPB1|HLA-DRA|HLA-DRB1	-6.3
21	GO:0042277	peptide binding	-8.7	66	18	24155	304	6	5	83	15	972|3113|3115|3122|3123	CD74|HLA-DPA1|HLA-DPB1|HLA-DRA|HLA-DRB1	-5.8
19	GO:0060333	interferon-gamma-mediated signaling pathway	-8.6	180	27	24155	91	6	4	67	19	3113|3115|3122|3123	HLA-DPA1|HLA-DPB1|HLA-DRA|HLA-DRB1	-5.7
21	GO:0033218	amide binding	-8.3	55	16	24155	367	6	5	83	15	972|3113|3115|3122|3123	CD74|HLA-DPA1|HLA-DPB1|HLA-DRA|HLA-DRB1	-5.5
21	GO:0003823	antigen binding	-7.5	99	20	24155	163	6	4	67	19	3113|3115|3122|3123	HLA-DPA1|HLA-DPB1|HLA-DRA|HLA-DRB1	-4.8
19	GO:0071346	cellular response to interferon-gamma	-7.4	89	19	24155	180	6	4	67	19	3113|3115|3122|3123	HLA-DPA1|HLA-DPB1|HLA-DRA|HLA-DRB1	-4.6
19	GO:0034341	response to interferon-gamma	-7.2	81	18	24155	199	6	4	67	19	3113|3115|3122|3123	HLA-DPA1|HLA-DPB1|HLA-DRA|HLA-DRB1	-4.5
19	GO:0050852	T cell receptor signaling pathway	-7.2	80	18	24155	202	6	4	67	19	3113|3115|3122|3123	HLA-DPA1|HLA-DPB1|HLA-DRA|HLA-DRB1	-4.5
19	GO:0019221	cytokine-mediated signaling pathway	-6.6	25	11	24155	798	6	5	83	15	972|3113|3115|3122|3123	CD74|HLA-DPA1|HLA-DPB1|HLA-DRA|HLA-DRB1	-4
19	GO:0050851	antigen receptor-mediated signaling pathway	-6.4	51	14	24155	316	6	4	67	19	3113|3115|3122|3123	HLA-DPA1|HLA-DPB1|HLA-DRA|HLA-DRB1	-3.8
19	GO:0002429	immune response-activating cell surface receptor signaling pathway	-5.7	34	11	24155	473	6	4	67	19	3113|3115|3122|3123	HLA-DPA1|HLA-DPB1|HLA-DRA|HLA-DRB1	-3.2
19	GO:0002768	immune response-regulating cell surface receptor signaling pathway	-5.6	32	11	24155	506	6	4	67	19	3113|3115|3122|3123	HLA-DPA1|HLA-DPB1|HLA-DRA|HLA-DRB1	-3.1
19	GO:0050671	positive regulation of lymphocyte proliferation	-5.5	93	17	24155	130	6	3	50	20	972|3113|3115	CD74|HLA-DPA1|HLA-DPB1	-3.1
19	GO:0032946	positive regulation of mononuclear cell proliferation	-5.5	92	16	24155	131	6	3	50	20	972|3113|3115	CD74|HLA-DPA1|HLA-DPB1	-3.1
19	GO:0070665	positive regulation of leukocyte proliferation	-5.4	87	16	24155	139	6	3	50	20	972|3113|3115	CD74|HLA-DPA1|HLA-DPB1	-3
19	GO:0002757	immune response-activating signal transduction	-5.1	25	9.7	24155	644	6	4	67	19	3113|3115|3122|3123	HLA-DPA1|HLA-DPB1|HLA-DRA|HLA-DRB1	-2.7
19	GO:0002764	immune response-regulating signaling pathway	-5.1	24	9.5	24155	678	6	4	67	19	3113|3115|3122|3123	HLA-DPA1|HLA-DPB1|HLA-DRA|HLA-DRB1	-2.7
19	GO:0050870	positive regulation of T cell activation	-4.9	60	13	24155	202	6	3	50	20	972|3113|3115	CD74|HLA-DPA1|HLA-DPB1	-2.6
19	GO:0002253	activation of immune response	-4.9	22	9.1	24155	727	6	4	67	19	3113|3115|3122|3123	HLA-DPA1|HLA-DPB1|HLA-DRA|HLA-DRB1	-2.6
19	GO:0050670	regulation of lymphocyte proliferation	-4.9	58	13	24155	208	6	3	50	20	972|3113|3115	CD74|HLA-DPA1|HLA-DPB1	-2.6
19	GO:0032944	regulation of mononuclear cell proliferation	-4.9	58	13	24155	209	6	3	50	20	972|3113|3115	CD74|HLA-DPA1|HLA-DPB1	-2.6
19	GO:1903039	positive regulation of leukocyte cell-cell adhesion	-4.8	55	13	24155	218	6	3	50	20	972|3113|3115	CD74|HLA-DPA1|HLA-DPB1	-2.5
19	GO:0070663	regulation of leukocyte proliferation	-4.8	54	13	24155	222	6	3	50	20	972|3113|3115	CD74|HLA-DPA1|HLA-DPB1	-2.5
19	GO:0022409	positive regulation of cell-cell adhesion	-4.6	47	12	24155	255	6	3	50	20	972|3113|3115	CD74|HLA-DPA1|HLA-DPB1	-2.4
19	GO:0046651	lymphocyte proliferation	-4.6	44	11	24155	274	6	3	50	20	972|3113|3115	CD74|HLA-DPA1|HLA-DPB1	-2.3
19	GO:0032943	mononuclear cell proliferation	-4.5	44	11	24155	276	6	3	50	20	972|3113|3115	CD74|HLA-DPA1|HLA-DPB1	-2.3
19	GO:0070661	leukocyte proliferation	-4.4	40	11	24155	300	6	3	50	20	972|3113|3115	CD74|HLA-DPA1|HLA-DPB1	-2.2
19	GO:1903037	regulation of leukocyte cell-cell adhesion	-4.4	40	11	24155	304	6	3	50	20	972|3113|3115	CD74|HLA-DPA1|HLA-DPB1	-2.2
19	GO:0050863	regulation of T cell activation	-4.4	38	11	24155	314	6	3	50	20	972|3113|3115	CD74|HLA-DPA1|HLA-DPB1	-2.1
19	GO:0051251	positive regulation of lymphocyte activation	-4.3	36	10	24155	334	6	3	50	20	972|3113|3115	CD74|HLA-DPA1|HLA-DPB1	-2.1
19	GO:0007159	leukocyte cell-cell adhesion	-4.3	36	10	24155	337	6	3	50	20	972|3113|3115	CD74|HLA-DPA1|HLA-DPB1	-2.1
19	GO:0002696	positive regulation of leukocyte activation	-4.1	32	9.5	24155	380	6	3	50	20	972|3113|3115	CD74|HLA-DPA1|HLA-DPB1	-1.9
19	GO:0050867	positive regulation of cell activation	-4.1	31	9.4	24155	394	6	3	50	20	972|3113|3115	CD74|HLA-DPA1|HLA-DPB1	-1.9
19	GO:0045785	positive regulation of cell adhesion	-4.1	30	9.2	24155	403	6	3	50	20	972|3113|3115	CD74|HLA-DPA1|HLA-DPB1	-1.9
19	GO:0022407	regulation of cell-cell adhesion	-4	30	9.2	24155	405	6	3	50	20	972|3113|3115	CD74|HLA-DPA1|HLA-DPB1	-1.9
19	GO:0001819	positive regulation of cytokine production	-3.9	26	8.6	24155	464	6	3	50	20	972|3113|3115	CD74|HLA-DPA1|HLA-DPB1	-1.7
19	GO:0042110	T cell activation	-3.9	26	8.6	24155	466	6	3	50	20	972|3113|3115	CD74|HLA-DPA1|HLA-DPB1	-1.7
19	GO:0051249	regulation of lymphocyte activation	-3.8	25	8.4	24155	485	6	3	50	20	972|3113|3115	CD74|HLA-DPA1|HLA-DPB1	-1.7
19	GO:0002694	regulation of leukocyte activation	-3.6	21	7.7	24155	574	6	3	50	20	972|3113|3115	CD74|HLA-DPA1|HLA-DPB1	-1.5
19	GO:0050865	regulation of cell activation	-3.5	20	7.4	24155	617	6	3	50	20	972|3113|3115	CD74|HLA-DPA1|HLA-DPB1	-1.4
19	GO:0030155	regulation of cell adhesion	-3.4	17	6.9	24155	693	6	3	50	20	972|3113|3115	CD74|HLA-DPA1|HLA-DPB1	-1.3
19	GO:0001817	regulation of cytokine production	-3.3	17	6.8	24155	720	6	3	50	20	972|3113|3115	CD74|HLA-DPA1|HLA-DPB1	-1.2
19	GO:0046649	lymphocyte activation	-3.3	16	6.7	24155	736	6	3	50	20	972|3113|3115	CD74|HLA-DPA1|HLA-DPB1	-1.2
19	GO:0001816	cytokine production	-3.2	15	6.4	24155	792	6	3	50	20	972|3113|3115	CD74|HLA-DPA1|HLA-DPB1	-1.1

## Sheet: Adipose C2,C3
Cluster	CategoryID	GO	Description	LogP	Enrichment	Z-score	#TotalGeneInLibrary	#GeneInGO	#GeneInHitList	#GeneInGOAndHitList	%InGO	STDV %InGO	GeneID	Hits	Log(q-value)
C2	19	GO:0006260	DNA replication	-33	22	26	24155	276	127	32	25	3.9	580|672|675|890|983|990|2237|3978|4172|4173|4174|4175|4176|5557|5888|5982|5983|5984|5985|6241|8318|10036|10535|10714|23594|23649|26271|51053|51659|54962|63967|79915	BARD1|BRCA1|BRCA2|CCNA2|CDK1|CDC6|FEN1|LIG1|MCM3|MCM4|MCM5|MCM6|MCM7|PRIM1|RAD51|RFC2|RFC3|RFC4|RFC5|RRM2|CDC45|CHAF1A|RNASEH2A|POLD3|ORC6|POLA2|FBXO5|GMNN|GINS2|TIPIN|CLSPN|ATAD5	-30
C2	19	GO:0044786	cell cycle DNA replication	-31	55	34	24155	72	127	21	17	3.3	675|2237|3978|4172|4173|4174|4175|4176|5557|5888|5982|5983|5984|5985|8318|10714|23649|26271|51053|54962|79915	BRCA2|FEN1|LIG1|MCM3|MCM4|MCM5|MCM6|MCM7|PRIM1|RAD51|RFC2|RFC3|RFC4|RFC5|CDC45|POLD3|POLA2|FBXO5|GMNN|TIPIN|ATAD5	-28
C2	19	GO:0033260	nuclear DNA replication	-31	62	35	24155	61	127	20	16	3.2	675|2237|3978|4172|4173|4174|4175|4176|5557|5888|5982|5983|5984|5985|8318|10714|23649|51053|54962|79915	BRCA2|FEN1|LIG1|MCM3|MCM4|MCM5|MCM6|MCM7|PRIM1|RAD51|RFC2|RFC3|RFC4|RFC5|CDC45|POLD3|POLA2|GMNN|TIPIN|ATAD5	-27
C2	19	GO:0006261	DNA-dependent DNA replication	-30	31	27	24155	154	127	25	20	3.5	675|990|2237|3978|4172|4173|4174|4175|4176|5557|5888|5982|5983|5984|5985|8318|10535|10714|23594|23649|26271|51053|51659|54962|79915	BRCA2|CDC6|FEN1|LIG1|MCM3|MCM4|MCM5|MCM6|MCM7|PRIM1|RAD51|RFC2|RFC3|RFC4|RFC5|CDC45|RNASEH2A|POLD3|ORC6|POLA2|FBXO5|GMNN|GINS2|TIPIN|ATAD5	-27
C2	19	GO:0051301	cell division	-26	11	18	24155	598	127	35	28	4	332|675|890|983|990|991|1063|3070|3978|4085|6790|7153|7443|9055|9212|9585|11065|11130|23310|23594|26271|51203|54069|54443|54962|55055|55165|55559|57405|79980|80179|83540|93323|151246|259266	BIRC5|BRCA2|CCNA2|CDK1|CDC6|CDC20|CENPF|HELLS|LIG1|MAD2L1|AURKA|TOP2A|VRK1|PRC1|AURKB|KIF20B|UBE2C|ZWINT|NCAPD3|ORC6|FBXO5|NUSAP1|MIS18A|ANLN|TIPIN|ZWILCH|CEP55|HAUS7|SPC25|DSN1|MYO19|NUF2|HAUS8|SGO2|ASPM	-23
C2	19	GO:0044770	cell cycle phase transition	-25	11	18	24155	631	127	35	28	4	672|890|983|990|991|1063|2146|4085|4172|4173|4174|4175|4176|5557|6241|6790|7298|8318|9088|9212|9319|9833|10763|11065|23594|23649|26271|51053|51512|54443|54962|55559|63967|79915|93323	BRCA1|CCNA2|CDK1|CDC6|CDC20|CENPF|EZH2|MAD2L1|MCM3|MCM4|MCM5|MCM6|MCM7|PRIM1|RRM2|AURKA|TYMS|CDC45|PKMYT1|AURKB|TRIP13|MELK|NES|UBE2C|ORC6|POLA2|FBXO5|GMNN|GTSE1|ANLN|TIPIN|HAUS7|CLSPN|ATAD5|HAUS8	-23
C2	19	GO:0044772	mitotic cell cycle phase transition	-25	11	18	24155	588	127	34	27	3.9	672|890|983|990|991|1063|2146|4085|4172|4173|4174|4175|4176|5557|6241|6790|7298|8318|9088|9212|9319|9833|10763|11065|23594|23649|26271|51053|51512|54443|55559|63967|79915|93323	BRCA1|CCNA2|CDK1|CDC6|CDC20|CENPF|EZH2|MAD2L1|MCM3|MCM4|MCM5|MCM6|MCM7|PRIM1|RRM2|AURKA|TYMS|CDC45|PKMYT1|AURKB|TRIP13|MELK|NES|UBE2C|ORC6|POLA2|FBXO5|GMNN|GTSE1|ANLN|HAUS7|CLSPN|ATAD5|HAUS8	-22
C2	19	GO:0048285	organelle fission	-25	13	19	24155	453	127	31	24	3.8	332|675|990|991|1063|4085|4288|4487|5888|6790|7153|9055|9088|9212|9319|9585|11065|11130|23310|26271|29781|51203|54443|55165|64105|79980|80179|83540|84057|151246|259266	BIRC5|BRCA2|CDC6|CDC20|CENPF|MAD2L1|MKI67|MSX1|RAD51|AURKA|TOP2A|PRC1|PKMYT1|AURKB|TRIP13|KIF20B|UBE2C|ZWINT|NCAPD3|FBXO5|NCAPH2|NUSAP1|ANLN|CEP55|CENPK|DSN1|MYO19|NUF2|MND1|SGO2|ASPM	-22
C2	19	GO:0000280	nuclear division	-25	14	19	24155	411	127	30	24	3.8	332|675|990|991|1063|4085|4288|4487|5888|6790|7153|9055|9088|9212|9319|9585|11065|11130|23310|26271|29781|51203|54443|55165|64105|79980|83540|84057|151246|259266	BIRC5|BRCA2|CDC6|CDC20|CENPF|MAD2L1|MKI67|MSX1|RAD51|AURKA|TOP2A|PRC1|PKMYT1|AURKB|TRIP13|KIF20B|UBE2C|ZWINT|NCAPD3|FBXO5|NCAPH2|NUSAP1|ANLN|CEP55|CENPK|DSN1|NUF2|MND1|SGO2|ASPM	-22
C2	19	GO:0071103	DNA conformation change	-23	15	19	24155	327	127	26	20	3.6	983|3009|3070|4172|4173|4174|4175|4176|5888|5982|5983|5984|5985|7153|8318|10036|23310|29781|51203|51659|54069|55723|64105|64946|79019|79682	CDK1|H1-5|HELLS|MCM3|MCM4|MCM5|MCM6|MCM7|RAD51|RFC2|RFC3|RFC4|RFC5|TOP2A|CDC45|CHAF1A|NCAPD3|NCAPH2|NUSAP1|GINS2|MIS18A|ASF1B|CENPK|CENPH|CENPM|CENPU	-20
C2	19	GO:0140014	mitotic nuclear division	-21	16	18	24155	268	127	23	18	3.4	332|990|991|1063|4085|4288|6790|9055|9088|9212|9319|9585|11065|11130|23310|26271|29781|51203|54443|55165|64105|79980|83540	BIRC5|CDC6|CDC20|CENPF|MAD2L1|MKI67|AURKA|PRC1|PKMYT1|AURKB|TRIP13|KIF20B|UBE2C|ZWINT|NCAPD3|FBXO5|NCAPH2|NUSAP1|ANLN|CEP55|CENPK|DSN1|NUF2	-18
C2	19	GO:0007059	chromosome segregation	-20	14	17	24155	324	127	24	19	3.5	332|672|990|991|1063|2237|4085|4288|7153|9055|9212|9319|11130|23310|26271|29781|51203|54069|55165|57405|64105|79980|83540|151246	BIRC5|BRCA1|CDC6|CDC20|CENPF|FEN1|MAD2L1|MKI67|TOP2A|PRC1|AURKB|TRIP13|ZWINT|NCAPD3|FBXO5|NCAPH2|NUSAP1|MIS18A|CEP55|SPC25|CENPK|DSN1|NUF2|SGO2	-17
C2	19	GO:0010564	regulation of cell cycle process	-19	7.7	14	24155	789	127	32	25	3.9	672|675|983|990|991|1063|2146|2237|4085|4288|4487|5888|6241|6790|8318|9055|9088|9212|9319|9585|11065|25886|26271|51203|51512|54443|54962|55559|63967|79915|80179|93323	BRCA1|BRCA2|CDK1|CDC6|CDC20|CENPF|EZH2|FEN1|MAD2L1|MKI67|MSX1|RAD51|RRM2|AURKA|CDC45|PRC1|PKMYT1|AURKB|TRIP13|KIF20B|UBE2C|POC1A|FBXO5|NUSAP1|GTSE1|ANLN|TIPIN|HAUS7|CLSPN|ATAD5|MYO19|HAUS8	-16
C2	19	GO:0000819	sister chromatid segregation	-18	19	18	24155	192	127	19	15	3.2	990|991|1063|2237|4085|7153|9055|9212|9319|11130|23310|26271|29781|51203|55165|64105|79980|83540|151246	CDC6|CDC20|CENPF|FEN1|MAD2L1|TOP2A|PRC1|AURKB|TRIP13|ZWINT|NCAPD3|FBXO5|NCAPH2|NUSAP1|CEP55|CENPK|DSN1|NUF2|SGO2	-16
C2	19	GO:0006271	DNA strand elongation involved in DNA replication	-18	95	31	24155	20	127	10	7.9	2.4	2237|3978|4172|4173|4176|5983|5984|10535|10714|51659	FEN1|LIG1|MCM3|MCM4|MCM7|RFC3|RFC4|RNASEH2A|POLD3|GINS2	-15
C2	19	GO:0007346	regulation of mitotic cell cycle	-17	8.1	13	24155	661	127	28	22	3.7	672|675|983|990|991|1063|2146|4085|4288|6790|7153|8318|9088|9212|9319|9585|11065|11130|26271|51203|51512|54443|54962|55055|55559|63967|79915|93323	BRCA1|BRCA2|CDK1|CDC6|CDC20|CENPF|EZH2|MAD2L1|MKI67|AURKA|TOP2A|CDC45|PKMYT1|AURKB|TRIP13|KIF20B|UBE2C|ZWINT|FBXO5|NUSAP1|GTSE1|ANLN|TIPIN|ZWILCH|HAUS7|CLSPN|ATAD5|HAUS8	-15
C2	19	GO:0006281	DNA repair	-17	8.9	14	24155	553	127	26	20	3.6	580|672|675|983|2237|3978|4172|4173|4174|4175|4176|5888|5982|5983|5984|5985|8318|9319|10036|10535|10635|10714|29089|29128|51659|63967	BARD1|BRCA1|BRCA2|CDK1|FEN1|LIG1|MCM3|MCM4|MCM5|MCM6|MCM7|RAD51|RFC2|RFC3|RFC4|RFC5|CDC45|TRIP13|CHAF1A|RNASEH2A|RAD51AP1|POLD3|UBE2T|UHRF1|GINS2|CLSPN	-14
C2	19	GO:0022616	DNA strand elongation	-16	70	26	24155	27	127	10	7.9	2.4	2237|3978|4172|4173|4176|5983|5984|10535|10714|51659	FEN1|LIG1|MCM3|MCM4|MCM7|RFC3|RFC4|RNASEH2A|POLD3|GINS2	-14
C2	19	GO:0000070	mitotic sister chromatid segregation	-16	20	17	24155	154	127	16	13	2.9	990|991|1063|4085|9055|9212|9319|11130|23310|26271|29781|51203|55165|64105|79980|83540	CDC6|CDC20|CENPF|MAD2L1|PRC1|AURKB|TRIP13|ZWINT|NCAPD3|FBXO5|NCAPH2|NUSAP1|CEP55|CENPK|DSN1|NUF2	-14
C2	19	GO:0098813	nuclear chromosome segregation	-16	14	15	24155	265	127	19	15	3.2	990|991|1063|2237|4085|7153|9055|9212|9319|11130|23310|26271|29781|51203|55165|64105|79980|83540|151246	CDC6|CDC20|CENPF|FEN1|MAD2L1|TOP2A|PRC1|AURKB|TRIP13|ZWINT|NCAPD3|FBXO5|NCAPH2|NUSAP1|CEP55|CENPK|DSN1|NUF2|SGO2	-13
C2	19	GO:0065004	protein-DNA complex assembly	-15	14	15	24155	248	127	18	14	3.1	1063|3009|3070|4172|4173|4174|4175|4176|5888|8318|10036|51053|54069|55723|64105|64946|79019|79682	CENPF|H1-5|HELLS|MCM3|MCM4|MCM5|MCM6|MCM7|RAD51|CDC45|CHAF1A|GMNN|MIS18A|ASF1B|CENPK|CENPH|CENPM|CENPU	-13
C2	19	GO:0044843	cell cycle G1/S phase transition	-15	12	14	24155	298	127	19	15	3.2	890|983|990|2146|4172|4173|4174|4175|4176|5557|6241|6790|7298|8318|23594|23649|26271|51053|51512	CCNA2|CDK1|CDC6|EZH2|MCM3|MCM4|MCM5|MCM6|MCM7|PRIM1|RRM2|AURKA|TYMS|CDC45|ORC6|POLA2|FBXO5|GMNN|GTSE1	-13
C2	19	GO:0000075	cell cycle checkpoint	-15	15	15	24155	216	127	17	13	3	672|983|990|991|1063|4085|6790|7153|8318|9212|9319|11130|51512|54962|55055|63967|79968	BRCA1|CDK1|CDC6|CDC20|CENPF|MAD2L1|AURKA|TOP2A|CDC45|AURKB|TRIP13|ZWINT|GTSE1|TIPIN|ZWILCH|CLSPN|WDR76	-13
C2	21	GO:0140097	catalytic activity, acting on DNA	-15	15	15	24155	220	127	17	13	3	2237|3978|4172|4173|4174|4175|4176|5888|5982|5983|5984|5985|7153|8318|10714|23649|51659	FEN1|LIG1|MCM3|MCM4|MCM5|MCM6|MCM7|RAD51|RFC2|RFC3|RFC4|RFC5|TOP2A|CDC45|POLD3|POLA2|GINS2	-12
C2	19	GO:0006270	DNA replication initiation	-14	51	22	24155	37	127	10	7.9	2.4	990|4172|4173|4174|4175|4176|5557|8318|23594|23649	CDC6|MCM3|MCM4|MCM5|MCM6|MCM7|PRIM1|CDC45|ORC6|POLA2	-12
C2	19	GO:0045786	negative regulation of cell cycle	-14	7.4	12	24155	642	127	25	20	3.5	580|672|983|990|991|1063|2146|3576|4085|5888|6241|6790|7153|8318|9212|9319|9585|11130|26271|51053|51512|54962|55055|63967|79968	BARD1|BRCA1|CDK1|CDC6|CDC20|CENPF|EZH2|CXCL8|MAD2L1|RAD51|RRM2|AURKA|TOP2A|CDC45|AURKB|TRIP13|KIF20B|ZWINT|FBXO5|GMNN|GTSE1|TIPIN|ZWILCH|CLSPN|WDR76	-12
C2	19	GO:0000082	G1/S transition of mitotic cell cycle	-14	12	14	24155	279	127	18	14	3.1	983|990|2146|4172|4173|4174|4175|4176|5557|6241|6790|7298|8318|23594|23649|26271|51053|51512	CDK1|CDC6|EZH2|MCM3|MCM4|MCM5|MCM6|MCM7|PRIM1|RRM2|AURKA|TYMS|CDC45|ORC6|POLA2|FBXO5|GMNN|GTSE1	-12
C2	19	GO:0007093	mitotic cell cycle checkpoint	-14	17	15	24155	165	127	15	12	2.9	672|983|990|991|1063|4085|6790|7153|9212|9319|11130|51512|54962|55055|63967	BRCA1|CDK1|CDC6|CDC20|CENPF|MAD2L1|AURKA|TOP2A|AURKB|TRIP13|ZWINT|GTSE1|TIPIN|ZWILCH|CLSPN	-12
C2	19	GO:0071824	protein-DNA complex subunit organization	-14	12	14	24155	288	127	18	14	3.1	1063|3009|3070|4172|4173|4174|4175|4176|5888|8318|10036|51053|54069|55723|64105|64946|79019|79682	CENPF|H1-5|HELLS|MCM3|MCM4|MCM5|MCM6|MCM7|RAD51|CDC45|CHAF1A|GMNN|MIS18A|ASF1B|CENPK|CENPH|CENPM|CENPU	-12
C2	21	GO:0003678	DNA helicase activity	-14	27	18	24155	83	127	12	9.4	2.6	4172|4173|4174|4175|4176|5888|5982|5983|5984|5985|8318|51659	MCM3|MCM4|MCM5|MCM6|MCM7|RAD51|RFC2|RFC3|RFC4|RFC5|CDC45|GINS2	-12
C2	19	GO:0006310	DNA recombination	-14	12	13	24155	293	127	18	14	3.1	672|675|2237|3009|3978|4172|4173|4174|4175|4176|5888|7153|8318|9319|10635|51659|79915|84057	BRCA1|BRCA2|FEN1|H1-5|LIG1|MCM3|MCM4|MCM5|MCM6|MCM7|RAD51|TOP2A|CDC45|TRIP13|RAD51AP1|GINS2|ATAD5|MND1	-12
C2	19	GO:0032508	DNA duplex unwinding	-14	22	16	24155	110	127	13	10	2.7	4172|4173|4174|4175|4176|5888|5982|5983|5984|5985|7153|8318|51659	MCM3|MCM4|MCM5|MCM6|MCM7|RAD51|RFC2|RFC3|RFC4|RFC5|TOP2A|CDC45|GINS2	-12
C2	19	GO:0000727	double-strand break repair via break-induced replication	-14	120	29	24155	11	127	7	5.5	2	4172|4173|4174|4175|4176|8318|51659	MCM3|MCM4|MCM5|MCM6|MCM7|CDC45|GINS2	-11
C2	21	GO:0017116	single-stranded DNA-dependent ATP-dependent DNA helicase activity	-13	76	24	24155	20	127	8	6.3	2.2	4174|4175|4176|5888|5982|5983|5984|5985	MCM5|MCM6|MCM7|RAD51|RFC2|RFC3|RFC4|RFC5	-11
C2	21	GO:0043142	single-stranded DNA-dependent ATPase activity	-13	76	24	24155	20	127	8	6.3	2.2	4174|4175|4176|5888|5982|5983|5984|5985	MCM5|MCM6|MCM7|RAD51|RFC2|RFC3|RFC4|RFC5	-11
C2	19	GO:0032392	DNA geometric change	-13	21	16	24155	119	127	13	10	2.7	4172|4173|4174|4175|4176|5888|5982|5983|5984|5985|7153|8318|51659	MCM3|MCM4|MCM5|MCM6|MCM7|RAD51|RFC2|RFC3|RFC4|RFC5|TOP2A|CDC45|GINS2	-11
C2	19	GO:0051783	regulation of nuclear division	-13	15	14	24155	190	127	15	12	2.9	990|991|1063|4085|4288|4487|6790|9088|9212|9319|9585|11065|26271|51203|54443	CDC6|CDC20|CENPF|MAD2L1|MKI67|MSX1|AURKA|PKMYT1|AURKB|TRIP13|KIF20B|UBE2C|FBXO5|NUSAP1|ANLN	-11
C2	21	GO:0004003	ATP-dependent DNA helicase activity	-13	72	24	24155	21	127	8	6.3	2.2	4174|4175|4176|5888|5982|5983|5984|5985	MCM5|MCM6|MCM7|RAD51|RFC2|RFC3|RFC4|RFC5	-11
C2	21	GO:0008026	ATP-dependent helicase activity	-13	72	24	24155	21	127	8	6.3	2.2	4174|4175|4176|5888|5982|5983|5984|5985	MCM5|MCM6|MCM7|RAD51|RFC2|RFC3|RFC4|RFC5	-11
C2	21	GO:0070035	purine NTP-dependent helicase activity	-13	72	24	24155	21	127	8	6.3	2.2	4174|4175|4176|5888|5982|5983|5984|5985	MCM5|MCM6|MCM7|RAD51|RFC2|RFC3|RFC4|RFC5	-11
C2	19	GO:0007088	regulation of mitotic nuclear division	-13	16	14	24155	166	127	14	11	2.8	990|991|1063|4085|4288|6790|9088|9212|9319|9585|11065|26271|51203|54443	CDC6|CDC20|CENPF|MAD2L1|MKI67|AURKA|PKMYT1|AURKB|TRIP13|KIF20B|UBE2C|FBXO5|NUSAP1|ANLN	-11
C2	21	GO:0003688	DNA replication origin binding	-12	63	22	24155	24	127	8	6.3	2.2	990|4172|4173|4174|4175|4176|8318|23594	CDC6|MCM3|MCM4|MCM5|MCM6|MCM7|CDC45|ORC6	-11
C2	19	GO:0090068	positive regulation of cell cycle process	-12	11	12	24155	298	127	17	13	3	672|983|990|2146|2237|4085|4487|6790|8318|9212|9585|11065|25886|26271|51203|51512|79915	BRCA1|CDK1|CDC6|EZH2|FEN1|MAD2L1|MSX1|AURKA|CDC45|AURKB|KIF20B|UBE2C|POC1A|FBXO5|NUSAP1|GTSE1|ATAD5	-10
C2	19	GO:0006275	regulation of DNA replication	-12	21	15	24155	108	127	12	9.4	2.6	675|890|983|990|5982|5983|5984|5985|26271|51053|54962|79915	BRCA2|CCNA2|CDK1|CDC6|RFC2|RFC3|RFC4|RFC5|FBXO5|GMNN|TIPIN|ATAD5	-10
C2	19	GO:1902969	mitotic DNA replication	-12	89	25	24155	15	127	7	5.5	2	675|3978|4172|4173|4175|5888|8318	BRCA2|LIG1|MCM3|MCM4|MCM6|RAD51|CDC45	-10
C2	19	GO:0044839	cell cycle G2/M phase transition	-12	11	12	24155	266	127	16	13	2.9	672|890|983|990|1063|6790|9088|9212|9833|10763|26271|51512|55559|63967|79915|93323	BRCA1|CCNA2|CDK1|CDC6|CENPF|AURKA|PKMYT1|AURKB|MELK|NES|FBXO5|GTSE1|HAUS7|CLSPN|ATAD5|HAUS8	-10
C2	19	GO:0032201	telomere maintenance via semi-conservative replication	-12	56	21	24155	27	127	8	6.3	2.2	2237|5557|5982|5983|5984|5985|10714|23649	FEN1|PRIM1|RFC2|RFC3|RFC4|RFC5|POLD3|POLA2	-10
C2	19	GO:1903046	meiotic cell cycle process	-12	14	13	24155	188	127	14	11	2.8	675|991|4487|5888|6790|7153|9319|23310|26271|29781|83540|84057|151246|259266	BRCA2|CDC20|MSX1|RAD51|AURKA|TOP2A|TRIP13|NCAPD3|FBXO5|NCAPH2|NUF2|MND1|SGO2|ASPM	-10
C2	19	GO:1901990	regulation of mitotic cell cycle phase transition	-12	8.1	11	24155	444	127	19	15	3.2	672|983|990|991|1063|2146|4085|6790|8318|9212|9319|11065|26271|51512|54443|55559|63967|79915|93323	BRCA1|CDK1|CDC6|CDC20|CENPF|EZH2|MAD2L1|AURKA|CDC45|AURKB|TRIP13|UBE2C|FBXO5|GTSE1|ANLN|HAUS7|CLSPN|ATAD5|HAUS8	-9.8
C2	19	GO:0045787	positive regulation of cell cycle	-12	8.8	11	24155	389	127	18	14	3.1	672|675|983|990|2146|2237|4085|4487|6790|8318|9212|9585|11065|25886|26271|51203|51512|79915	BRCA1|BRCA2|CDK1|CDC6|EZH2|FEN1|MAD2L1|MSX1|AURKA|CDC45|AURKB|KIF20B|UBE2C|POC1A|FBXO5|NUSAP1|GTSE1|ATAD5	-9.7
C2	19	GO:0045930	negative regulation of mitotic cell cycle	-12	9.6	12	24155	338	127	17	13	3	672|983|990|991|1063|2146|4085|6790|7153|9212|9319|11130|26271|51512|54962|55055|63967	BRCA1|CDK1|CDC6|CDC20|CENPF|EZH2|MAD2L1|AURKA|TOP2A|AURKB|TRIP13|ZWINT|FBXO5|GTSE1|TIPIN|ZWILCH|CLSPN	-9.7
C2	21	GO:0004386	helicase activity	-11	15	13	24155	165	127	13	10	2.7	3070|4172|4173|4174|4175|4176|5888|5982|5983|5984|5985|8318|51659	HELLS|MCM3|MCM4|MCM5|MCM6|MCM7|RAD51|RFC2|RFC3|RFC4|RFC5|CDC45|GINS2	-9.5
C2	19	GO:0051321	meiotic cell cycle	-11	11	12	24155	249	127	15	12	2.9	675|991|4487|5888|6790|7153|9088|9319|23310|26271|29781|83540|84057|151246|259266	BRCA2|CDC20|MSX1|RAD51|AURKA|TOP2A|PKMYT1|TRIP13|NCAPD3|FBXO5|NCAPH2|NUF2|MND1|SGO2|ASPM	-9.5
C2	19	GO:0006323	DNA packaging	-11	13	12	24155	210	127	14	11	2.8	983|3009|3070|7153|10036|23310|29781|51203|54069|55723|64105|64946|79019|79682	CDK1|H1-5|HELLS|TOP2A|CHAF1A|NCAPD3|NCAPH2|NUSAP1|MIS18A|ASF1B|CENPK|CENPH|CENPM|CENPU	-9.4
C2	19	GO:0000724	double-strand break repair via homologous recombination	-11	17	14	24155	134	127	12	9.4	2.6	672|675|2237|4172|4173|4174|4175|4176|5888|8318|10635|51659	BRCA1|BRCA2|FEN1|MCM3|MCM4|MCM5|MCM6|MCM7|RAD51|CDC45|RAD51AP1|GINS2	-9.3
C2	19	GO:0000725	recombinational repair	-11	17	13	24155	135	127	12	9.4	2.6	672|675|2237|4172|4173|4174|4175|4176|5888|8318|10635|51659	BRCA1|BRCA2|FEN1|MCM3|MCM4|MCM5|MCM6|MCM7|RAD51|CDC45|RAD51AP1|GINS2	-9.3
C2	19	GO:0140013	meiotic nuclear division	-11	14	13	24155	172	127	13	10	2.7	675|991|4487|5888|6790|7153|9319|26271|29781|83540|84057|151246|259266	BRCA2|CDC20|MSX1|RAD51|AURKA|TOP2A|TRIP13|FBXO5|NCAPH2|NUF2|MND1|SGO2|ASPM	-9.3
C2	19	GO:1901987	regulation of cell cycle phase transition	-11	7.5	11	24155	480	127	19	15	3.2	672|983|990|991|1063|2146|4085|6790|8318|9212|9319|11065|26271|51512|54443|55559|63967|79915|93323	BRCA1|CDK1|CDC6|CDC20|CENPF|EZH2|MAD2L1|AURKA|CDC45|AURKB|TRIP13|UBE2C|FBXO5|GTSE1|ANLN|HAUS7|CLSPN|ATAD5|HAUS8	-9.2
C2	19	GO:0051052	regulation of DNA metabolic process	-11	7.9	11	24155	431	127	18	14	3.1	672|675|890|983|990|3009|5888|5982|5983|5984|5985|9212|10635|26271|51053|54069|54962|79915	BRCA1|BRCA2|CCNA2|CDK1|CDC6|H1-5|RAD51|RFC2|RFC3|RFC4|RFC5|AURKB|RAD51AP1|FBXO5|GMNN|MIS18A|TIPIN|ATAD5	-9.1
C2	19	GO:0051304	chromosome separation	-10	21	14	24155	90	127	10	7.9	2.4	990|991|1063|4085|7153|9212|9319|23310|26271|29781	CDC6|CDC20|CENPF|MAD2L1|TOP2A|AURKB|TRIP13|NCAPD3|FBXO5|NCAPH2	-8.5
C2	19	GO:0000086	G2/M transition of mitotic cell cycle	-10	11	11	24155	247	127	14	11	2.8	672|890|983|990|1063|6790|9088|9212|9833|10763|26271|55559|63967|93323	BRCA1|CCNA2|CDK1|CDC6|CENPF|AURKA|PKMYT1|AURKB|MELK|NES|FBXO5|HAUS7|CLSPN|HAUS8	-8.5
C2	19	GO:0006302	double-strand break repair	-10	11	11	24155	248	127	14	11	2.8	580|672|675|2237|4172|4173|4174|4175|4176|5888|8318|9319|10635|51659	BARD1|BRCA1|BRCA2|FEN1|MCM3|MCM4|MCM5|MCM6|MCM7|RAD51|CDC45|TRIP13|RAD51AP1|GINS2	-8.5
C2	19	GO:1902299	pre-replicative complex assembly involved in cell cycle DNA replication	-10	140	26	24155	7	127	5	3.9	1.7	4172|4173|4174|4175|4176	MCM3|MCM4|MCM5|MCM6|MCM7	-8.3
C2	19	GO:0036388	pre-replicative complex assembly	-10	140	26	24155	7	127	5	3.9	1.7	4172|4173|4174|4175|4176	MCM3|MCM4|MCM5|MCM6|MCM7	-8.3
C2	19	GO:0006267	pre-replicative complex assembly involved in nuclear cell cycle DNA replication	-10	140	26	24155	7	127	5	3.9	1.7	4172|4173|4174|4175|4176	MCM3|MCM4|MCM5|MCM6|MCM7	-8.3
C2	21	GO:0008094	DNA-dependent ATPase activity	-9.9	24	14	24155	70	127	9	7.1	2.3	4174|4175|4176|5888|5982|5983|5984|5985|7153	MCM5|MCM6|MCM7|RAD51|RFC2|RFC3|RFC4|RFC5|TOP2A	-8.2
C2	19	GO:1902850	microtubule cytoskeleton organization involved in mitosis	-9.9	16	12	24155	134	127	11	8.7	2.5	332|991|4085|6790|9055|9212|10253|25886|51203|57405|83540	BIRC5|CDC20|MAD2L1|AURKA|PRC1|AURKB|SPRY2|POC1A|NUSAP1|SPC25|NUF2	-8.1
C2	19	GO:0007051	spindle organization	-9.5	12	11	24155	187	127	12	9.4	2.6	332|991|6790|9055|9212|25886|26271|55559|57405|83540|93323|259266	BIRC5|CDC20|AURKA|PRC1|AURKB|POC1A|FBXO5|HAUS7|SPC25|NUF2|HAUS8|ASPM	-7.8
C2	19	GO:0090329	regulation of DNA-dependent DNA replication	-9.4	28	15	24155	54	127	8	6.3	2.2	675|5982|5983|5984|5985|26271|51053|54962	BRCA2|RFC2|RFC3|RFC4|RFC5|FBXO5|GMNN|TIPIN	-7.7
C2	21	GO:0003697	single-stranded DNA binding	-9.3	17	12	24155	114	127	10	7.9	2.4	675|4172|4173|4174|4175|4176|5557|5888|8318|10635	BRCA2|MCM3|MCM4|MCM5|MCM6|MCM7|PRIM1|RAD51|CDC45|RAD51AP1	-7.6
C2	19	GO:1901991	negative regulation of mitotic cell cycle phase transition	-9.2	10	10	24155	248	127	13	10	2.7	672|983|990|991|1063|2146|4085|6790|9212|9319|26271|51512|63967	BRCA1|CDK1|CDC6|CDC20|CENPF|EZH2|MAD2L1|AURKA|AURKB|TRIP13|FBXO5|GTSE1|CLSPN	-7.4
C2	19	GO:0010948	negative regulation of cell cycle process	-9.1	7.9	9.6	24155	361	127	15	12	2.9	672|983|990|991|1063|2146|4085|5888|6241|6790|9212|9319|26271|51512|63967	BRCA1|CDK1|CDC6|CDC20|CENPF|EZH2|MAD2L1|RAD51|RRM2|AURKA|AURKB|TRIP13|FBXO5|GTSE1|CLSPN	-7.4
C2	19	GO:0051306	mitotic sister chromatid separation	-9	25	14	24155	60	127	8	6.3	2.2	990|991|1063|4085|9212|9319|26271|29781	CDC6|CDC20|CENPF|MAD2L1|AURKB|TRIP13|FBXO5|NCAPH2	-7.3
C2	19	GO:0000723	telomere maintenance	-9	13	11	24155	162	127	11	8.7	2.5	675|2237|5557|5888|5982|5983|5984|5985|9212|10714|23649	BRCA2|FEN1|PRIM1|RAD51|RFC2|RFC3|RFC4|RFC5|AURKB|POLD3|POLA2	-7.3
C2	19	GO:0000226	microtubule cytoskeleton organization	-9	6.1	8.9	24155	564	127	18	14	3.1	332|672|675|983|991|4085|6790|9055|9212|10253|25886|26271|51203|55559|57405|83540|93323|259266	BIRC5|BRCA1|BRCA2|CDK1|CDC20|MAD2L1|AURKA|PRC1|AURKB|SPRY2|POC1A|FBXO5|NUSAP1|HAUS7|SPC25|NUF2|HAUS8|ASPM	-7.3
C2	19	GO:1902749	regulation of cell cycle G2/M phase transition	-8.8	11	10	24155	213	127	12	9.4	2.6	672|983|990|1063|6790|9212|26271|51512|55559|63967|79915|93323	BRCA1|CDK1|CDC6|CENPF|AURKA|AURKB|FBXO5|GTSE1|HAUS7|CLSPN|ATAD5|HAUS8	-7.2
C2	19	GO:1901988	negative regulation of cell cycle phase transition	-8.8	9.3	9.9	24155	267	127	13	10	2.7	672|983|990|991|1063|2146|4085|6790|9212|9319|26271|51512|63967	BRCA1|CDK1|CDC6|CDC20|CENPF|EZH2|MAD2L1|AURKA|AURKB|TRIP13|FBXO5|GTSE1|CLSPN	-7.1
C2	19	GO:0072331	signal transduction by p53 class mediator	-8.7	9.2	9.8	24155	268	127	13	10	2.7	580|672|675|983|4487|5982|5983|5984|5985|6790|9212|51512|79915	BARD1|BRCA1|BRCA2|CDK1|MSX1|RFC2|RFC3|RFC4|RFC5|AURKA|AURKB|GTSE1|ATAD5	-7.1
C2	19	GO:0032200	telomere organization	-8.6	12	11	24155	175	127	11	8.7	2.5	675|2237|5557|5888|5982|5983|5984|5985|9212|10714|23649	BRCA2|FEN1|PRIM1|RAD51|RFC2|RFC3|RFC4|RFC5|AURKB|POLD3|POLA2	-7
C2	19	GO:0006297	nucleotide-excision repair, DNA gap filling	-8.6	48	17	24155	24	127	6	4.7	1.9	3978|5982|5983|5984|5985|10714	LIG1|RFC2|RFC3|RFC4|RFC5|POLD3	-7
C2	19	GO:0007017	microtubule-based process	-8.5	5	8.1	24155	764	127	20	16	3.2	332|672|675|983|991|4085|6790|9055|9212|9585|10253|25886|26271|51203|51512|55559|57405|83540|93323|259266	BIRC5|BRCA1|BRCA2|CDK1|CDC20|MAD2L1|AURKA|PRC1|AURKB|KIF20B|SPRY2|POC1A|FBXO5|NUSAP1|GTSE1|HAUS7|SPC25|NUF2|HAUS8|ASPM	-6.8
C2	19	GO:0051983	regulation of chromosome segregation	-8.4	17	12	24155	103	127	9	7.1	2.3	990|991|1063|2237|4085|4288|9212|9319|26271	CDC6|CDC20|CENPF|FEN1|MAD2L1|MKI67|AURKB|TRIP13|FBXO5	-6.8
C2	19	GO:0030071	regulation of mitotic metaphase/anaphase transition	-8	26	13	24155	51	127	7	5.5	2	990|991|1063|4085|9212|9319|26271	CDC6|CDC20|CENPF|MAD2L1|AURKB|TRIP13|FBXO5	-6.4
C2	19	GO:0071897	DNA biosynthetic process	-8	10	9.8	24155	200	127	11	8.7	2.5	1063|3978|5982|5983|5984|5985|7083|7298|9212|10714|23649	CENPF|LIG1|RFC2|RFC3|RFC4|RFC5|TK1|TYMS|AURKB|POLD3|POLA2	-6.4
C2	19	GO:0033045	regulation of sister chromatid segregation	-8	19	12	24155	80	127	8	6.3	2.2	990|991|1063|2237|4085|9212|9319|26271	CDC6|CDC20|CENPF|FEN1|MAD2L1|AURKB|TRIP13|FBXO5	-6.4
C2	19	GO:0031570	DNA integrity checkpoint	-8	12	10	24155	157	127	10	7.9	2.4	672|983|990|6790|7153|8318|51512|54962|63967|79968	BRCA1|CDK1|CDC6|AURKA|TOP2A|CDC45|GTSE1|TIPIN|CLSPN|WDR76	-6.3
C2	19	GO:1902099	regulation of metaphase/anaphase transition of cell cycle	-7.9	25	13	24155	53	127	7	5.5	2	990|991|1063|4085|9212|9319|26271	CDC6|CDC20|CENPF|MAD2L1|AURKB|TRIP13|FBXO5	-6.3
C2	19	GO:0007091	metaphase/anaphase transition of mitotic cell cycle	-7.9	25	13	24155	54	127	7	5.5	2	990|991|1063|4085|9212|9319|26271	CDC6|CDC20|CENPF|MAD2L1|AURKB|TRIP13|FBXO5	-6.3
C2	19	GO:0045931	positive regulation of mitotic cell cycle	-7.8	12	9.9	24155	163	127	10	7.9	2.4	675|983|990|4085|6790|8318|9585|11065|26271|51203	BRCA2|CDK1|CDC6|MAD2L1|AURKA|CDC45|KIF20B|UBE2C|FBXO5|NUSAP1	-6.2
C2	19	GO:0044784	metaphase/anaphase transition of cell cycle	-7.8	24	12	24155	56	127	7	5.5	2	990|991|1063|4085|9212|9319|26271	CDC6|CDC20|CENPF|MAD2L1|AURKB|TRIP13|FBXO5	-6.2
C2	19	GO:0034508	centromere complex assembly	-7.8	24	12	24155	56	127	7	5.5	2	1063|3070|54069|64105|64946|79019|79682	CENPF|HELLS|MIS18A|CENPK|CENPH|CENPM|CENPU	-6.2
C2	19	GO:0010965	regulation of mitotic sister chromatid separation	-7.7	23	12	24155	57	127	7	5.5	2	990|991|1063|4085|9212|9319|26271	CDC6|CDC20|CENPF|MAD2L1|AURKB|TRIP13|FBXO5	-6.1
C2	19	GO:0000910	cytokinesis	-7.6	11	9.7	24155	171	127	10	7.9	2.4	675|990|6790|9055|9212|9585|51203|54443|55165|80179	BRCA2|CDC6|AURKA|PRC1|AURKB|KIF20B|NUSAP1|ANLN|CEP55|MYO19	-6
C2	19	GO:1900264	positive regulation of DNA-directed DNA polymerase activity	-7.6	110	21	24155	7	127	4	3.1	1.5	5982|5983|5984|5985	RFC2|RFC3|RFC4|RFC5	-6
C2	19	GO:1900262	regulation of DNA-directed DNA polymerase activity	-7.6	110	21	24155	7	127	4	3.1	1.5	5982|5983|5984|5985	RFC2|RFC3|RFC4|RFC5	-6
C2	19	GO:0045841	negative regulation of mitotic metaphase/anaphase transition	-7.5	32	13	24155	36	127	6	4.7	1.9	991|1063|4085|9212|9319|26271	CDC20|CENPF|MAD2L1|AURKB|TRIP13|FBXO5	-5.9
C2	19	GO:0033044	regulation of chromosome organization	-7.4	7.2	8.4	24155	345	127	13	10	2.7	672|990|991|1063|2237|3009|4085|4288|7153|8318|9212|9319|26271	BRCA1|CDC6|CDC20|CENPF|FEN1|H1-5|MAD2L1|MKI67|TOP2A|CDC45|AURKB|TRIP13|FBXO5	-5.9
C2	19	GO:1905818	regulation of chromosome separation	-7.4	21	12	24155	62	127	7	5.5	2	990|991|1063|4085|9212|9319|26271	CDC6|CDC20|CENPF|MAD2L1|AURKB|TRIP13|FBXO5	-5.9
C2	19	GO:1902100	negative regulation of metaphase/anaphase transition of cell cycle	-7.4	31	13	24155	37	127	6	4.7	1.9	991|1063|4085|9212|9319|26271	CDC20|CENPF|MAD2L1|AURKB|TRIP13|FBXO5	-5.9
C2	19	GO:1901796	regulation of signal transduction by p53 class mediator	-7.4	11	9.4	24155	180	127	10	7.9	2.4	580|672|4487|5982|5983|5984|5985|6790|9212|79915	BARD1|BRCA1|MSX1|RFC2|RFC3|RFC4|RFC5|AURKA|AURKB|ATAD5	-5.8
C2	19	GO:2000816	negative regulation of mitotic sister chromatid separation	-7.3	29	13	24155	39	127	6	4.7	1.9	991|1063|4085|9212|9319|26271	CDC20|CENPF|MAD2L1|AURKB|TRIP13|FBXO5	-5.7
C2	21	GO:0043138	3'-5' DNA helicase activity	-7.3	48	15	24155	20	127	5	3.9	1.7	4174|4175|4176|8318|51659	MCM5|MCM6|MCM7|CDC45|GINS2	-5.7
C2	19	GO:1905819	negative regulation of chromosome separation	-7.2	29	13	24155	40	127	6	4.7	1.9	991|1063|4085|9212|9319|26271	CDC20|CENPF|MAD2L1|AURKB|TRIP13|FBXO5	-5.7
C2	19	GO:0033047	regulation of mitotic sister chromatid segregation	-7.2	20	11	24155	68	127	7	5.5	2	990|991|1063|4085|9212|9319|26271	CDC6|CDC20|CENPF|MAD2L1|AURKB|TRIP13|FBXO5	-5.6
C2	19	GO:2001251	negative regulation of chromosome organization	-7.1	12	9.4	24155	146	127	9	7.1	2.3	672|991|1063|3009|4085|7153|9212|9319|26271	BRCA1|CDC20|CENPF|H1-5|MAD2L1|TOP2A|AURKB|TRIP13|FBXO5	-5.6
C2	19	GO:0033048	negative regulation of mitotic sister chromatid segregation	-7.1	27	12	24155	42	127	6	4.7	1.9	991|1063|4085|9212|9319|26271	CDC20|CENPF|MAD2L1|AURKB|TRIP13|FBXO5	-5.6
C2	21	GO:0003689	DNA clamp loader activity	-7	85	18	24155	9	127	4	3.1	1.5	5982|5983|5984|5985	RFC2|RFC3|RFC4|RFC5	-5.5
C2	21	GO:0033170	protein-DNA loading ATPase activity	-7	85	18	24155	9	127	4	3.1	1.5	5982|5983|5984|5985	RFC2|RFC3|RFC4|RFC5	-5.5
C2	19	GO:0010389	regulation of G2/M transition of mitotic cell cycle	-7	9.7	8.9	24155	196	127	10	7.9	2.4	672|983|990|1063|6790|9212|26271|55559|63967|93323	BRCA1|CDK1|CDC6|CENPF|AURKA|AURKB|FBXO5|HAUS7|CLSPN|HAUS8	-5.5
C2	19	GO:0033046	negative regulation of sister chromatid segregation	-6.9	26	12	24155	44	127	6	4.7	1.9	991|1063|4085|9212|9319|26271	CDC20|CENPF|MAD2L1|AURKB|TRIP13|FBXO5	-5.5
C2	19	GO:0007052	mitotic spindle organization	-6.9	14	9.9	24155	109	127	8	6.3	2.2	332|991|6790|9055|9212|25886|57405|83540	BIRC5|CDC20|AURKA|PRC1|AURKB|POC1A|SPC25|NUF2	-5.5
C2	19	GO:0051985	negative regulation of chromosome segregation	-6.9	25	12	24155	45	127	6	4.7	1.9	991|1063|4085|9212|9319|26271	CDC20|CENPF|MAD2L1|AURKB|TRIP13|FBXO5	-5.4
C2	19	GO:0030261	chromosome condensation	-6.8	24	12	24155	47	127	6	4.7	1.9	983|3009|7153|23310|29781|51203	CDK1|H1-5|TOP2A|NCAPD3|NCAPH2|NUSAP1	-5.3
C2	19	GO:0031055	chromatin remodeling at centromere	-6.7	24	11	24155	48	127	6	4.7	1.9	3070|54069|64105|64946|79019|79682	HELLS|MIS18A|CENPK|CENPH|CENPM|CENPU	-5.2
C2	21	GO:0003682	chromatin binding	-6.7	5.2	7.3	24155	546	127	15	12	2.9	983|1063|2146|3009|5888|7153|7443|8318|10036|23310|29089|29128|29781|51053|64641	CDK1|CENPF|EZH2|H1-5|RAD51|TOP2A|VRK1|CDC45|CHAF1A|NCAPD3|UBE2T|UHRF1|NCAPH2|GMNN|EBF2	-5.2
C2	19	GO:0031497	chromatin assembly	-6.6	10	8.8	24155	165	127	9	7.1	2.3	3009|3070|10036|54069|55723|64105|64946|79019|79682	H1-5|HELLS|CHAF1A|MIS18A|ASF1B|CENPK|CENPH|CENPM|CENPU	-5.2
C2	19	GO:0031145	anaphase-promoting complex-dependent catabolic process	-6.6	16	10	24155	81	127	7	5.5	2	983|991|4085|6790|9212|11065|26271	CDK1|CDC20|MAD2L1|AURKA|AURKB|UBE2C|FBXO5	-5.2
C2	19	GO:0051302	regulation of cell division	-6.6	10	8.7	24155	168	127	9	7.1	2.3	675|990|6790|9055|9212|9585|23594|80179|259266	BRCA2|CDC6|AURKA|PRC1|AURKB|KIF20B|ORC6|MYO19|ASPM	-5.1
C2	19	GO:0045839	negative regulation of mitotic nuclear division	-6.5	22	11	24155	52	127	6	4.7	1.9	991|1063|4085|9212|9319|26271	CDC20|CENPF|MAD2L1|AURKB|TRIP13|FBXO5	-5.1
C2	19	GO:0006301	postreplication repair	-6.5	22	11	24155	52	127	6	4.7	1.9	672|5982|5983|5984|5985|10714	BRCA1|RFC2|RFC3|RFC4|RFC5|POLD3	-5.1
C2	19	GO:0051225	spindle assembly	-6.5	12	9.1	24155	125	127	8	6.3	2.2	332|991|6790|9212|26271|55559|93323|259266	BIRC5|CDC20|AURKA|AURKB|FBXO5|HAUS7|HAUS8|ASPM	-5
C2	21	GO:0042623	ATPase activity, coupled	-6.5	7.3	7.8	24155	285	127	11	8.7	2.5	4174|4175|4176|5888|5982|5983|5984|5985|7153|9585|79915	MCM5|MCM6|MCM7|RAD51|RFC2|RFC3|RFC4|RFC5|TOP2A|KIF20B|ATAD5	-5
C2	19	GO:0006336	DNA replication-independent nucleosome assembly	-6.4	21	11	24155	54	127	6	4.7	1.9	54069|55723|64105|64946|79019|79682	MIS18A|ASF1B|CENPK|CENPH|CENPM|CENPU	-5
C2	19	GO:0000083	regulation of transcription involved in G1/S transition of mitotic cell cycle	-6.4	33	12	24155	29	127	5	3.9	1.7	990|6241|7298|8318|26271	CDC6|RRM2|TYMS|CDC45|FBXO5	-5
C2	19	GO:0034724	DNA replication-independent nucleosome organization	-6.4	21	11	24155	55	127	6	4.7	1.9	54069|55723|64105|64946|79019|79682	MIS18A|ASF1B|CENPK|CENPH|CENPM|CENPU	-4.9
C2	19	GO:0032465	regulation of cytokinesis	-6.3	15	9.6	24155	89	127	7	5.5	2	675|990|6790|9055|9212|9585|80179	BRCA2|CDC6|AURKA|PRC1|AURKB|KIF20B|MYO19	-4.9
C2	19	GO:0007143	female meiotic nuclear division	-6.2	31	12	24155	31	127	5	3.9	1.7	6790|7153|9319|26271|29781	AURKA|TOP2A|TRIP13|FBXO5|NCAPH2	-4.8
C2	19	GO:0090305	nucleic acid phosphodiester bond hydrolysis	-6.2	6.9	7.5	24155	303	127	11	8.7	2.5	2237|5393|5982|5983|5984|5985|10535|10714|23404|51728|79915	FEN1|EXOSC9|RFC2|RFC3|RFC4|RFC5|RNASEH2A|POLD3|EXOSC2|POLR3K|ATAD5	-4.8
C2	19	GO:0006268	DNA unwinding involved in DNA replication	-6.2	54	15	24155	14	127	4	3.1	1.5	4173|4175|4176|5888	MCM4|MCM6|MCM7|RAD51	-4.7
C2	19	GO:0051784	negative regulation of nuclear division	-6.1	19	10	24155	60	127	6	4.7	1.9	991|1063|4085|9212|9319|26271	CDC20|CENPF|MAD2L1|AURKB|TRIP13|FBXO5	-4.7
C2	19	GO:0006333	chromatin assembly or disassembly	-6.1	9	8	24155	191	127	9	7.1	2.3	3009|3070|10036|54069|55723|64105|64946|79019|79682	H1-5|HELLS|CHAF1A|MIS18A|ASF1B|CENPK|CENPH|CENPM|CENPU	-4.7
C2	19	GO:0071174	mitotic spindle checkpoint	-6	28	11	24155	34	127	5	3.9	1.7	991|1063|4085|9212|9319	CDC20|CENPF|MAD2L1|AURKB|TRIP13	-4.6
C2	19	GO:0031577	spindle checkpoint	-6	28	11	24155	34	127	5	3.9	1.7	991|1063|4085|9212|9319	CDC20|CENPF|MAD2L1|AURKB|TRIP13	-4.6
C2	19	GO:0071173	spindle assembly checkpoint	-6	28	11	24155	34	127	5	3.9	1.7	991|1063|4085|9212|9319	CDC20|CENPF|MAD2L1|AURKB|TRIP13	-4.6
C2	19	GO:0007094	mitotic spindle assembly checkpoint	-6	28	11	24155	34	127	5	3.9	1.7	991|1063|4085|9212|9319	CDC20|CENPF|MAD2L1|AURKB|TRIP13	-4.6
C2	19	GO:0006334	nucleosome assembly	-6	10	8.3	24155	145	127	8	6.3	2.2	3009|10036|54069|55723|64105|64946|79019|79682	H1-5|CHAF1A|MIS18A|ASF1B|CENPK|CENPH|CENPM|CENPU	-4.6
C2	21	GO:0016887	ATPase activity	-6	5.9	7	24155	390	127	12	9.4	2.6	4174|4175|4176|5888|5982|5983|5984|5985|7153|9585|79915|80179	MCM5|MCM6|MCM7|RAD51|RFC2|RFC3|RFC4|RFC5|TOP2A|KIF20B|ATAD5|MYO19	-4.6
C2	19	GO:0000076	DNA replication checkpoint	-5.9	48	14	24155	16	127	4	3.1	1.5	990|8318|54962|63967	CDC6|CDC45|TIPIN|CLSPN	-4.5
C2	19	GO:0033567	DNA replication, Okazaki fragment processing	-5.9	110	18	24155	5	127	3	2.4	1.3	2237|3978|10535	FEN1|LIG1|RNASEH2A	-4.5
C2	19	GO:0006296	nucleotide-excision repair, DNA incision, 5'-to lesion	-5.8	26	11	24155	37	127	5	3.9	1.7	5982|5983|5984|5985|10714	RFC2|RFC3|RFC4|RFC5|POLD3	-4.5
C2	19	GO:1901989	positive regulation of cell cycle phase transition	-5.8	13	8.7	24155	106	127	7	5.5	2	983|990|2146|8318|11065|26271|79915	CDK1|CDC6|EZH2|CDC45|UBE2C|FBXO5|ATAD5	-4.4
C2	19	GO:0044774	mitotic DNA integrity checkpoint	-5.8	13	8.7	24155	106	127	7	5.5	2	983|990|6790|7153|51512|54962|63967	CDK1|CDC6|AURKA|TOP2A|GTSE1|TIPIN|CLSPN	-4.4
C2	19	GO:0016572	histone phosphorylation	-5.8	25	11	24155	38	127	5	3.9	1.7	890|983|6790|7443|9212	CCNA2|CDK1|AURKA|VRK1|AURKB	-4.4
C2	21	GO:0035173	histone kinase activity	-5.8	45	13	24155	17	127	4	3.1	1.5	983|6790|7443|9212	CDK1|AURKA|VRK1|AURKB	-4.4
C2	19	GO:0033683	nucleotide-excision repair, DNA incision	-5.7	24	11	24155	39	127	5	3.9	1.7	5982|5983|5984|5985|10714	RFC2|RFC3|RFC4|RFC5|POLD3	-4.3
C2	19	GO:0042769	DNA damage response, detection of DNA damage	-5.7	24	11	24155	39	127	5	3.9	1.7	5982|5983|5984|5985|10714	RFC2|RFC3|RFC4|RFC5|POLD3	-4.3
C2	19	GO:0006289	nucleotide-excision repair	-5.7	12	8.4	24155	111	127	7	5.5	2	675|3978|5982|5983|5984|5985|10714	BRCA2|LIG1|RFC2|RFC3|RFC4|RFC5|POLD3	-4.3
C2	19	GO:0008156	negative regulation of DNA replication	-5.7	24	10	24155	40	127	5	3.9	1.7	675|990|26271|51053|54962	BRCA2|CDC6|FBXO5|GMNN|TIPIN	-4.3
C2	19	GO:0019985	translesion synthesis	-5.6	23	10	24155	41	127	5	3.9	1.7	5982|5983|5984|5985|10714	RFC2|RFC3|RFC4|RFC5|POLD3	-4.2
C2	19	GO:0006283	transcription-coupled nucleotide-excision repair	-5.6	16	9.1	24155	73	127	6	4.7	1.9	3978|5982|5983|5984|5985|10714	LIG1|RFC2|RFC3|RFC4|RFC5|POLD3	-4.2
C2	19	GO:0007127	meiosis I	-5.6	12	8.3	24155	114	127	7	5.5	2	675|5888|6790|7153|9319|26271|84057	BRCA2|RAD51|AURKA|TOP2A|TRIP13|FBXO5|MND1	-4.2
C2	21	GO:0035174	histone serine kinase activity	-5.6	95	17	24155	6	127	3	2.4	1.3	6790|7443|9212	AURKA|VRK1|AURKB	-4.2
C2	19	GO:0090306	spindle assembly involved in meiosis	-5.6	95	17	24155	6	127	3	2.4	1.3	6790|26271|259266	AURKA|FBXO5|ASPM	-4.2
C2	19	GO:0061982	meiosis I cell cycle process	-5.5	11	8.1	24155	119	127	7	5.5	2	675|5888|6790|7153|9319|26271|84057	BRCA2|RAD51|AURKA|TOP2A|TRIP13|FBXO5|MND1	-4.1
C2	19	GO:0070987	error-free translesion synthesis	-5.5	38	12	24155	20	127	4	3.1	1.5	5982|5983|5984|5985	RFC2|RFC3|RFC4|RFC5	-4.1
C2	19	GO:0042276	error-prone translesion synthesis	-5.5	38	12	24155	20	127	4	3.1	1.5	5982|5983|5984|5985	RFC2|RFC3|RFC4|RFC5	-4.1
C2	19	GO:0034080	CENP-A containing nucleosome assembly	-5.5	22	9.9	24155	44	127	5	3.9	1.7	54069|64105|64946|79019|79682	MIS18A|CENPK|CENPH|CENPM|CENPU	-4.1
C2	19	GO:0061641	CENP-A containing chromatin organization	-5.5	22	9.9	24155	44	127	5	3.9	1.7	54069|64105|64946|79019|79682	MIS18A|CENPK|CENPH|CENPM|CENPU	-4.1
C2	19	GO:0051054	positive regulation of DNA metabolic process	-5.5	7.5	7.2	24155	228	127	9	7.1	2.3	672|983|5888|5982|5983|5984|5985|9212|79915	BRCA1|CDK1|RAD51|RFC2|RFC3|RFC4|RFC5|AURKB|ATAD5	-4.1
C2	19	GO:0060249	anatomical structure homeostasis	-5.5	5.2	6.5	24155	437	127	12	9.4	2.6	580|675|2237|5557|5888|5982|5983|5984|5985|9212|10714|23649	BARD1|BRCA2|FEN1|PRIM1|RAD51|RFC2|RFC3|RFC4|RFC5|AURKB|POLD3|POLA2	-4.1
C2	19	GO:0051383	kinetochore organization	-5.4	36	12	24155	21	127	4	3.1	1.5	1063|64105|64946|83540	CENPF|CENPK|CENPH|NUF2	-4
C2	19	GO:0007098	centrosome cycle	-5.3	11	7.9	24155	125	127	7	5.5	2	672|675|983|6790|25886|55559|93323	BRCA1|BRCA2|CDK1|AURKA|POC1A|HAUS7|HAUS8	-4
C2	19	GO:0006273	lagging strand elongation	-5.3	82	15	24155	7	127	3	2.4	1.3	2237|3978|10535	FEN1|LIG1|RNASEH2A	-4
C2	19	GO:1904666	regulation of ubiquitin protein ligase activity	-5.3	35	11	24155	22	127	4	3.1	1.5	991|4085|11065|26271	CDC20|MAD2L1|UBE2C|FBXO5	-4
C2	19	GO:0051445	regulation of meiotic cell cycle	-5.2	19	9.4	24155	49	127	5	3.9	1.7	991|4487|9319|26271|259266	CDC20|MSX1|TRIP13|FBXO5|ASPM	-3.9
C2	19	GO:0034728	nucleosome organization	-5.2	8.3	7.2	24155	184	127	8	6.3	2.2	3009|10036|54069|55723|64105|64946|79019|79682	H1-5|CHAF1A|MIS18A|ASF1B|CENPK|CENPH|CENPM|CENPU	-3.9
C2	19	GO:0042770	signal transduction in response to DNA damage	-5.2	10	7.6	24155	133	127	7	5.5	2	672|675|983|4487|6790|51512|79915	BRCA1|BRCA2|CDK1|MSX1|AURKA|GTSE1|ATAD5	-3.8
C2	21	GO:0008022	protein C-terminus binding	-5.2	8.1	7.1	24155	187	127	8	6.3	2.2	675|991|1063|4085|4288|5888|6382|7153	BRCA2|CDC20|CENPF|MAD2L1|MKI67|RAD51|SDC1|TOP2A	-3.8
C2	19	GO:0031023	microtubule organizing center organization	-5.1	9.9	7.5	24155	134	127	7	5.5	2	672|675|983|6790|25886|55559|93323	BRCA1|BRCA2|CDK1|AURKA|POC1A|HAUS7|HAUS8	-3.8
C2	19	GO:0000731	DNA synthesis involved in DNA repair	-5.1	19	9.2	24155	51	127	5	3.9	1.7	5982|5983|5984|5985|10714	RFC2|RFC3|RFC4|RFC5|POLD3	-3.8
C2	21	GO:0010997	anaphase-promoting complex binding	-5.1	71	14	24155	8	127	3	2.4	1.3	991|26271|63967	CDC20|FBXO5|CLSPN	-3.8
C2	19	GO:0007144	female meiosis I	-5.1	71	14	24155	8	127	3	2.4	1.3	6790|9319|26271	AURKA|TRIP13|FBXO5	-3.8
C2	19	GO:0085020	protein K6-linked ubiquitination	-5.1	71	14	24155	8	127	3	2.4	1.3	580|672|29089	BARD1|BRCA1|UBE2T	-3.8
C2	19	GO:0007292	female gamete generation	-5.1	9.8	7.5	24155	136	127	7	5.5	2	675|6790|7153|9319|26271|29781|259266	BRCA2|AURKA|TOP2A|TRIP13|FBXO5|NCAPH2|ASPM	-3.8
C2	19	GO:2000104	negative regulation of DNA-dependent DNA replication	-5.1	30	11	24155	25	127	4	3.1	1.5	675|26271|51053|54962	BRCA2|FBXO5|GMNN|TIPIN	-3.8
C2	19	GO:0010972	negative regulation of G2/M transition of mitotic cell cycle	-5	12	7.9	24155	93	127	6	4.7	1.9	672|983|990|6790|9212|63967	BRCA1|CDK1|CDC6|AURKA|AURKB|CLSPN	-3.7
C2	19	GO:0001556	oocyte maturation	-5	29	10	24155	26	127	4	3.1	1.5	675|6790|9319|26271	BRCA2|AURKA|TRIP13|FBXO5	-3.7
C2	19	GO:0009411	response to UV	-5	9.4	7.3	24155	142	127	7	5.5	2	675|2237|5603|9212|10714|54962|55872	BRCA2|FEN1|MAPK13|AURKB|POLD3|TIPIN|PBK	-3.7
C2	19	GO:0000077	DNA damage checkpoint	-4.9	9.2	7.2	24155	145	127	7	5.5	2	672|983|6790|51512|54962|63967|79968	BRCA1|CDK1|AURKA|GTSE1|TIPIN|CLSPN|WDR76	-3.6
C2	19	GO:0061640	cytoskeleton-dependent cytokinesis	-4.8	11	7.6	24155	100	127	6	4.7	1.9	675|9212|9585|51203|54443|55165	BRCA2|AURKB|KIF20B|NUSAP1|ANLN|CEP55	-3.5
C2	19	GO:0043486	histone exchange	-4.8	16	8.4	24155	60	127	5	3.9	1.7	54069|64105|64946|79019|79682	MIS18A|CENPK|CENPH|CENPM|CENPU	-3.5
C2	19	GO:0044818	mitotic G2/M transition checkpoint	-4.7	25	9.7	24155	30	127	4	3.1	1.5	672|983|990|63967	BRCA1|CDK1|CDC6|CLSPN	-3.4
C2	19	GO:1902750	negative regulation of cell cycle G2/M phase transition	-4.7	11	7.4	24155	105	127	6	4.7	1.9	672|983|990|6790|9212|63967	BRCA1|CDK1|CDC6|AURKA|AURKB|CLSPN	-3.4
C2	19	GO:0040020	regulation of meiotic nuclear division	-4.7	25	9.5	24155	31	127	4	3.1	1.5	991|4487|9319|26271	CDC20|MSX1|TRIP13|FBXO5	-3.4
C2	19	GO:0030330	DNA damage response, signal transduction by p53 class mediator	-4.7	11	7.3	24155	107	127	6	4.7	1.9	672|675|983|4487|6790|51512	BRCA1|BRCA2|CDK1|MSX1|AURKA|GTSE1	-3.4
C2	19	GO:0035404	histone-serine phosphorylation	-4.6	52	12	24155	11	127	3	2.4	1.3	6790|7443|9212	AURKA|VRK1|AURKB	-3.4
C2	19	GO:0070192	chromosome organization involved in meiotic cell cycle	-4.6	15	8	24155	65	127	5	3.9	1.7	5888|9319|23310|29781|151246	RAD51|TRIP13|NCAPD3|NCAPH2|SGO2	-3.3
C2	19	GO:2000573	positive regulation of DNA biosynthetic process	-4.6	14	7.9	24155	67	127	5	3.9	1.7	5982|5983|5984|5985|9212	RFC2|RFC3|RFC4|RFC5|AURKB	-3.3
C2	19	GO:0000212	meiotic spindle organization	-4.4	44	11	24155	13	127	3	2.4	1.3	6790|26271|259266	AURKA|FBXO5|ASPM	-3.1
C2	19	GO:0000281	mitotic cytokinesis	-4.4	13	7.5	24155	73	127	5	3.9	1.7	675|9585|51203|54443|55165	BRCA2|KIF20B|NUSAP1|ANLN|CEP55	-3.1
C2	19	GO:0031100	animal organ regeneration	-4.4	13	7.5	24155	73	127	5	3.9	1.7	890|983|2146|6790|7298	CCNA2|CDK1|EZH2|AURKA|TYMS	-3.1
C2	19	GO:0016569	covalent chromatin modification	-4.3	4.4	5.4	24155	477	127	11	8.7	2.5	672|675|890|983|2146|3009|3070|6790|7443|9212|29128	BRCA1|BRCA2|CCNA2|CDK1|EZH2|H1-5|HELLS|AURKA|VRK1|AURKB|UHRF1	-3.1
C2	21	GO:0140098	catalytic activity, acting on RNA	-4.3	4.8	5.6	24155	395	127	10	7.9	2.4	2237|4234|5393|5557|10056|10535|10785|10849|23404|51728	FEN1|METTL1|EXOSC9|PRIM1|FARSB|RNASEH2A|WDR4|CD3EAP|EXOSC2|POLR3K	-3.1
C2	19	GO:0032506	cytokinetic process	-4.3	20	8.4	24155	39	127	4	3.1	1.5	9212|9585|54443|55165	AURKB|KIF20B|ANLN|CEP55	-3
C2	19	GO:0070317	negative regulation of G0 to G1 transition	-4.2	19	8.2	24155	41	127	4	3.1	1.5	672|2146|5888|6241	BRCA1|EZH2|RAD51|RRM2	-2.9
C2	19	GO:0009112	nucleobase metabolic process	-4.2	18	8.1	24155	42	127	4	3.1	1.5	1503|4522|5631|7298	CTPS1|MTHFD1|PRPS1|TYMS	-2.9
C2	19	GO:0034502	protein localization to chromosome	-4.1	12	7	24155	82	127	5	3.9	1.7	675|983|2146|3009|9212	BRCA2|CDK1|EZH2|H1-5|AURKB	-2.9
C2	19	GO:0051382	kinetochore assembly	-4.1	36	10	24155	16	127	3	2.4	1.3	1063|64105|64946	CENPF|CENPK|CENPH	-2.9
C2	19	GO:0006266	DNA ligation	-4	34	9.8	24155	17	127	3	2.4	1.3	3978|5888|7153	LIG1|RAD51|TOP2A	-2.8
C2	19	GO:0007076	mitotic chromosome condensation	-4	34	9.8	24155	17	127	3	2.4	1.3	23310|29781|51203	NCAPD3|NCAPH2|NUSAP1	-2.8
C2	19	GO:0070316	regulation of G0 to G1 transition	-4	17	7.8	24155	45	127	4	3.1	1.5	672|2146|5888|6241	BRCA1|EZH2|RAD51|RRM2	-2.8
C2	19	GO:0048477	oogenesis	-4	11	6.7	24155	87	127	5	3.9	1.7	675|6790|9319|26271|259266	BRCA2|AURKA|TRIP13|FBXO5|ASPM	-2.8
C2	19	GO:0048599	oocyte development	-4	17	7.7	24155	46	127	4	3.1	1.5	675|6790|9319|26271	BRCA2|AURKA|TRIP13|FBXO5	-2.7
C2	19	GO:0043044	ATP-dependent chromatin remodeling	-4	11	6.7	24155	88	127	5	3.9	1.7	54069|64105|64946|79019|79682	MIS18A|CENPK|CENPH|CENPM|CENPU	-2.7
C2	19	GO:0045023	G0 to G1 transition	-4	16	7.6	24155	47	127	4	3.1	1.5	672|2146|5888|6241	BRCA1|EZH2|RAD51|RRM2	-2.7
C2	19	GO:0051782	negative regulation of cell division	-4	32	9.5	24155	18	127	3	2.4	1.3	9212|23594|259266	AURKB|ORC6|ASPM	-2.7
C2	19	GO:0045132	meiotic chromosome segregation	-3.9	11	6.6	24155	90	127	5	3.9	1.7	7153|9319|29781|83540|151246	TOP2A|TRIP13|NCAPH2|NUF2|SGO2	-2.7
C2	19	GO:0051653	spindle localization	-3.9	16	7.5	24155	48	127	4	3.1	1.5	4085|10253|51203|259266	MAD2L1|SPRY2|NUSAP1|ASPM	-2.7
C2	19	GO:1901992	positive regulation of mitotic cell cycle phase transition	-3.9	10	6.6	24155	91	127	5	3.9	1.7	983|990|8318|11065|26271	CDK1|CDC6|CDC45|UBE2C|FBXO5	-2.7
C2	19	GO:2000241	regulation of reproductive process	-3.9	7.7	6	24155	148	127	6	4.7	1.9	991|4487|6790|9319|26271|259266	CDC20|MSX1|AURKA|TRIP13|FBXO5|ASPM	-2.6
C2	19	GO:0009314	response to radiation	-3.9	4.2	5	24155	449	127	10	7.9	2.4	672|675|2237|5603|5888|9212|10635|10714|54962|55872	BRCA1|BRCA2|FEN1|MAPK13|RAD51|AURKB|RAD51AP1|POLD3|TIPIN|PBK	-2.6
C2	19	GO:2001020	regulation of response to DNA damage stimulus	-3.8	6.2	5.6	24155	214	127	7	5.5	2	672|4487|5888|10635|26271|79915|79968	BRCA1|MSX1|RAD51|RAD51AP1|FBXO5|ATAD5|WDR76	-2.6
C2	19	GO:0009994	oocyte differentiation	-3.8	15	7.2	24155	51	127	4	3.1	1.5	675|6790|9319|26271	BRCA2|AURKA|TRIP13|FBXO5	-2.6
C2	19	GO:0046112	nucleobase biosynthetic process	-3.8	29	9	24155	20	127	3	2.4	1.3	1503|4522|5631	CTPS1|MTHFD1|PRPS1	-2.6
C2	19	GO:0016570	histone modification	-3.8	4.2	5	24155	457	127	10	7.9	2.4	672|675|890|983|2146|3009|6790|7443|9212|29128	BRCA1|BRCA2|CCNA2|CDK1|EZH2|H1-5|AURKA|VRK1|AURKB|UHRF1	-2.6
C2	19	GO:0051438	regulation of ubiquitin-protein transferase activity	-3.8	15	7.2	24155	52	127	4	3.1	1.5	991|4085|11065|26271	CDC20|MAD2L1|UBE2C|FBXO5	-2.6
C2	19	GO:0044773	mitotic DNA damage checkpoint	-3.8	9.8	6.3	24155	97	127	5	3.9	1.7	983|6790|51512|54962|63967	CDK1|AURKA|GTSE1|TIPIN|CLSPN	-2.6
C2	19	GO:0051347	positive regulation of transferase activity	-3.8	3.5	4.7	24155	651	127	12	9.4	2.6	983|990|991|2146|5982|5983|5984|5985|9212|10253|11065|63967	CDK1|CDC6|CDC20|EZH2|RFC2|RFC3|RFC4|RFC5|AURKB|SPRY2|UBE2C|CLSPN	-2.5
C2	19	GO:0007131	reciprocal meiotic recombination	-3.8	14	7.1	24155	53	127	4	3.1	1.5	5888|7153|9319|84057	RAD51|TOP2A|TRIP13|MND1	-2.5
C2	19	GO:0051053	negative regulation of DNA metabolic process	-3.7	7.3	5.8	24155	156	127	6	4.7	1.9	675|990|3009|26271|51053|54962	BRCA2|CDC6|H1-5|FBXO5|GMNN|TIPIN	-2.5
C2	19	GO:0035825	homologous recombination	-3.7	14	7	24155	54	127	4	3.1	1.5	5888|7153|9319|84057	RAD51|TOP2A|TRIP13|MND1	-2.5
C2	19	GO:0072528	pyrimidine-containing compound biosynthetic process	-3.7	14	6.9	24155	56	127	4	3.1	1.5	1503|5631|7083|7298	CTPS1|PRPS1|TK1|TYMS	-2.4
C2	19	GO:1901293	nucleoside phosphate biosynthetic process	-3.6	4.4	4.9	24155	390	127	9	7.1	2.3	1503|2026|4522|4860|5631|6241|7083|7298|79902	CTPS1|ENO2|MTHFD1|PNP|PRPS1|RRM2|TK1|TYMS|NUP85	-2.4
C2	19	GO:0010639	negative regulation of organelle organization	-3.6	4.3	4.9	24155	395	127	9	7.1	2.3	672|991|1063|3009|4085|7153|9212|9319|26271	BRCA1|CDC20|CENPF|H1-5|MAD2L1|TOP2A|AURKB|TRIP13|FBXO5	-2.4
C2	19	GO:0007050	cell cycle arrest	-3.6	5.6	5.2	24155	238	127	7	5.5	2	580|672|983|3576|6790|9585|51512	BARD1|BRCA1|CDK1|CXCL8|AURKA|KIF20B|GTSE1	-2.4
C2	19	GO:2000278	regulation of DNA biosynthetic process	-3.5	8.5	5.8	24155	112	127	5	3.9	1.7	5982|5983|5984|5985|9212	RFC2|RFC3|RFC4|RFC5|AURKB	-2.3
C2	19	GO:0051640	organelle localization	-3.4	3.2	4.4	24155	706	127	12	9.4	2.6	983|1063|4085|6790|10253|51203|55165|55559|80179|83540|93323|259266	CDK1|CENPF|MAD2L1|AURKA|SPRY2|NUSAP1|CEP55|HAUS7|MYO19|NUF2|HAUS8|ASPM	-2.2
C2	19	GO:0051785	positive regulation of nuclear division	-3.4	12	6.2	24155	66	127	4	3.1	1.5	4487|6790|11065|51203	MSX1|AURKA|UBE2C|NUSAP1	-2.2
C2	19	GO:0006338	chromatin remodeling	-3.4	6.3	5.2	24155	182	127	6	4.7	1.9	3070|54069|64105|64946|79019|79682	HELLS|MIS18A|CENPK|CENPH|CENPM|CENPU	-2.2
C2	19	GO:2000045	regulation of G1/S transition of mitotic cell cycle	-3.4	6.2	5.1	24155	184	127	6	4.7	1.9	983|990|2146|6790|8318|51512	CDK1|CDC6|EZH2|AURKA|CDC45|GTSE1	-2.2
C2	19	GO:0010638	positive regulation of organelle organization	-3.3	3.4	4.3	24155	624	127	11	8.7	2.5	672|2237|3009|4487|6382|6790|9212|10763|11065|25886|51203	BRCA1|FEN1|H1-5|MSX1|SDC1|AURKA|AURKB|NES|UBE2C|POC1A|NUSAP1	-2.1
C2	19	GO:0051642	centrosome localization	-3.3	20	7.3	24155	29	127	3	2.4	1.3	4085|6790|259266	MAD2L1|AURKA|ASPM	-2.1
C2	19	GO:0015949	nucleobase-containing small molecule interconversion	-3.3	20	7.3	24155	29	127	3	2.4	1.3	1503|6241|7298	CTPS1|RRM2|TYMS	-2.1
C2	19	GO:1902751	positive regulation of cell cycle G2/M phase transition	-3.3	19	7.2	24155	30	127	3	2.4	1.3	983|26271|79915	CDK1|FBXO5|ATAD5	-2.1
C2	19	GO:0097421	liver regeneration	-3.3	19	7.2	24155	30	127	3	2.4	1.3	2146|6790|7298	EZH2|AURKA|TYMS	-2.1
C2	19	GO:0061842	microtubule organizing center localization	-3.3	19	7.2	24155	30	127	3	2.4	1.3	4085|6790|259266	MAD2L1|AURKA|ASPM	-2.1
C2	19	GO:0071478	cellular response to radiation	-3.3	5.9	5	24155	192	127	6	4.7	1.9	5603|5888|9212|10635|10714|55872	MAPK13|RAD51|AURKB|RAD51AP1|POLD3|PBK	-2.1
C2	19	GO:0006399	tRNA metabolic process	-3.3	5.9	5	24155	193	127	6	4.7	1.9	4234|5393|10056|10785|23404|51728	METTL1|EXOSC9|FARSB|WDR4|EXOSC2|POLR3K	-2.1
C2	19	GO:0031572	G2 DNA damage checkpoint	-3.2	18	7.1	24155	31	127	3	2.4	1.3	672|983|63967	BRCA1|CDK1|CLSPN	-2.1
C2	19	GO:0043632	modification-dependent macromolecule catabolic process	-3.2	3.3	4.2	24155	640	127	11	8.7	2.5	983|991|4085|5393|6790|9212|11065|23404|26271|29128|55872	CDK1|CDC20|MAD2L1|EXOSC9|AURKA|AURKB|UBE2C|EXOSC2|FBXO5|UHRF1|PBK	-2.1
C2	19	GO:0072422	signal transduction involved in DNA damage checkpoint	-3.2	10	5.9	24155	73	127	4	3.1	1.5	672|983|6790|51512	BRCA1|CDK1|AURKA|GTSE1	-2
C2	19	GO:0072401	signal transduction involved in DNA integrity checkpoint	-3.2	10	5.9	24155	73	127	4	3.1	1.5	672|983|6790|51512	BRCA1|CDK1|AURKA|GTSE1	-2
C2	19	GO:0072395	signal transduction involved in cell cycle checkpoint	-3.2	10	5.8	24155	74	127	4	3.1	1.5	672|983|6790|51512	BRCA1|CDK1|AURKA|GTSE1	-2
C2	19	GO:0040001	establishment of mitotic spindle localization	-3.2	17	6.8	24155	33	127	3	2.4	1.3	4085|10253|51203	MAD2L1|SPRY2|NUSAP1	-2
C2	19	GO:1902806	regulation of cell cycle G1/S phase transition	-3.1	5.6	4.8	24155	202	127	6	4.7	1.9	983|990|2146|6790|8318|51512	CDK1|CDC6|EZH2|AURKA|CDC45|GTSE1	-2
C2	19	GO:0035690	cellular response to drug	-3.1	4.1	4.4	24155	369	127	8	6.3	2.2	672|890|983|2146|4314|4487|5603|5888	BRCA1|CCNA2|CDK1|EZH2|MMP3|MSX1|MAPK13|RAD51	-1.9
C2	21	GO:0016779	nucleotidyltransferase activity	-3.1	6.9	5	24155	138	127	5	3.9	1.7	5557|10714|10849|23649|51728	PRIM1|POLD3|CD3EAP|POLA2|POLR3K	-1.9
C2	19	GO:0071158	positive regulation of cell cycle arrest	-3	9.3	5.5	24155	82	127	4	3.1	1.5	672|983|6790|51512	BRCA1|CDK1|AURKA|GTSE1	-1.9
C2	19	GO:0034644	cellular response to UV	-3	9.2	5.4	24155	83	127	4	3.1	1.5	5603|9212|10714|55872	MAPK13|AURKB|POLD3|PBK	-1.8
C2	19	GO:0009165	nucleotide biosynthetic process	-3	3.9	4.2	24155	386	127	8	6.3	2.2	1503|2026|4522|4860|5631|6241|7298|79902	CTPS1|ENO2|MTHFD1|PNP|PRPS1|RRM2|TYMS|NUP85	-1.8
C2	19	GO:0046825	regulation of protein export from nucleus	-3	15	6.3	24155	38	127	3	2.4	1.3	580|5905|51512	BARD1|RANGAP1|GTSE1	-1.8
C2	19	GO:0006298	mismatch repair	-3	15	6.3	24155	38	127	3	2.4	1.3	3978|10535|10714	LIG1|RNASEH2A|POLD3	-1.8
C2	19	GO:0018105	peptidyl-serine phosphorylation	-3	4.5	4.4	24155	299	127	7	5.5	2	983|5603|6790|7443|9212|10253|63967	CDK1|MAPK13|AURKA|VRK1|AURKB|SPRY2|CLSPN	-1.8
C2	19	GO:0034599	cellular response to oxidative stress	-2.9	4.4	4.3	24155	304	127	7	5.5	2	890|983|2146|4314|5603|9833|57707	CCNA2|CDK1|EZH2|MMP3|MAPK13|MELK|MEAK7	-1.8
C2	19	GO:0032467	positive regulation of cytokinesis	-2.9	14	6.1	24155	40	127	3	2.4	1.3	990|9212|9585	CDC6|AURKB|KIF20B	-1.8
C2	21	GO:0003899	DNA-directed 5'-3' RNA polymerase activity	-2.9	14	6	24155	41	127	3	2.4	1.3	5557|10849|51728	PRIM1|CD3EAP|POLR3K	-1.7
C2	19	GO:0045005	DNA-dependent DNA replication maintenance of fidelity	-2.9	14	6	24155	41	127	3	2.4	1.3	675|5888|54962	BRCA2|RAD51|TIPIN	-1.7
C2	19	GO:0090501	RNA phosphodiester bond hydrolysis	-2.9	6.1	4.7	24155	155	127	5	3.9	1.7	2237|5393|10535|23404|51728	FEN1|EXOSC9|RNASEH2A|EXOSC2|POLR3K	-1.7
C2	19	GO:0009416	response to light stimulus	-2.8	4.2	4.2	24155	315	127	7	5.5	2	675|2237|5603|9212|10714|54962|55872	BRCA2|FEN1|MAPK13|AURKB|POLD3|TIPIN|PBK	-1.7
C2	19	GO:0000302	response to reactive oxygen species	-2.8	4.9	4.3	24155	233	127	6	4.7	1.9	890|983|2146|4314|5603|6382	CCNA2|CDK1|EZH2|MMP3|MAPK13|SDC1	-1.7
C2	19	GO:0051293	establishment of spindle localization	-2.8	13	5.9	24155	43	127	3	2.4	1.3	4085|10253|51203	MAD2L1|SPRY2|NUSAP1	-1.7
C2	19	GO:0018209	peptidyl-serine modification	-2.8	4.1	4.1	24155	322	127	7	5.5	2	983|5603|6790|7443|9212|10253|63967	CDK1|MAPK13|AURKA|VRK1|AURKB|SPRY2|CLSPN	-1.7
C2	19	GO:0051651	maintenance of location in cell	-2.8	8	5	24155	95	127	4	3.1	1.5	580|5905|23136|259266	BARD1|RANGAP1|EPB41L3|ASPM	-1.7
C2	21	GO:0034062	5'-3' RNA polymerase activity	-2.8	13	5.7	24155	45	127	3	2.4	1.3	5557|10849|51728	PRIM1|CD3EAP|POLR3K	-1.6
C2	21	GO:0097747	RNA polymerase activity	-2.8	13	5.7	24155	45	127	3	2.4	1.3	5557|10849|51728	PRIM1|CD3EAP|POLR3K	-1.6
C2	19	GO:0043161	proteasome-mediated ubiquitin-dependent protein catabolic process	-2.8	3.6	3.9	24155	420	127	8	6.3	2.2	983|991|4085|6790|9212|11065|26271|55872	CDK1|CDC20|MAD2L1|AURKA|AURKB|UBE2C|FBXO5|PBK	-1.6
C2	19	GO:0071695	anatomical structure maturation	-2.7	5.8	4.5	24155	165	127	5	3.9	1.7	675|6790|7298|9319|26271	BRCA2|AURKA|TYMS|TRIP13|FBXO5	-1.6
C2	19	GO:0006221	pyrimidine nucleotide biosynthetic process	-2.7	12	5.6	24155	46	127	3	2.4	1.3	1503|5631|7298	CTPS1|PRPS1|TYMS	-1.6
C2	19	GO:0034614	cellular response to reactive oxygen species	-2.7	5.7	4.4	24155	168	127	5	3.9	1.7	890|983|2146|4314|5603	CCNA2|CDK1|EZH2|MMP3|MAPK13	-1.6
C2	19	GO:0000018	regulation of DNA recombination	-2.7	7.5	4.8	24155	101	127	4	3.1	1.5	3009|5888|10635|79915	H1-5|RAD51|RAD51AP1|ATAD5	-1.6
C2	19	GO:0080135	regulation of cellular response to stress	-2.7	2.8	3.6	24155	749	127	11	8.7	2.5	672|4314|4487|5888|10635|26271|55872|57707|79902|79915|79968	BRCA1|MMP3|MSX1|RAD51|RAD51AP1|FBXO5|PBK|MEAK7|NUP85|ATAD5|WDR76	-1.6
C2	19	GO:0043628	ncRNA 3'-end processing	-2.7	12	5.5	24155	48	127	3	2.4	1.3	5393|23404|51728	EXOSC9|EXOSC2|POLR3K	-1.6
C2	21	GO:0015631	tubulin binding	-2.7	3.9	4	24155	338	127	7	5.5	2	332|672|675|9055|9585|51203|55559	BIRC5|BRCA1|BRCA2|PRC1|KIF20B|NUSAP1|HAUS7	-1.5
C2	21	GO:0008009	chemokine activity	-2.7	12	5.4	24155	49	127	3	2.4	1.3	2921|3576|6374	CXCL3|CXCL8|CXCL5	-1.5
C2	19	GO:0072527	pyrimidine-containing compound metabolic process	-2.7	7.3	4.7	24155	104	127	4	3.1	1.5	1503|5631|7083|7298	CTPS1|PRPS1|TK1|TYMS	-1.5
C2	21	GO:0004674	protein serine/threonine kinase activity	-2.6	3.5	3.8	24155	441	127	8	6.3	2.2	983|5603|6790|7443|9088|9212|9833|55872	CDK1|MAPK13|AURKA|VRK1|PKMYT1|AURKB|MELK|PBK	-1.5
C2	19	GO:0048469	cell maturation	-2.6	5.4	4.2	24155	177	127	5	3.9	1.7	675|6790|7298|9319|26271	BRCA2|AURKA|TYMS|TRIP13|FBXO5	-1.5
C2	19	GO:0071156	regulation of cell cycle arrest	-2.6	7	4.6	24155	108	127	4	3.1	1.5	672|983|6790|51512	BRCA1|CDK1|AURKA|GTSE1	-1.5
C2	21	GO:0016301	kinase activity	-2.6	2.7	3.5	24155	774	127	11	8.7	2.5	890|983|5603|5631|6790|7083|7443|9088|9212|9833|55872	CCNA2|CDK1|MAPK13|PRPS1|AURKA|TK1|VRK1|PKMYT1|AURKB|MELK|PBK	-1.5
C2	19	GO:0034504	protein localization to nucleus	-2.6	4.4	4	24155	262	127	6	4.7	1.9	580|983|4487|5905|51512|79902	BARD1|CDK1|MSX1|RANGAP1|GTSE1|NUP85	-1.5
C2	19	GO:0036297	interstrand cross-link repair	-2.6	11	5.2	24155	53	127	3	2.4	1.3	5888|10635|29089	RAD51|RAD51AP1|UBE2T	-1.4
C2	19	GO:0045840	positive regulation of mitotic nuclear division	-2.6	11	5.2	24155	53	127	3	2.4	1.3	6790|11065|51203	AURKA|UBE2C|NUSAP1	-1.4
C2	19	GO:0006979	response to oxidative stress	-2.6	3.4	3.7	24155	454	127	8	6.3	2.2	890|983|2146|4314|5603|6382|9833|57707	CCNA2|CDK1|EZH2|MMP3|MAPK13|SDC1|MELK|MEAK7	-1.4
C2	21	GO:0042826	histone deacetylase binding	-2.5	6.9	4.5	24155	111	127	4	3.1	1.5	991|3009|7153|51053	CDC20|H1-5|TOP2A|GMNN	-1.4
C2	19	GO:0022412	cellular process involved in reproduction in multicellular organism	-2.5	3.7	3.8	24155	357	127	7	5.5	2	675|6790|7153|9319|26271|29781|259266	BRCA2|AURKA|TOP2A|TRIP13|FBXO5|NCAPH2|ASPM	-1.4
C2	19	GO:0044380	protein localization to cytoskeleton	-2.5	10	5.1	24155	55	127	3	2.4	1.3	6790|9585|54443	AURKA|KIF20B|ANLN	-1.4
C2	19	GO:0006977	DNA damage response, signal transduction by p53 class mediator resulting in cell cycle arrest	-2.5	10	5	24155	56	127	3	2.4	1.3	983|6790|51512	CDK1|AURKA|GTSE1	-1.4
C2	19	GO:0032259	methylation	-2.5	3.6	3.7	24155	366	127	7	5.5	2	672|2146|3009|4234|7298|10785|54069	BRCA1|EZH2|H1-5|METTL1|TYMS|WDR4|MIS18A	-1.4
C2	21	GO:0016796	exonuclease activity, active with either ribo- or deoxyribonucleic acids and producing 5'-phosphomon	-2.5	10	5	24155	57	127	3	2.4	1.3	2237|5393|23404	FEN1|EXOSC9|EXOSC2	-1.4
C2	19	GO:0072431	signal transduction involved in mitotic G1 DNA damage checkpoint	-2.5	10	5	24155	57	127	3	2.4	1.3	983|6790|51512	CDK1|AURKA|GTSE1	-1.4
C2	19	GO:1902400	intracellular signal transduction involved in G1 DNA damage checkpoint	-2.5	10	5	24155	57	127	3	2.4	1.3	983|6790|51512	CDK1|AURKA|GTSE1	-1.4
C2	19	GO:0046605	regulation of centrosome cycle	-2.5	9.8	4.9	24155	58	127	3	2.4	1.3	672|6790|25886	BRCA1|AURKA|POC1A	-1.3
C2	19	GO:1902402	signal transduction involved in mitotic DNA damage checkpoint	-2.4	9.7	4.8	24155	59	127	3	2.4	1.3	983|6790|51512	CDK1|AURKA|GTSE1	-1.3
C2	19	GO:0090307	mitotic spindle assembly	-2.4	9.7	4.8	24155	59	127	3	2.4	1.3	332|991|9212	BIRC5|CDC20|AURKB	-1.3
C2	19	GO:0072413	signal transduction involved in mitotic cell cycle checkpoint	-2.4	9.7	4.8	24155	59	127	3	2.4	1.3	983|6790|51512	CDK1|AURKA|GTSE1	-1.3
C2	19	GO:1902403	signal transduction involved in mitotic DNA integrity checkpoint	-2.4	9.7	4.8	24155	59	127	3	2.4	1.3	983|6790|51512	CDK1|AURKA|GTSE1	-1.3
C2	19	GO:0010498	proteasomal protein catabolic process	-2.4	3.2	3.5	24155	477	127	8	6.3	2.2	983|991|4085|6790|9212|11065|26271|55872	CDK1|CDC20|MAD2L1|AURKA|AURKB|UBE2C|FBXO5|PBK	-1.3
C2	19	GO:0006342	chromatin silencing	-2.4	6.3	4.2	24155	121	127	4	3.1	1.5	2146|3009|3070|8318	EZH2|H1-5|HELLS|CDC45	-1.3
C2	19	GO:1902808	positive regulation of cell cycle G1/S phase transition	-2.4	9.5	4.8	24155	60	127	3	2.4	1.3	990|2146|8318	CDC6|EZH2|CDC45	-1.3
C2	19	GO:0051310	metaphase plate congression	-2.4	9.5	4.8	24155	60	127	3	2.4	1.3	1063|55165|83540	CENPF|CEP55|NUF2	-1.3
C2	19	GO:0021700	developmental maturation	-2.4	4	3.7	24155	284	127	6	4.7	1.9	675|991|6790|7298|9319|26271	BRCA2|CDC20|AURKA|TYMS|TRIP13|FBXO5	-1.3
C2	19	GO:0016579	protein deubiquitination	-2.4	4	3.7	24155	284	127	6	4.7	1.9	580|672|890|983|991|63967	BARD1|BRCA1|CCNA2|CDK1|CDC20|CLSPN	-1.3
C2	19	GO:0031099	regeneration	-2.4	4.8	3.9	24155	198	127	5	3.9	1.7	890|983|2146|6790|7298	CCNA2|CDK1|EZH2|AURKA|TYMS	-1.3
C2	21	GO:0004540	ribonuclease activity	-2.4	6.2	4.2	24155	123	127	4	3.1	1.5	2237|5393|10535|23404	FEN1|EXOSC9|RNASEH2A|EXOSC2	-1.3
C2	19	GO:0009116	nucleoside metabolic process	-2.4	6.2	4.2	24155	123	127	4	3.1	1.5	1503|4860|5631|7083	CTPS1|PNP|PRPS1|TK1	-1.3
C2	19	GO:0006220	pyrimidine nucleotide metabolic process	-2.4	9.2	4.7	24155	62	127	3	2.4	1.3	1503|5631|7298	CTPS1|PRPS1|TYMS	-1.3
C2	19	GO:2000134	negative regulation of G1/S transition of mitotic cell cycle	-2.4	6.1	4.1	24155	125	127	4	3.1	1.5	983|2146|6790|51512	CDK1|EZH2|AURKA|GTSE1	-1.3
C2	19	GO:0031571	mitotic G1 DNA damage checkpoint	-2.3	9.1	4.7	24155	63	127	3	2.4	1.3	983|6790|51512	CDK1|AURKA|GTSE1	-1.3
C2	19	GO:0044819	mitotic G1/S transition checkpoint	-2.3	9.1	4.7	24155	63	127	3	2.4	1.3	983|6790|51512	CDK1|AURKA|GTSE1	-1.3
C2	19	GO:0007062	sister chromatid cohesion	-2.3	9.1	4.7	24155	63	127	3	2.4	1.3	991|2237|151246	CDC20|FEN1|SGO2	-1.3
C2	19	GO:0031396	regulation of protein ubiquitination	-2.3	4.7	3.8	24155	204	127	5	3.9	1.7	672|991|4085|11065|26271	BRCA1|CDC20|MAD2L1|UBE2C|FBXO5	-1.3
C2	19	GO:0006753	nucleoside phosphate metabolic process	-2.3	2.7	3.3	24155	717	127	10	7.9	2.4	983|1503|2026|4522|4860|5631|6241|7083|7298|79902	CDK1|CTPS1|ENO2|MTHFD1|PNP|PRPS1|RRM2|TK1|TYMS|NUP85	-1.2
C2	21	GO:0004672	protein kinase activity	-2.3	2.8	3.3	24155	603	127	9	7.1	2.3	890|983|5603|6790|7443|9088|9212|9833|55872	CCNA2|CDK1|MAPK13|AURKA|VRK1|PKMYT1|AURKB|MELK|PBK	-1.2
C2	19	GO:0044783	G1 DNA damage checkpoint	-2.3	8.9	4.6	24155	64	127	3	2.4	1.3	983|6790|51512	CDK1|AURKA|GTSE1	-1.2
C2	19	GO:0009124	nucleoside monophosphate biosynthetic process	-2.3	4.6	3.8	24155	208	127	5	3.9	1.7	2026|5631|7083|7298|79902	ENO2|PRPS1|TK1|TYMS|NUP85	-1.2
C2	19	GO:0071482	cellular response to light stimulus	-2.3	5.9	4	24155	130	127	4	3.1	1.5	5603|9212|10714|55872	MAPK13|AURKB|POLD3|PBK	-1.2
C2	21	GO:0042379	chemokine receptor binding	-2.3	8.6	4.5	24155	66	127	3	2.4	1.3	2921|3576|6374	CXCL3|CXCL8|CXCL5	-1.2
C2	19	GO:1902807	negative regulation of cell cycle G1/S phase transition	-2.3	5.8	4	24155	131	127	4	3.1	1.5	983|2146|6790|51512	CDK1|EZH2|AURKA|GTSE1	-1.2
C2	19	GO:0070646	protein modification by small protein removal	-2.3	3.8	3.6	24155	300	127	6	4.7	1.9	580|672|890|983|991|63967	BARD1|BRCA1|CCNA2|CDK1|CDC20|CLSPN	-1.2
C2	21	GO:0019900	kinase binding	-2.3	2.6	3.2	24155	731	127	10	7.9	2.4	580|890|990|6790|7153|7443|9055|9212|10253|26271	BARD1|CCNA2|CDC6|AURKA|TOP2A|VRK1|PRC1|AURKB|SPRY2|FBXO5	-1.2
C2	21	GO:0000287	magnesium ion binding	-2.3	4.5	3.7	24155	213	127	5	3.9	1.7	2026|2237|5631|7153|10056	ENO2|FEN1|PRPS1|TOP2A|FARSB	-1.2
C2	19	GO:0051298	centrosome duplication	-2.3	8.4	4.4	24155	68	127	3	2.4	1.3	672|675|25886	BRCA1|BRCA2|POC1A	-1.2
C2	19	GO:0006511	ubiquitin-dependent protein catabolic process	-2.2	2.7	3.2	24155	623	127	9	7.1	2.3	983|991|4085|6790|9212|11065|26271|29128|55872	CDK1|CDC20|MAD2L1|AURKA|AURKB|UBE2C|FBXO5|UHRF1|PBK	-1.2
C2	19	GO:0051865	protein autoubiquitination	-2.2	8.3	4.4	24155	69	127	3	2.4	1.3	672|29089|29128	BRCA1|UBE2T|UHRF1	-1.2
C2	19	GO:0045814	negative regulation of gene expression, epigenetic	-2.2	5.6	3.9	24155	136	127	4	3.1	1.5	2146|3009|3070|8318	EZH2|H1-5|HELLS|CDC45	-1.2
C2	19	GO:0043414	macromolecule methylation	-2.2	3.7	3.5	24155	309	127	6	4.7	1.9	672|2146|3009|4234|10785|54069	BRCA1|EZH2|H1-5|METTL1|WDR4|MIS18A	-1.1
C2	19	GO:0051129	negative regulation of cellular component organization	-2.2	2.6	3.1	24155	745	127	10	7.9	2.4	672|991|1063|3009|4085|7153|9212|9319|10253|26271	BRCA1|CDC20|CENPF|H1-5|MAD2L1|TOP2A|AURKB|TRIP13|SPRY2|FBXO5	-1.1
C2	19	GO:0019941	modification-dependent protein catabolic process	-2.2	2.7	3.2	24155	629	127	9	7.1	2.3	983|991|4085|6790|9212|11065|26271|29128|55872	CDK1|CDC20|MAD2L1|AURKA|AURKB|UBE2C|FBXO5|UHRF1|PBK	-1.1
C2	19	GO:0006306	DNA methylation	-2.2	7.9	4.3	24155	72	127	3	2.4	1.3	672|2146|54069	BRCA1|EZH2|MIS18A	-1.1
C2	19	GO:0006305	DNA alkylation	-2.2	7.9	4.3	24155	72	127	3	2.4	1.3	672|2146|54069	BRCA1|EZH2|MIS18A	-1.1
C2	19	GO:0061844	antimicrobial humoral immune response mediated by antimicrobial peptide	-2.2	7.8	4.2	24155	73	127	3	2.4	1.3	2921|3576|6374	CXCL3|CXCL8|CXCL5	-1.1
C2	19	GO:0030595	leukocyte chemotaxis	-2.2	4.2	3.5	24155	225	127	5	3.9	1.7	2921|3576|6374|79902|80270	CXCL3|CXCL8|CXCL5|NUP85|HSD3B7	-1.1
C2	19	GO:0034404	nucleobase-containing small molecule biosynthetic process	-2.2	4.2	3.5	24155	226	127	5	3.9	1.7	1503|2026|4860|7083|79902	CTPS1|ENO2|PNP|TK1|NUP85	-1.1
C2	19	GO:0032507	maintenance of protein location in cell	-2.2	7.7	4.2	24155	74	127	3	2.4	1.3	580|5905|23136	BARD1|RANGAP1|EPB41L3	-1.1
C2	19	GO:0042542	response to hydrogen peroxide	-2.1	5.2	3.7	24155	146	127	4	3.1	1.5	983|2146|5603|6382	CDK1|EZH2|MAPK13|SDC1	-1.1
C2	19	GO:1903320	regulation of protein modification by small protein conjugation or removal	-2.1	4.1	3.5	24155	231	127	5	3.9	1.7	672|991|4085|11065|26271	BRCA1|CDC20|MAD2L1|UBE2C|FBXO5	-1.1
C2	19	GO:1901657	glycosyl compound metabolic process	-2.1	5.2	3.7	24155	147	127	4	3.1	1.5	1503|4860|5631|7083	CTPS1|PNP|PRPS1|TK1	-1.1
C2	21	GO:0016874	ligase activity	-2.1	5.1	3.7	24155	148	127	4	3.1	1.5	1503|3978|4522|10056	CTPS1|LIG1|MTHFD1|FARSB	-1
C2	19	GO:0010212	response to ionizing radiation	-2.1	5.1	3.7	24155	148	127	4	3.1	1.5	672|675|5888|10635	BRCA1|BRCA2|RAD51|RAD51AP1	-1
C2	19	GO:0061351	neural precursor cell proliferation	-2.1	5.1	3.7	24155	148	127	4	3.1	1.5	9833|10763|79801|259266	MELK|NES|SHCBP1|ASPM	-1
C2	19	GO:1901137	carbohydrate derivative biosynthetic process	-2.1	2.5	3	24155	776	127	10	7.9	2.4	1503|2026|5631|6241|6382|7083|7298|9945|9955|79902	CTPS1|ENO2|PRPS1|RRM2|SDC1|TK1|TYMS|GFPT2|HS3ST3A1|NUP85	-1
C2	19	GO:0051303	establishment of chromosome localization	-2.1	7.3	4.1	24155	78	127	3	2.4	1.3	1063|55165|83540	CENPF|CEP55|NUF2	-1
C2	19	GO:0072332	intrinsic apoptotic signaling pathway by p53 class mediator	-2.1	7.3	4.1	24155	78	127	3	2.4	1.3	675|4487|79915	BRCA2|MSX1|ATAD5	-1
C2	19	GO:0031123	RNA 3'-end processing	-2.1	5.1	3.6	24155	150	127	4	3.1	1.5	580|5393|23404|51728	BARD1|EXOSC9|EXOSC2|POLR3K	-1
C2	19	GO:0050000	chromosome localization	-2.1	7.2	4	24155	79	127	3	2.4	1.3	1063|55165|83540	CENPF|CEP55|NUF2	-1
C2	19	GO:0104004	cellular response to environmental stimulus	-2.1	3.4	3.2	24155	333	127	6	4.7	1.9	5603|5888|9212|10635|10714|55872	MAPK13|RAD51|AURKB|RAD51AP1|POLD3|PBK	-1
C2	19	GO:0071214	cellular response to abiotic stimulus	-2.1	3.4	3.2	24155	333	127	6	4.7	1.9	5603|5888|9212|10635|10714|55872	MAPK13|RAD51|AURKB|RAD51AP1|POLD3|PBK	-1
C2_MCODE_ALL	19	GO:0033260	nuclear DNA replication	-35	150	52	24155	61	47	18	38	7.1	675|2237|3978|4172|4173|4174|4175|4176|5557|5888|5982|5983|5984|5985|8318|10714|23649|54962	BRCA2|FEN1|LIG1|MCM3|MCM4|MCM5|MCM6|MCM7|PRIM1|RAD51|RFC2|RFC3|RFC4|RFC5|CDC45|POLD3|POLA2|TIPIN	-31
C2_MCODE_ALL	19	GO:0006260	DNA replication	-34	45	32	24155	276	47	24	51	7.3	580|672|675|983|990|2237|3978|4172|4173|4174|4175|4176|5557|5888|5982|5983|5984|5985|8318|10714|23594|23649|54962|63967	BARD1|BRCA1|BRCA2|CDK1|CDC6|FEN1|LIG1|MCM3|MCM4|MCM5|MCM6|MCM7|PRIM1|RAD51|RFC2|RFC3|RFC4|RFC5|CDC45|POLD3|ORC6|POLA2|TIPIN|CLSPN	-30
C2_MCODE_ALL	19	GO:0044786	cell cycle DNA replication	-34	130	48	24155	72	47	18	38	7.1	675|2237|3978|4172|4173|4174|4175|4176|5557|5888|5982|5983|5984|5985|8318|10714|23649|54962	BRCA2|FEN1|LIG1|MCM3|MCM4|MCM5|MCM6|MCM7|PRIM1|RAD51|RFC2|RFC3|RFC4|RFC5|CDC45|POLD3|POLA2|TIPIN	-30
C2_MCODE_ALL	19	GO:0006261	DNA-dependent DNA replication	-32	67	36	24155	154	47	20	43	7.2	675|990|2237|3978|4172|4173|4174|4175|4176|5557|5888|5982|5983|5984|5985|8318|10714|23594|23649|54962	BRCA2|CDC6|FEN1|LIG1|MCM3|MCM4|MCM5|MCM6|MCM7|PRIM1|RAD51|RFC2|RFC3|RFC4|RFC5|CDC45|POLD3|ORC6|POLA2|TIPIN	-28
C2_MCODE_ALL	19	GO:0071103	DNA conformation change	-21	28	22	24155	327	47	18	38	7.1	983|4172|4173|4174|4175|4176|5888|5982|5983|5984|5985|7153|8318|55723|64105|64946|79019|79682	CDK1|MCM3|MCM4|MCM5|MCM6|MCM7|RAD51|RFC2|RFC3|RFC4|RFC5|TOP2A|CDC45|ASF1B|CENPK|CENPH|CENPM|CENPU	-19
C2_MCODE_ALL	21	GO:0140097	catalytic activity, acting on DNA	-21	37	24	24155	220	47	16	34	6.9	2237|3978|4172|4173|4174|4175|4176|5888|5982|5983|5984|5985|7153|8318|10714|23649	FEN1|LIG1|MCM3|MCM4|MCM5|MCM6|MCM7|RAD51|RFC2|RFC3|RFC4|RFC5|TOP2A|CDC45|POLD3|POLA2	-18
C2_MCODE_ALL	19	GO:0006270	DNA replication initiation	-19	140	37	24155	37	47	10	21	6	990|4172|4173|4174|4175|4176|5557|8318|23594|23649	CDC6|MCM3|MCM4|MCM5|MCM6|MCM7|PRIM1|CDC45|ORC6|POLA2	-16
C2_MCODE_ALL	19	GO:0006281	DNA repair	-19	18	17	24155	553	47	19	40	7.2	580|672|675|983|2237|3978|4172|4173|4174|4175|4176|5888|5982|5983|5984|5985|8318|10714|63967	BARD1|BRCA1|BRCA2|CDK1|FEN1|LIG1|MCM3|MCM4|MCM5|MCM6|MCM7|RAD51|RFC2|RFC3|RFC4|RFC5|CDC45|POLD3|CLSPN	-16
C2_MCODE_ALL	19	GO:0032508	DNA duplex unwinding	-18	56	26	24155	110	47	12	26	6.4	4172|4173|4174|4175|4176|5888|5982|5983|5984|5985|7153|8318	MCM3|MCM4|MCM5|MCM6|MCM7|RAD51|RFC2|RFC3|RFC4|RFC5|TOP2A|CDC45	-15
C2_MCODE_ALL	19	GO:0032392	DNA geometric change	-17	52	25	24155	119	47	12	26	6.4	4172|4173|4174|4175|4176|5888|5982|5983|5984|5985|7153|8318	MCM3|MCM4|MCM5|MCM6|MCM7|RAD51|RFC2|RFC3|RFC4|RFC5|TOP2A|CDC45	-15
C2_MCODE_ALL	21	GO:0003678	DNA helicase activity	-17	68	27	24155	83	47	11	23	6.2	4172|4173|4174|4175|4176|5888|5982|5983|5984|5985|8318	MCM3|MCM4|MCM5|MCM6|MCM7|RAD51|RFC2|RFC3|RFC4|RFC5|CDC45	-15
C2_MCODE_ALL	21	GO:0017116	single-stranded DNA-dependent ATP-dependent DNA helicase activity	-17	210	40	24155	20	47	8	17	5.5	4174|4175|4176|5888|5982|5983|5984|5985	MCM5|MCM6|MCM7|RAD51|RFC2|RFC3|RFC4|RFC5	-14
C2_MCODE_ALL	21	GO:0043142	single-stranded DNA-dependent ATPase activity	-17	210	40	24155	20	47	8	17	5.5	4174|4175|4176|5888|5982|5983|5984|5985	MCM5|MCM6|MCM7|RAD51|RFC2|RFC3|RFC4|RFC5	-14
C2_MCODE_ALL	19	GO:0006271	DNA strand elongation involved in DNA replication	-17	210	40	24155	20	47	8	17	5.5	2237|3978|4172|4173|4176|5983|5984|10714	FEN1|LIG1|MCM3|MCM4|MCM7|RFC3|RFC4|POLD3	-14
C2_MCODE_ALL	21	GO:0008026	ATP-dependent helicase activity	-17	200	39	24155	21	47	8	17	5.5	4174|4175|4176|5888|5982|5983|5984|5985	MCM5|MCM6|MCM7|RAD51|RFC2|RFC3|RFC4|RFC5	-14
C2_MCODE_ALL	21	GO:0070035	purine NTP-dependent helicase activity	-17	200	39	24155	21	47	8	17	5.5	4174|4175|4176|5888|5982|5983|5984|5985	MCM5|MCM6|MCM7|RAD51|RFC2|RFC3|RFC4|RFC5	-14
C2_MCODE_ALL	21	GO:0004003	ATP-dependent DNA helicase activity	-17	200	39	24155	21	47	8	17	5.5	4174|4175|4176|5888|5982|5983|5984|5985	MCM5|MCM6|MCM7|RAD51|RFC2|RFC3|RFC4|RFC5	-14
C2_MCODE_ALL	19	GO:0051301	cell division	-17	15	16	24155	598	47	18	38	7.1	332|675|983|990|991|1063|3978|4085|7153|9212|11130|23594|54962|55055|57405|79980|83540|151246	BIRC5|BRCA2|CDK1|CDC6|CDC20|CENPF|LIG1|MAD2L1|TOP2A|AURKB|ZWINT|ORC6|TIPIN|ZWILCH|SPC25|DSN1|NUF2|SGO2	-14
C2_MCODE_ALL	19	GO:0007059	chromosome segregation	-17	24	18	24155	324	47	15	32	6.8	332|672|990|991|1063|2237|4085|7153|9212|11130|57405|64105|79980|83540|151246	BIRC5|BRCA1|CDC6|CDC20|CENPF|FEN1|MAD2L1|TOP2A|AURKB|ZWINT|SPC25|CENPK|DSN1|NUF2|SGO2	-14
C2_MCODE_ALL	19	GO:0044770	cell cycle phase transition	-16	15	15	24155	631	47	18	38	7.1	672|983|990|991|1063|4085|4172|4173|4174|4175|4176|5557|8318|9212|23594|23649|54962|63967	BRCA1|CDK1|CDC6|CDC20|CENPF|MAD2L1|MCM3|MCM4|MCM5|MCM6|MCM7|PRIM1|CDC45|AURKB|ORC6|POLA2|TIPIN|CLSPN	-14
C2_MCODE_ALL	21	GO:0003688	DNA replication origin binding	-16	170	37	24155	24	47	8	17	5.5	990|4172|4173|4174|4175|4176|8318|23594	CDC6|MCM3|MCM4|MCM5|MCM6|MCM7|CDC45|ORC6	-14
C2_MCODE_ALL	19	GO:0000075	cell cycle checkpoint	-16	31	20	24155	216	47	13	28	6.5	672|983|990|991|1063|4085|7153|8318|9212|11130|54962|55055|63967	BRCA1|CDK1|CDC6|CDC20|CENPF|MAD2L1|TOP2A|CDC45|AURKB|ZWINT|TIPIN|ZWILCH|CLSPN	-13
C2_MCODE_ALL	19	GO:0022616	DNA strand elongation	-16	150	35	24155	27	47	8	17	5.5	2237|3978|4172|4173|4176|5983|5984|10714	FEN1|LIG1|MCM3|MCM4|MCM7|RFC3|RFC4|POLD3	-13
C2_MCODE_ALL	19	GO:0032201	telomere maintenance via semi-conservative replication	-16	150	35	24155	27	47	8	17	5.5	2237|5557|5982|5983|5984|5985|10714|23649	FEN1|PRIM1|RFC2|RFC3|RFC4|RFC5|POLD3|POLA2	-13
C2_MCODE_ALL	19	GO:0007093	mitotic cell cycle checkpoint	-16	37	21	24155	165	47	12	26	6.4	672|983|990|991|1063|4085|7153|9212|11130|54962|55055|63967	BRCA1|CDK1|CDC6|CDC20|CENPF|MAD2L1|TOP2A|AURKB|ZWINT|TIPIN|ZWILCH|CLSPN	-13
C2_MCODE_ALL	19	GO:0044772	mitotic cell cycle phase transition	-15	15	15	24155	588	47	17	36	7	672|983|990|991|1063|4085|4172|4173|4174|4175|4176|5557|8318|9212|23594|23649|63967	BRCA1|CDK1|CDC6|CDC20|CENPF|MAD2L1|MCM3|MCM4|MCM5|MCM6|MCM7|PRIM1|CDC45|AURKB|ORC6|POLA2|CLSPN	-13
C2_MCODE_ALL	19	GO:1902969	mitotic DNA replication	-15	240	41	24155	15	47	7	15	5.2	675|3978|4172|4173|4175|5888|8318	BRCA2|LIG1|MCM3|MCM4|MCM6|RAD51|CDC45	-13
C2_MCODE_ALL	19	GO:0065004	protein-DNA complex assembly	-15	27	18	24155	248	47	13	28	6.5	1063|4172|4173|4174|4175|4176|5888|8318|55723|64105|64946|79019|79682	CENPF|MCM3|MCM4|MCM5|MCM6|MCM7|RAD51|CDC45|ASF1B|CENPK|CENPH|CENPM|CENPU	-13
C2_MCODE_ALL	19	GO:0000819	sister chromatid segregation	-15	32	19	24155	192	47	12	26	6.4	990|991|1063|2237|4085|7153|9212|11130|64105|79980|83540|151246	CDC6|CDC20|CENPF|FEN1|MAD2L1|TOP2A|AURKB|ZWINT|CENPK|DSN1|NUF2|SGO2	-13
C2_MCODE_ALL	19	GO:0071824	protein-DNA complex subunit organization	-14	23	17	24155	288	47	13	28	6.5	1063|4172|4173|4174|4175|4176|5888|8318|55723|64105|64946|79019|79682	CENPF|MCM3|MCM4|MCM5|MCM6|MCM7|RAD51|CDC45|ASF1B|CENPK|CENPH|CENPM|CENPU	-12
C2_MCODE_ALL	21	GO:0008094	DNA-dependent ATPase activity	-14	66	24	24155	70	47	9	19	5.7	4174|4175|4176|5888|5982|5983|5984|5985|7153	MCM5|MCM6|MCM7|RAD51|RFC2|RFC3|RFC4|RFC5|TOP2A	-12
C2_MCODE_ALL	19	GO:0000723	telomere maintenance	-14	35	19	24155	162	47	11	23	6.2	675|2237|5557|5888|5982|5983|5984|5985|9212|10714|23649	BRCA2|FEN1|PRIM1|RAD51|RFC2|RFC3|RFC4|RFC5|AURKB|POLD3|POLA2	-12
C2_MCODE_ALL	21	GO:0004386	helicase activity	-14	34	19	24155	165	47	11	23	6.2	4172|4173|4174|4175|4176|5888|5982|5983|5984|5985|8318	MCM3|MCM4|MCM5|MCM6|MCM7|RAD51|RFC2|RFC3|RFC4|RFC5|CDC45	-12
C2_MCODE_ALL	19	GO:0000727	double-strand break repair via break-induced replication	-14	280	41	24155	11	47	6	13	4.9	4172|4173|4174|4175|4176|8318	MCM3|MCM4|MCM5|MCM6|MCM7|CDC45	-12
C2_MCODE_ALL	19	GO:0000280	nuclear division	-14	18	15	24155	411	47	14	30	6.7	332|675|990|991|1063|4085|5888|7153|9212|11130|64105|79980|83540|151246	BIRC5|BRCA2|CDC6|CDC20|CENPF|MAD2L1|RAD51|TOP2A|AURKB|ZWINT|CENPK|DSN1|NUF2|SGO2	-11
C2_MCODE_ALL	19	GO:0032200	telomere organization	-14	32	18	24155	175	47	11	23	6.2	675|2237|5557|5888|5982|5983|5984|5985|9212|10714|23649	BRCA2|FEN1|PRIM1|RAD51|RFC2|RFC3|RFC4|RFC5|AURKB|POLD3|POLA2	-11
C2_MCODE_ALL	19	GO:0000724	double-strand break repair via homologous recombination	-13	38	19	24155	134	47	10	21	6	672|675|2237|4172|4173|4174|4175|4176|5888|8318	BRCA1|BRCA2|FEN1|MCM3|MCM4|MCM5|MCM6|MCM7|RAD51|CDC45	-11
C2_MCODE_ALL	19	GO:0098813	nuclear chromosome segregation	-13	23	16	24155	265	47	12	26	6.4	990|991|1063|2237|4085|7153|9212|11130|64105|79980|83540|151246	CDC6|CDC20|CENPF|FEN1|MAD2L1|TOP2A|AURKB|ZWINT|CENPK|DSN1|NUF2|SGO2	-11
C2_MCODE_ALL	19	GO:0000725	recombinational repair	-13	38	19	24155	135	47	10	21	6	672|675|2237|4172|4173|4174|4175|4176|5888|8318	BRCA1|BRCA2|FEN1|MCM3|MCM4|MCM5|MCM6|MCM7|RAD51|CDC45	-11
C2_MCODE_ALL	19	GO:0048285	organelle fission	-13	16	14	24155	453	47	14	30	6.7	332|675|990|991|1063|4085|5888|7153|9212|11130|64105|79980|83540|151246	BIRC5|BRCA2|CDC6|CDC20|CENPF|MAD2L1|RAD51|TOP2A|AURKB|ZWINT|CENPK|DSN1|NUF2|SGO2	-11
C2_MCODE_ALL	19	GO:0006310	DNA recombination	-13	21	15	24155	293	47	12	26	6.4	672|675|2237|3978|4172|4173|4174|4175|4176|5888|7153|8318	BRCA1|BRCA2|FEN1|LIG1|MCM3|MCM4|MCM5|MCM6|MCM7|RAD51|TOP2A|CDC45	-11
C2_MCODE_ALL	19	GO:0006267	pre-replicative complex assembly involved in nuclear cell cycle DNA replication	-12	370	43	24155	7	47	5	11	4.5	4172|4173|4174|4175|4176	MCM3|MCM4|MCM5|MCM6|MCM7	-10
C2_MCODE_ALL	19	GO:1902299	pre-replicative complex assembly involved in cell cycle DNA replication	-12	370	43	24155	7	47	5	11	4.5	4172|4173|4174|4175|4176	MCM3|MCM4|MCM5|MCM6|MCM7	-10
C2_MCODE_ALL	19	GO:0036388	pre-replicative complex assembly	-12	370	43	24155	7	47	5	11	4.5	4172|4173|4174|4175|4176	MCM3|MCM4|MCM5|MCM6|MCM7	-10
C2_MCODE_ALL	19	GO:0045786	negative regulation of cell cycle	-12	12	12	24155	642	47	15	32	6.8	580|672|983|990|991|1063|4085|5888|7153|8318|9212|11130|54962|55055|63967	BARD1|BRCA1|CDK1|CDC6|CDC20|CENPF|MAD2L1|RAD51|TOP2A|CDC45|AURKB|ZWINT|TIPIN|ZWILCH|CLSPN	-10
C2_MCODE_ALL	21	GO:0003697	single-stranded DNA binding	-12	41	19	24155	114	47	9	19	5.7	675|4172|4173|4174|4175|4176|5557|5888|8318	BRCA2|MCM3|MCM4|MCM5|MCM6|MCM7|PRIM1|RAD51|CDC45	-10
C2_MCODE_ALL	19	GO:0006302	double-strand break repair	-12	23	15	24155	248	47	11	23	6.2	580|672|675|2237|4172|4173|4174|4175|4176|5888|8318	BARD1|BRCA1|BRCA2|FEN1|MCM3|MCM4|MCM5|MCM6|MCM7|RAD51|CDC45	-10
C2_MCODE_ALL	19	GO:0045930	negative regulation of mitotic cell cycle	-12	18	14	24155	338	47	12	26	6.4	672|983|990|991|1063|4085|7153|9212|11130|54962|55055|63967	BRCA1|CDK1|CDC6|CDC20|CENPF|MAD2L1|TOP2A|AURKB|ZWINT|TIPIN|ZWILCH|CLSPN	-9.9
C2_MCODE_ALL	19	GO:0000082	G1/S transition of mitotic cell cycle	-11	20	14	24155	279	47	11	23	6.2	983|990|4172|4173|4174|4175|4176|5557|8318|23594|23649	CDK1|CDC6|MCM3|MCM4|MCM5|MCM6|MCM7|PRIM1|CDC45|ORC6|POLA2	-9.5
C2_MCODE_ALL	19	GO:0006297	nucleotide-excision repair, DNA gap filling	-11	130	28	24155	24	47	6	13	4.9	3978|5982|5983|5984|5985|10714	LIG1|RFC2|RFC3|RFC4|RFC5|POLD3	-9.4
C2_MCODE_ALL	19	GO:0044843	cell cycle G1/S phase transition	-11	19	14	24155	298	47	11	23	6.2	983|990|4172|4173|4174|4175|4176|5557|8318|23594|23649	CDK1|CDC6|MCM3|MCM4|MCM5|MCM6|MCM7|PRIM1|CDC45|ORC6|POLA2	-9.2
C2_MCODE_ALL	19	GO:0000070	mitotic sister chromatid segregation	-11	30	16	24155	154	47	9	19	5.7	990|991|1063|4085|9212|11130|64105|79980|83540	CDC6|CDC20|CENPF|MAD2L1|AURKB|ZWINT|CENPK|DSN1|NUF2	-9
C2_MCODE_ALL	19	GO:0007346	regulation of mitotic cell cycle	-11	11	11	24155	661	47	14	30	6.7	672|675|983|990|991|1063|4085|7153|8318|9212|11130|54962|55055|63967	BRCA1|BRCA2|CDK1|CDC6|CDC20|CENPF|MAD2L1|TOP2A|CDC45|AURKB|ZWINT|TIPIN|ZWILCH|CLSPN	-8.9
C2_MCODE_ALL	19	GO:0060249	anatomical structure homeostasis	-11	14	12	24155	437	47	12	26	6.4	580|675|2237|5557|5888|5982|5983|5984|5985|9212|10714|23649	BARD1|BRCA2|FEN1|PRIM1|RAD51|RFC2|RFC3|RFC4|RFC5|AURKB|POLD3|POLA2	-8.7
C2_MCODE_ALL	19	GO:0006275	regulation of DNA replication	-10	38	17	24155	108	47	8	17	5.5	675|983|990|5982|5983|5984|5985|54962	BRCA2|CDK1|CDC6|RFC2|RFC3|RFC4|RFC5|TIPIN	-8.7
C2_MCODE_ALL	19	GO:0140014	mitotic nuclear division	-10	19	13	24155	268	47	10	21	6	332|990|991|1063|4085|9212|11130|64105|79980|83540	BIRC5|CDC6|CDC20|CENPF|MAD2L1|AURKB|ZWINT|CENPK|DSN1|NUF2	-8.3
C2_MCODE_ALL	19	GO:0071897	DNA biosynthetic process	-9.8	23	14	24155	200	47	9	19	5.7	1063|3978|5982|5983|5984|5985|9212|10714|23649	CENPF|LIG1|RFC2|RFC3|RFC4|RFC5|AURKB|POLD3|POLA2	-8
C2_MCODE_ALL	19	GO:1900262	regulation of DNA-directed DNA polymerase activity	-9.4	290	34	24155	7	47	4	8.5	4.1	5982|5983|5984|5985	RFC2|RFC3|RFC4|RFC5	-7.6
C2_MCODE_ALL	19	GO:1900264	positive regulation of DNA-directed DNA polymerase activity	-9.4	290	34	24155	7	47	4	8.5	4.1	5982|5983|5984|5985	RFC2|RFC3|RFC4|RFC5	-7.6
C2_MCODE_ALL	19	GO:0051052	regulation of DNA metabolic process	-9.3	13	11	24155	431	47	11	23	6.2	672|675|983|990|5888|5982|5983|5984|5985|9212|54962	BRCA1|BRCA2|CDK1|CDC6|RAD51|RFC2|RFC3|RFC4|RFC5|AURKB|TIPIN	-7.6
C2_MCODE_ALL	19	GO:0006301	postreplication repair	-9.1	59	19	24155	52	47	6	13	4.9	672|5982|5983|5984|5985|10714	BRCA1|RFC2|RFC3|RFC4|RFC5|POLD3	-7.4
C2_MCODE_ALL	19	GO:0090329	regulation of DNA-dependent DNA replication	-9	57	18	24155	54	47	6	13	4.9	675|5982|5983|5984|5985|54962	BRCA2|RFC2|RFC3|RFC4|RFC5|TIPIN	-7.3
C2_MCODE_ALL	21	GO:0033170	protein-DNA loading ATPase activity	-8.8	230	30	24155	9	47	4	8.5	4.1	5982|5983|5984|5985	RFC2|RFC3|RFC4|RFC5	-7.1
C2_MCODE_ALL	21	GO:0003689	DNA clamp loader activity	-8.8	230	30	24155	9	47	4	8.5	4.1	5982|5983|5984|5985	RFC2|RFC3|RFC4|RFC5	-7.1
C2_MCODE_ALL	19	GO:0006289	nucleotide-excision repair	-8.7	32	15	24155	111	47	7	15	5.2	675|3978|5982|5983|5984|5985|10714	BRCA2|LIG1|RFC2|RFC3|RFC4|RFC5|POLD3	-7
C2_MCODE_ALL	19	GO:0072331	signal transduction by p53 class mediator	-8.7	17	12	24155	268	47	9	19	5.7	580|672|675|983|5982|5983|5984|5985|9212	BARD1|BRCA1|BRCA2|CDK1|RFC2|RFC3|RFC4|RFC5|AURKB	-7
C2_MCODE_ALL	19	GO:0010564	regulation of cell cycle process	-8.7	8.5	9.4	24155	789	47	13	28	6.5	672|675|983|990|991|1063|2237|4085|5888|8318|9212|54962|63967	BRCA1|BRCA2|CDK1|CDC6|CDC20|CENPF|FEN1|MAD2L1|RAD51|CDC45|AURKB|TIPIN|CLSPN	-7
C2_MCODE_ALL	21	GO:0042623	ATPase activity, coupled	-8.4	16	11	24155	285	47	9	19	5.7	4174|4175|4176|5888|5982|5983|5984|5985|7153	MCM5|MCM6|MCM7|RAD51|RFC2|RFC3|RFC4|RFC5|TOP2A	-6.8
C2_MCODE_ALL	19	GO:0006283	transcription-coupled nucleotide-excision repair	-8.2	42	16	24155	73	47	6	13	4.9	3978|5982|5983|5984|5985|10714	LIG1|RFC2|RFC3|RFC4|RFC5|POLD3	-6.6
C2_MCODE_ALL	19	GO:0006296	nucleotide-excision repair, DNA incision, 5'-to lesion	-8	69	18	24155	37	47	5	11	4.5	5982|5983|5984|5985|10714	RFC2|RFC3|RFC4|RFC5|POLD3	-6.4
C2_MCODE_ALL	19	GO:0033045	regulation of sister chromatid segregation	-8	39	15	24155	80	47	6	13	4.9	990|991|1063|2237|4085|9212	CDC6|CDC20|CENPF|FEN1|MAD2L1|AURKB	-6.4
C2_MCODE_ALL	19	GO:0033683	nucleotide-excision repair, DNA incision	-7.9	66	18	24155	39	47	5	11	4.5	5982|5983|5984|5985|10714	RFC2|RFC3|RFC4|RFC5|POLD3	-6.3
C2_MCODE_ALL	19	GO:0042769	DNA damage response, detection of DNA damage	-7.9	66	18	24155	39	47	5	11	4.5	5982|5983|5984|5985|10714	RFC2|RFC3|RFC4|RFC5|POLD3	-6.3
C2_MCODE_ALL	19	GO:0006268	DNA unwinding involved in DNA replication	-7.9	150	24	24155	14	47	4	8.5	4.1	4173|4175|4176|5888	MCM4|MCM6|MCM7|RAD51	-6.3
C2_MCODE_ALL	19	GO:0051054	positive regulation of DNA metabolic process	-7.9	18	11	24155	228	47	8	17	5.5	672|983|5888|5982|5983|5984|5985|9212	BRCA1|CDK1|RAD51|RFC2|RFC3|RFC4|RFC5|AURKB	-6.3
C2_MCODE_ALL	19	GO:0019985	translesion synthesis	-7.8	63	17	24155	41	47	5	11	4.5	5982|5983|5984|5985|10714	RFC2|RFC3|RFC4|RFC5|POLD3	-6.2
C2_MCODE_ALL	19	GO:0033044	regulation of chromosome organization	-7.7	13	10	24155	345	47	9	19	5.7	672|990|991|1063|2237|4085|7153|8318|9212	BRCA1|CDC6|CDC20|CENPF|FEN1|MAD2L1|TOP2A|CDC45|AURKB	-6.1
C2_MCODE_ALL	19	GO:0051304	chromosome separation	-7.7	34	14	24155	90	47	6	13	4.9	990|991|1063|4085|7153|9212	CDC6|CDC20|CENPF|MAD2L1|TOP2A|AURKB	-6.1
C2_MCODE_ALL	19	GO:0031570	DNA integrity checkpoint	-7.7	23	12	24155	157	47	7	15	5.2	672|983|990|7153|8318|54962|63967	BRCA1|CDK1|CDC6|TOP2A|CDC45|TIPIN|CLSPN	-6.1
C2_MCODE_ALL	19	GO:0000076	DNA replication checkpoint	-7.6	130	23	24155	16	47	4	8.5	4.1	990|8318|54962|63967	CDC6|CDC45|TIPIN|CLSPN	-6.1
C2_MCODE_ALL	19	GO:1901991	negative regulation of mitotic cell cycle phase transition	-7.6	17	11	24155	248	47	8	17	5.5	672|983|990|991|1063|4085|9212|63967	BRCA1|CDK1|CDC6|CDC20|CENPF|MAD2L1|AURKB|CLSPN	-6
C2_MCODE_ALL	19	GO:0010948	negative regulation of cell cycle process	-7.6	13	10	24155	361	47	9	19	5.7	672|983|990|991|1063|4085|5888|9212|63967	BRCA1|CDK1|CDC6|CDC20|CENPF|MAD2L1|RAD51|AURKB|CLSPN	-6
C2_MCODE_ALL	19	GO:1901988	negative regulation of cell cycle phase transition	-7.4	15	10	24155	267	47	8	17	5.5	672|983|990|991|1063|4085|9212|63967	BRCA1|CDK1|CDC6|CDC20|CENPF|MAD2L1|AURKB|CLSPN	-5.8
C2_MCODE_ALL	19	GO:0051983	regulation of chromosome segregation	-7.3	30	13	24155	103	47	6	13	4.9	990|991|1063|2237|4085|9212	CDC6|CDC20|CENPF|FEN1|MAD2L1|AURKB	-5.8
C2_MCODE_ALL	19	GO:0030071	regulation of mitotic metaphase/anaphase transition	-7.3	50	16	24155	51	47	5	11	4.5	990|991|1063|4085|9212	CDC6|CDC20|CENPF|MAD2L1|AURKB	-5.8
C2_MCODE_ALL	19	GO:0000731	DNA synthesis involved in DNA repair	-7.3	50	16	24155	51	47	5	11	4.5	5982|5983|5984|5985|10714	RFC2|RFC3|RFC4|RFC5|POLD3	-5.8
C2_MCODE_ALL	21	GO:0016887	ATPase activity	-7.3	12	9.5	24155	390	47	9	19	5.7	4174|4175|4176|5888|5982|5983|5984|5985|7153	MCM5|MCM6|MCM7|RAD51|RFC2|RFC3|RFC4|RFC5|TOP2A	-5.7
C2_MCODE_ALL	19	GO:1901796	regulation of signal transduction by p53 class mediator	-7.3	20	11	24155	180	47	7	15	5.2	580|672|5982|5983|5984|5985|9212	BARD1|BRCA1|RFC2|RFC3|RFC4|RFC5|AURKB	-5.7
C2_MCODE_ALL	21	GO:0043138	3'-5' DNA helicase activity	-7.2	100	20	24155	20	47	4	8.5	4.1	4174|4175|4176|8318	MCM5|MCM6|MCM7|CDC45	-5.7
C2_MCODE_ALL	19	GO:0070987	error-free translesion synthesis	-7.2	100	20	24155	20	47	4	8.5	4.1	5982|5983|5984|5985	RFC2|RFC3|RFC4|RFC5	-5.7
C2_MCODE_ALL	19	GO:0042276	error-prone translesion synthesis	-7.2	100	20	24155	20	47	4	8.5	4.1	5982|5983|5984|5985	RFC2|RFC3|RFC4|RFC5	-5.7
C2_MCODE_ALL	19	GO:1902099	regulation of metaphase/anaphase transition of cell cycle	-7.2	48	15	24155	53	47	5	11	4.5	990|991|1063|4085|9212	CDC6|CDC20|CENPF|MAD2L1|AURKB	-5.7
C2_MCODE_ALL	19	GO:0006336	DNA replication-independent nucleosome assembly	-7.2	48	15	24155	54	47	5	11	4.5	55723|64105|64946|79019|79682	ASF1B|CENPK|CENPH|CENPM|CENPU	-5.7
C2_MCODE_ALL	19	GO:0007091	metaphase/anaphase transition of mitotic cell cycle	-7.2	48	15	24155	54	47	5	11	4.5	990|991|1063|4085|9212	CDC6|CDC20|CENPF|MAD2L1|AURKB	-5.7
C2_MCODE_ALL	19	GO:0034724	DNA replication-independent nucleosome organization	-7.1	47	15	24155	55	47	5	11	4.5	55723|64105|64946|79019|79682	ASF1B|CENPK|CENPH|CENPM|CENPU	-5.6
C2_MCODE_ALL	19	GO:0051383	kinetochore organization	-7.1	98	20	24155	21	47	4	8.5	4.1	1063|64105|64946|83540	CENPF|CENPK|CENPH|NUF2	-5.6
C2_MCODE_ALL	19	GO:0044784	metaphase/anaphase transition of cell cycle	-7.1	46	15	24155	56	47	5	11	4.5	990|991|1063|4085|9212	CDC6|CDC20|CENPF|MAD2L1|AURKB	-5.6
C2_MCODE_ALL	19	GO:0034508	centromere complex assembly	-7.1	46	15	24155	56	47	5	11	4.5	1063|64105|64946|79019|79682	CENPF|CENPK|CENPH|CENPM|CENPU	-5.6
C2_MCODE_ALL	19	GO:0010965	regulation of mitotic sister chromatid separation	-7.1	45	15	24155	57	47	5	11	4.5	990|991|1063|4085|9212	CDC6|CDC20|CENPF|MAD2L1|AURKB	-5.6
C2_MCODE_ALL	19	GO:0051306	mitotic sister chromatid separation	-6.9	43	14	24155	60	47	5	11	4.5	990|991|1063|4085|9212	CDC6|CDC20|CENPF|MAD2L1|AURKB	-5.5
C2_MCODE_ALL	19	GO:1905818	regulation of chromosome separation	-6.9	41	14	24155	62	47	5	11	4.5	990|991|1063|4085|9212	CDC6|CDC20|CENPF|MAD2L1|AURKB	-5.4
C2_MCODE_ALL	19	GO:0006323	DNA packaging	-6.8	17	10	24155	210	47	7	15	5.2	983|7153|55723|64105|64946|79019|79682	CDK1|TOP2A|ASF1B|CENPK|CENPH|CENPM|CENPU	-5.3
C2_MCODE_ALL	19	GO:1901990	regulation of mitotic cell cycle phase transition	-6.8	10	8.8	24155	444	47	9	19	5.7	672|983|990|991|1063|4085|8318|9212|63967	BRCA1|CDK1|CDC6|CDC20|CENPF|MAD2L1|CDC45|AURKB|CLSPN	-5.3
C2_MCODE_ALL	19	GO:2000573	positive regulation of DNA biosynthetic process	-6.7	38	14	24155	67	47	5	11	4.5	5982|5983|5984|5985|9212	RFC2|RFC3|RFC4|RFC5|AURKB	-5.2
C2_MCODE_ALL	19	GO:0033047	regulation of mitotic sister chromatid segregation	-6.7	38	13	24155	68	47	5	11	4.5	990|991|1063|4085|9212	CDC6|CDC20|CENPF|MAD2L1|AURKB	-5.2
C2_MCODE_ALL	19	GO:1902850	microtubule cytoskeleton organization involved in mitosis	-6.6	23	11	24155	134	47	6	13	4.9	332|991|4085|9212|57405|83540	BIRC5|CDC20|MAD2L1|AURKB|SPC25|NUF2	-5.2
C2_MCODE_ALL	19	GO:1901987	regulation of cell cycle phase transition	-6.5	9.6	8.4	24155	480	47	9	19	5.7	672|983|990|991|1063|4085|8318|9212|63967	BRCA1|CDK1|CDC6|CDC20|CENPF|MAD2L1|CDC45|AURKB|CLSPN	-5.1
C2_MCODE_ALL	19	GO:0044818	mitotic G2/M transition checkpoint	-6.5	69	16	24155	30	47	4	8.5	4.1	672|983|990|63967	BRCA1|CDK1|CDC6|CLSPN	-5
C2_MCODE_ALL	19	GO:2001251	negative regulation of chromosome organization	-6.4	21	11	24155	146	47	6	13	4.9	672|991|1063|4085|7153|9212	BRCA1|CDC20|CENPF|MAD2L1|TOP2A|AURKB	-5
C2_MCODE_ALL	19	GO:0071174	mitotic spindle checkpoint	-6.3	60	15	24155	34	47	4	8.5	4.1	991|1063|4085|9212	CDC20|CENPF|MAD2L1|AURKB	-4.8
C2_MCODE_ALL	19	GO:0007094	mitotic spindle assembly checkpoint	-6.3	60	15	24155	34	47	4	8.5	4.1	991|1063|4085|9212	CDC20|CENPF|MAD2L1|AURKB	-4.8
C2_MCODE_ALL	19	GO:0031577	spindle checkpoint	-6.3	60	15	24155	34	47	4	8.5	4.1	991|1063|4085|9212	CDC20|CENPF|MAD2L1|AURKB	-4.8
C2_MCODE_ALL	19	GO:0071173	spindle assembly checkpoint	-6.3	60	15	24155	34	47	4	8.5	4.1	991|1063|4085|9212	CDC20|CENPF|MAD2L1|AURKB	-4.8
C2_MCODE_ALL	19	GO:0045841	negative regulation of mitotic metaphase/anaphase transition	-6.2	57	15	24155	36	47	4	8.5	4.1	991|1063|4085|9212	CDC20|CENPF|MAD2L1|AURKB	-4.7
C2_MCODE_ALL	19	GO:0045787	positive regulation of cell cycle	-6.1	11	8.4	24155	389	47	8	17	5.5	672|675|983|990|2237|4085|8318|9212	BRCA1|BRCA2|CDK1|CDC6|FEN1|MAD2L1|CDC45|AURKB	-4.7
C2_MCODE_ALL	19	GO:1902100	negative regulation of metaphase/anaphase transition of cell cycle	-6.1	56	15	24155	37	47	4	8.5	4.1	991|1063|4085|9212	CDC20|CENPF|MAD2L1|AURKB	-4.7
C2_MCODE_ALL	19	GO:2000816	negative regulation of mitotic sister chromatid separation	-6	53	14	24155	39	47	4	8.5	4.1	991|1063|4085|9212	CDC20|CENPF|MAD2L1|AURKB	-4.6
C2_MCODE_ALL	19	GO:0140013	meiotic nuclear division	-6	18	9.8	24155	172	47	6	13	4.9	675|991|5888|7153|83540|151246	BRCA2|CDC20|RAD51|TOP2A|NUF2|SGO2	-4.6
C2_MCODE_ALL	19	GO:0010972	negative regulation of G2/M transition of mitotic cell cycle	-6	28	11	24155	93	47	5	11	4.5	672|983|990|9212|63967	BRCA1|CDK1|CDC6|AURKB|CLSPN	-4.6
C2_MCODE_ALL	19	GO:1905819	negative regulation of chromosome separation	-6	51	14	24155	40	47	4	8.5	4.1	991|1063|4085|9212	CDC20|CENPF|MAD2L1|AURKB	-4.6
C2_MCODE_ALL	19	GO:0000226	microtubule cytoskeleton organization	-5.9	8.2	7.6	24155	564	47	9	19	5.7	332|672|675|983|991|4085|9212|57405|83540	BIRC5|BRCA1|BRCA2|CDK1|CDC20|MAD2L1|AURKB|SPC25|NUF2	-4.5
C2_MCODE_ALL	19	GO:0033048	negative regulation of mitotic sister chromatid segregation	-5.9	49	14	24155	42	47	4	8.5	4.1	991|1063|4085|9212	CDC20|CENPF|MAD2L1|AURKB	-4.5
C2_MCODE_ALL	19	GO:0061641	CENP-A containing chromatin organization	-5.8	47	13	24155	44	47	4	8.5	4.1	64105|64946|79019|79682	CENPK|CENPH|CENPM|CENPU	-4.4
C2_MCODE_ALL	19	GO:0034080	CENP-A containing nucleosome assembly	-5.8	47	13	24155	44	47	4	8.5	4.1	64105|64946|79019|79682	CENPK|CENPH|CENPM|CENPU	-4.4
C2_MCODE_ALL	19	GO:0033046	negative regulation of sister chromatid segregation	-5.8	47	13	24155	44	47	4	8.5	4.1	991|1063|4085|9212	CDC20|CENPF|MAD2L1|AURKB	-4.4
C2_MCODE_ALL	21	GO:0008022	protein C-terminus binding	-5.8	16	9.4	24155	187	47	6	13	4.9	675|991|1063|4085|5888|7153	BRCA2|CDC20|CENPF|MAD2L1|RAD51|TOP2A	-4.4
C2_MCODE_ALL	19	GO:0090068	positive regulation of cell cycle process	-5.8	12	8.5	24155	298	47	7	15	5.2	672|983|990|2237|4085|8318|9212	BRCA1|CDK1|CDC6|FEN1|MAD2L1|CDC45|AURKB	-4.4
C2_MCODE_ALL	19	GO:1903046	meiotic cell cycle process	-5.8	16	9.4	24155	188	47	6	13	4.9	675|991|5888|7153|83540|151246	BRCA2|CDC20|RAD51|TOP2A|NUF2|SGO2	-4.4
C2_MCODE_ALL	19	GO:0051985	negative regulation of chromosome segregation	-5.8	46	13	24155	45	47	4	8.5	4.1	991|1063|4085|9212	CDC20|CENPF|MAD2L1|AURKB	-4.4
C2_MCODE_ALL	19	GO:1902750	negative regulation of cell cycle G2/M phase transition	-5.7	24	11	24155	105	47	5	11	4.5	672|983|990|9212|63967	BRCA1|CDK1|CDC6|AURKB|CLSPN	-4.3
C2_MCODE_ALL	19	GO:0044774	mitotic DNA integrity checkpoint	-5.7	24	11	24155	106	47	5	11	4.5	983|990|7153|54962|63967	CDK1|CDC6|TOP2A|TIPIN|CLSPN	-4.3
C2_MCODE_ALL	19	GO:0010389	regulation of G2/M transition of mitotic cell cycle	-5.7	16	9.1	24155	196	47	6	13	4.9	672|983|990|1063|9212|63967	BRCA1|CDK1|CDC6|CENPF|AURKB|CLSPN	-4.3
C2_MCODE_ALL	19	GO:0007052	mitotic spindle organization	-5.6	24	10	24155	109	47	5	11	4.5	332|991|9212|57405|83540	BIRC5|CDC20|AURKB|SPC25|NUF2	-4.3
C2_MCODE_ALL	19	GO:0031055	chromatin remodeling at centromere	-5.6	43	13	24155	48	47	4	8.5	4.1	64105|64946|79019|79682	CENPK|CENPH|CENPM|CENPU	-4.3
C2_MCODE_ALL	19	GO:2000278	regulation of DNA biosynthetic process	-5.6	23	10	24155	112	47	5	11	4.5	5982|5983|5984|5985|9212	RFC2|RFC3|RFC4|RFC5|AURKB	-4.2
C2_MCODE_ALL	19	GO:0045839	negative regulation of mitotic nuclear division	-5.5	40	12	24155	52	47	4	8.5	4.1	991|1063|4085|9212	CDC20|CENPF|MAD2L1|AURKB	-4.1
C2_MCODE_ALL	19	GO:1902749	regulation of cell cycle G2/M phase transition	-5.5	14	8.7	24155	213	47	6	13	4.9	672|983|990|1063|9212|63967	BRCA1|CDK1|CDC6|CENPF|AURKB|CLSPN	-4.1
C2_MCODE_ALL	19	GO:0051382	kinetochore assembly	-5.4	96	17	24155	16	47	3	6.4	3.6	1063|64105|64946	CENPF|CENPK|CENPH	-4.1
C2_MCODE_ALL	19	GO:0051347	positive regulation of transferase activity	-5.4	7.1	7	24155	651	47	9	19	5.7	983|990|991|5982|5983|5984|5985|9212|63967	CDK1|CDC6|CDC20|RFC2|RFC3|RFC4|RFC5|AURKB|CLSPN	-4.1
C2_MCODE_ALL	19	GO:0006266	DNA ligation	-5.3	91	16	24155	17	47	3	6.4	3.6	3978|5888|7153	LIG1|RAD51|TOP2A	-4
C2_MCODE_ALL	19	GO:0051784	negative regulation of nuclear division	-5.2	34	11	24155	60	47	4	8.5	4.1	991|1063|4085|9212	CDC20|CENPF|MAD2L1|AURKB	-3.9
C2_MCODE_ALL	19	GO:0043486	histone exchange	-5.2	34	11	24155	60	47	4	8.5	4.1	64105|64946|79019|79682	CENPK|CENPH|CENPM|CENPU	-3.9
C2_MCODE_ALL	19	GO:0000086	G2/M transition of mitotic cell cycle	-5.1	12	8	24155	247	47	6	13	4.9	672|983|990|1063|9212|63967	BRCA1|CDK1|CDC6|CENPF|AURKB|CLSPN	-3.8
C2_MCODE_ALL	19	GO:0009411	response to UV	-5.1	18	9	24155	142	47	5	11	4.5	675|2237|9212|10714|54962	BRCA2|FEN1|AURKB|POLD3|TIPIN	-3.8
C2_MCODE_ALL	19	GO:0051321	meiotic cell cycle	-5.1	12	8	24155	249	47	6	13	4.9	675|991|5888|7153|83540|151246	BRCA2|CDC20|RAD51|TOP2A|NUF2|SGO2	-3.7
C2_MCODE_ALL	19	GO:0006334	nucleosome assembly	-5	18	8.9	24155	145	47	5	11	4.5	55723|64105|64946|79019|79682	ASF1B|CENPK|CENPH|CENPM|CENPU	-3.7
C2_MCODE_ALL	19	GO:0044839	cell cycle G2/M phase transition	-4.9	12	7.7	24155	266	47	6	13	4.9	672|983|990|1063|9212|63967	BRCA1|CDK1|CDC6|CENPF|AURKB|CLSPN	-3.6
C2_MCODE_ALL	19	GO:0007017	microtubule-based process	-4.9	6.1	6.3	24155	764	47	9	19	5.7	332|672|675|983|991|4085|9212|57405|83540	BIRC5|BRCA1|BRCA2|CDK1|CDC20|MAD2L1|AURKB|SPC25|NUF2	-3.5
C2_MCODE_ALL	19	GO:0045931	positive regulation of mitotic cell cycle	-4.8	16	8.4	24155	163	47	5	11	4.5	675|983|990|4085|8318	BRCA2|CDK1|CDC6|MAD2L1|CDC45	-3.5
C2_MCODE_ALL	19	GO:0031497	chromatin assembly	-4.8	16	8.3	24155	165	47	5	11	4.5	55723|64105|64946|79019|79682	ASF1B|CENPK|CENPH|CENPM|CENPU	-3.5
C2_MCODE_ALL	19	GO:0007088	regulation of mitotic nuclear division	-4.8	15	8.3	24155	166	47	5	11	4.5	990|991|1063|4085|9212	CDC6|CDC20|CENPF|MAD2L1|AURKB	-3.5
C2_MCODE_ALL	19	GO:0031145	anaphase-promoting complex-dependent catabolic process	-4.7	25	9.7	24155	81	47	4	8.5	4.1	983|991|4085|9212	CDK1|CDC20|MAD2L1|AURKB	-3.4
C2_MCODE_ALL	19	GO:0009314	response to radiation	-4.6	8	6.6	24155	449	47	7	15	5.2	672|675|2237|5888|9212|10714|54962	BRCA1|BRCA2|FEN1|RAD51|AURKB|POLD3|TIPIN	-3.3
C2_MCODE_ALL	19	GO:0090305	nucleic acid phosphodiester bond hydrolysis	-4.6	10	7.1	24155	303	47	6	13	4.9	2237|5982|5983|5984|5985|10714	FEN1|RFC2|RFC3|RFC4|RFC5|POLD3	-3.3
C2_MCODE_ALL	19	GO:0043044	ATP-dependent chromatin remodeling	-4.6	23	9.3	24155	88	47	4	8.5	4.1	64105|64946|79019|79682	CENPK|CENPH|CENPM|CENPU	-3.3
C2_MCODE_ALL	19	GO:0034728	nucleosome organization	-4.5	14	7.8	24155	184	47	5	11	4.5	55723|64105|64946|79019|79682	ASF1B|CENPK|CENPH|CENPM|CENPU	-3.3
C2_MCODE_ALL	19	GO:0031572	G2 DNA damage checkpoint	-4.5	50	12	24155	31	47	3	6.4	3.6	672|983|63967	BRCA1|CDK1|CLSPN	-3.2
C2_MCODE_ALL	19	GO:0007051	spindle organization	-4.5	14	7.7	24155	187	47	5	11	4.5	332|991|9212|57405|83540	BIRC5|CDC20|AURKB|SPC25|NUF2	-3.2
C2_MCODE_ALL	19	GO:0051783	regulation of nuclear division	-4.5	14	7.7	24155	190	47	5	11	4.5	990|991|1063|4085|9212	CDC6|CDC20|CENPF|MAD2L1|AURKB	-3.2
C2_MCODE_ALL	19	GO:0006333	chromatin assembly or disassembly	-4.5	13	7.6	24155	191	47	5	11	4.5	55723|64105|64946|79019|79682	ASF1B|CENPK|CENPH|CENPM|CENPU	-3.2
C2_MCODE_ALL	19	GO:0008156	negative regulation of DNA replication	-4.2	39	10	24155	40	47	3	6.4	3.6	675|990|54962	BRCA2|CDC6|TIPIN	-2.9
C2_MCODE_ALL	19	GO:0045005	DNA-dependent DNA replication maintenance of fidelity	-4.2	38	10	24155	41	47	3	6.4	3.6	675|5888|54962	BRCA2|RAD51|TIPIN	-2.9
C2_MCODE_ALL	19	GO:0010639	negative regulation of organelle organization	-4	7.8	6	24155	395	47	6	13	4.9	672|991|1063|4085|7153|9212	BRCA1|CDC20|CENPF|MAD2L1|TOP2A|AURKB	-2.7
C2_MCODE_ALL	19	GO:0000077	DNA damage checkpoint	-3.7	14	7	24155	145	47	4	8.5	4.1	672|983|54962|63967	BRCA1|CDK1|TIPIN|CLSPN	-2.5
C2_MCODE_ALL	19	GO:0090307	mitotic spindle assembly	-3.7	26	8.5	24155	59	47	3	6.4	3.6	332|991|9212	BIRC5|CDC20|AURKB	-2.5
C2_MCODE_ALL	19	GO:0016579	protein deubiquitination	-3.7	9	6	24155	284	47	5	11	4.5	580|672|983|991|63967	BARD1|BRCA1|CDK1|CDC20|CLSPN	-2.4
C2_MCODE_ALL	19	GO:0007062	sister chromatid cohesion	-3.6	24	8.2	24155	63	47	3	6.4	3.6	991|2237|151246	CDC20|FEN1|SGO2	-2.4
C2_MCODE_ALL	19	GO:0070646	protein modification by small protein removal	-3.5	8.6	5.8	24155	300	47	5	11	4.5	580|672|983|991|63967	BARD1|BRCA1|CDK1|CDC20|CLSPN	-2.3
C2_MCODE_ALL	19	GO:0051302	regulation of cell division	-3.5	12	6.5	24155	168	47	4	8.5	4.1	675|990|9212|23594	BRCA2|CDC6|AURKB|ORC6	-2.3
C2_MCODE_ALL	19	GO:0009416	response to light stimulus	-3.4	8.2	5.6	24155	315	47	5	11	4.5	675|2237|9212|10714|54962	BRCA2|FEN1|AURKB|POLD3|TIPIN	-2.2
C2_MCODE_ALL	19	GO:0006338	chromatin remodeling	-3.4	11	6.2	24155	182	47	4	8.5	4.1	64105|64946|79019|79682	CENPK|CENPH|CENPM|CENPU	-2.2
C2_MCODE_ALL	19	GO:0034502	protein localization to chromosome	-3.3	19	7.1	24155	82	47	3	6.4	3.6	675|983|9212	BRCA2|CDK1|AURKB	-2.1
C2_MCODE_ALL	19	GO:0032465	regulation of cytokinesis	-3.2	17	6.8	24155	89	47	3	6.4	3.6	675|990|9212	BRCA2|CDC6|AURKB	-2
C2_MCODE_ALL	19	GO:0045132	meiotic chromosome segregation	-3.1	17	6.8	24155	90	47	3	6.4	3.6	7153|83540|151246	TOP2A|NUF2|SGO2	-2
C2_MCODE_ALL	19	GO:1901992	positive regulation of mitotic cell cycle phase transition	-3.1	17	6.7	24155	91	47	3	6.4	3.6	983|990|8318	CDK1|CDC6|CDC45	-1.9
C2_MCODE_ALL	19	GO:0044773	mitotic DNA damage checkpoint	-3	16	6.5	24155	97	47	3	6.4	3.6	983|54962|63967	CDK1|TIPIN|CLSPN	-1.9
C2_MCODE_ALL	19	GO:1901989	positive regulation of cell cycle phase transition	-2.9	15	6.2	24155	106	47	3	6.4	3.6	983|990|8318	CDK1|CDC6|CDC45	-1.8
C2_MCODE_ALL	19	GO:0030330	DNA damage response, signal transduction by p53 class mediator	-2.9	14	6.1	24155	107	47	3	6.4	3.6	672|675|983	BRCA1|BRCA2|CDK1	-1.8
C2_MCODE_ALL	19	GO:0007127	meiosis I	-2.8	14	5.9	24155	114	47	3	6.4	3.6	675|5888|7153	BRCA2|RAD51|TOP2A	-1.7
C2_MCODE_ALL	19	GO:0061982	meiosis I cell cycle process	-2.8	13	5.8	24155	119	47	3	6.4	3.6	675|5888|7153	BRCA2|RAD51|TOP2A	-1.6
C2_MCODE_ALL	19	GO:0034504	protein localization to nucleus	-2.8	7.8	4.9	24155	262	47	4	8.5	4.1	580|983|5905|79902	BARD1|CDK1|RANGAP1|NUP85	-1.6
C2_MCODE_ALL	19	GO:0051225	spindle assembly	-2.7	12	5.6	24155	125	47	3	6.4	3.6	332|991|9212	BIRC5|CDC20|AURKB	-1.6
C2_MCODE_ALL	19	GO:0007098	centrosome cycle	-2.7	12	5.6	24155	125	47	3	6.4	3.6	672|675|983	BRCA1|BRCA2|CDK1	-1.6
C2_MCODE_ALL	19	GO:0042770	signal transduction in response to DNA damage	-2.7	12	5.4	24155	133	47	3	6.4	3.6	672|675|983	BRCA1|BRCA2|CDK1	-1.5
C2_MCODE_ALL	19	GO:0031023	microtubule organizing center organization	-2.6	12	5.4	24155	134	47	3	6.4	3.6	672|675|983	BRCA1|BRCA2|CDK1	-1.5
C2_MCODE_ALL	21	GO:0016779	nucleotidyltransferase activity	-2.6	11	5.3	24155	138	47	3	6.4	3.6	5557|10714|23649	PRIM1|POLD3|POLA2	-1.5
C2_MCODE_ALL	19	GO:0010212	response to ionizing radiation	-2.5	10	5.1	24155	148	47	3	6.4	3.6	672|675|5888	BRCA1|BRCA2|RAD51	-1.4
C2_MCODE_ALL	21	GO:0016874	ligase activity	-2.5	10	5.1	24155	148	47	3	6.4	3.6	1503|3978|4522	CTPS1|LIG1|MTHFD1	-1.4
C2_MCODE_ALL	19	GO:0051129	negative regulation of cellular component organization	-2.5	4.1	3.8	24155	745	47	6	13	4.9	672|991|1063|4085|7153|9212	BRCA1|CDC20|CENPF|MAD2L1|TOP2A|AURKB	-1.4
C2_MCODE_ALL	19	GO:0051053	negative regulation of DNA metabolic process	-2.5	9.9	4.9	24155	156	47	3	6.4	3.6	675|990|54962	BRCA2|CDC6|TIPIN	-1.4
C2_MCODE_ALL	21	GO:0003682	chromatin binding	-2.4	4.7	3.9	24155	546	47	5	11	4.5	983|1063|5888|7153|8318	CDK1|CENPF|RAD51|TOP2A|CDC45	-1.3
C2_MCODE_ALL	19	GO:0009199	ribonucleoside triphosphate metabolic process	-2.4	6	4.1	24155	341	47	4	8.5	4.1	983|1503|2026|79902	CDK1|CTPS1|ENO2|NUP85	-1.3
C2_MCODE_ALL	19	GO:0000910	cytokinesis	-2.3	9	4.6	24155	171	47	3	6.4	3.6	675|990|9212	BRCA2|CDC6|AURKB	-1.3
C2_MCODE_ALL	19	GO:2001252	positive regulation of chromosome organization	-2.3	8.9	4.6	24155	174	47	3	6.4	3.6	672|2237|9212	BRCA1|FEN1|AURKB	-1.2
C2_MCODE_ALL	19	GO:0009201	ribonucleoside triphosphate biosynthetic process	-2.3	8.7	4.5	24155	177	47	3	6.4	3.6	1503|2026|79902	CTPS1|ENO2|NUP85	-1.2
C2_MCODE_ALL	19	GO:0006611	protein export from nucleus	-2.3	8.6	4.5	24155	179	47	3	6.4	3.6	580|5905|79902	BARD1|RANGAP1|NUP85	-1.2
C2_MCODE_ALL	19	GO:0009141	nucleoside triphosphate metabolic process	-2.3	5.7	4	24155	362	47	4	8.5	4.1	983|1503|2026|79902	CDK1|CTPS1|ENO2|NUP85	-1.2
C2_MCODE_ALL	19	GO:2000045	regulation of G1/S transition of mitotic cell cycle	-2.3	8.4	4.4	24155	184	47	3	6.4	3.6	983|990|8318	CDK1|CDC6|CDC45	-1.2
C2_MCODE_ALL	19	GO:0009142	nucleoside triphosphate biosynthetic process	-2.2	8.2	4.4	24155	188	47	3	6.4	3.6	1503|2026|79902	CTPS1|ENO2|NUP85	-1.2
C2_MCODE_ALL	19	GO:0071478	cellular response to radiation	-2.2	8	4.3	24155	192	47	3	6.4	3.6	5888|9212|10714	RAD51|AURKB|POLD3	-1.1
C2_MCODE_ALL	19	GO:0051168	nuclear export	-2.2	7.9	4.3	24155	194	47	3	6.4	3.6	580|5905|79902	BARD1|RANGAP1|NUP85	-1.1
C2_MCODE_ALL	19	GO:0009165	nucleotide biosynthetic process	-2.2	5.3	3.8	24155	386	47	4	8.5	4.1	1503|2026|4522|79902	CTPS1|ENO2|MTHFD1|NUP85	-1.1
C2_MCODE_ALL	19	GO:1901293	nucleoside phosphate biosynthetic process	-2.2	5.3	3.8	24155	390	47	4	8.5	4.1	1503|2026|4522|79902	CTPS1|ENO2|MTHFD1|NUP85	-1.1
C2_MCODE_ALL	19	GO:1902806	regulation of cell cycle G1/S phase transition	-2.1	7.6	4.2	24155	202	47	3	6.4	3.6	983|990|8318	CDK1|CDC6|CDC45	-1.1
C2_MCODE_ALL	19	GO:0031396	regulation of protein ubiquitination	-2.1	7.6	4.2	24155	204	47	3	6.4	3.6	672|991|4085	BRCA1|CDC20|MAD2L1	-1.1
C2_MCODE_ALL	19	GO:0043009	chordate embryonic development	-2.1	4.1	3.5	24155	629	47	5	11	4.5	672|675|4522|55723|79682	BRCA1|BRCA2|MTHFD1|ASF1B|CENPU	-1.1
C2_MCODE_ALL	19	GO:0018205	peptidyl-lysine modification	-2.1	5.1	3.7	24155	400	47	4	8.5	4.1	672|675|5905|79902	BRCA1|BRCA2|RANGAP1|NUP85	-1.1
C2_MCODE_ALL	19	GO:0009792	embryo development ending in birth or egg hatching	-2.1	4	3.4	24155	646	47	5	11	4.5	672|675|4522|55723|79682	BRCA1|BRCA2|MTHFD1|ASF1B|CENPU	-1
C2_MCODE_ALL	21	GO:0000287	magnesium ion binding	-2.1	7.2	4	24155	213	47	3	6.4	3.6	2026|2237|7153	ENO2|FEN1|TOP2A	-1
C2_MCODE_ALL	19	GO:0043161	proteasome-mediated ubiquitin-dependent protein catabolic process	-2	4.9	3.6	24155	420	47	4	8.5	4.1	983|991|4085|9212	CDK1|CDC20|MAD2L1|AURKB	-0.99
C2_MCODE_ALL	19	GO:1901605	alpha-amino acid metabolic process	-2	6.9	3.9	24155	223	47	3	6.4	3.6	1503|4522|9945	CTPS1|MTHFD1|GFPT2	-0.98
C2_MCODE_ALL	19	GO:0034404	nucleobase-containing small molecule biosynthetic process	-2	6.8	3.9	24155	226	47	3	6.4	3.6	1503|2026|79902	CTPS1|ENO2|NUP85	-0.96
C2_SUB1_MCODE_1	19	GO:0007059	chromosome segregation	-16	46	22	24155	324	18	11	61	11	332|991|1063|4085|9212|11130|57405|64105|79980|83540|151246	BIRC5|CDC20|CENPF|MAD2L1|AURKB|ZWINT|SPC25|CENPK|DSN1|NUF2|SGO2	-14
C2_SUB1_MCODE_1	19	GO:0051301	cell division	-15	27	18	24155	598	18	12	67	11	332|983|991|1063|4085|9212|11130|55055|57405|79980|83540|151246	BIRC5|CDK1|CDC20|CENPF|MAD2L1|AURKB|ZWINT|ZWILCH|SPC25|DSN1|NUF2|SGO2	-13
C2_SUB1_MCODE_1	19	GO:0000819	sister chromatid segregation	-14	63	24	24155	192	18	9	50	12	991|1063|4085|9212|11130|64105|79980|83540|151246	CDC20|CENPF|MAD2L1|AURKB|ZWINT|CENPK|DSN1|NUF2|SGO2	-12
C2_SUB1_MCODE_1	19	GO:0000280	nuclear division	-13	33	18	24155	411	18	10	56	12	332|991|1063|4085|9212|11130|64105|79980|83540|151246	BIRC5|CDC20|CENPF|MAD2L1|AURKB|ZWINT|CENPK|DSN1|NUF2|SGO2	-11
C2_SUB1_MCODE_1	19	GO:0098813	nuclear chromosome segregation	-13	46	20	24155	265	18	9	50	12	991|1063|4085|9212|11130|64105|79980|83540|151246	CDC20|CENPF|MAD2L1|AURKB|ZWINT|CENPK|DSN1|NUF2|SGO2	-11
C2_SUB1_MCODE_1	19	GO:0000070	mitotic sister chromatid segregation	-13	70	23	24155	154	18	8	44	12	991|1063|4085|9212|11130|64105|79980|83540	CDC20|CENPF|MAD2L1|AURKB|ZWINT|CENPK|DSN1|NUF2	-11
C2_SUB1_MCODE_1	19	GO:0140014	mitotic nuclear division	-13	45	20	24155	268	18	9	50	12	332|991|1063|4085|9212|11130|64105|79980|83540	BIRC5|CDC20|CENPF|MAD2L1|AURKB|ZWINT|CENPK|DSN1|NUF2	-11
C2_SUB1_MCODE_1	19	GO:0048285	organelle fission	-13	30	17	24155	453	18	10	56	12	332|991|1063|4085|9212|11130|64105|79980|83540|151246	BIRC5|CDC20|CENPF|MAD2L1|AURKB|ZWINT|CENPK|DSN1|NUF2|SGO2	-11
C2_SUB1_MCODE_1	19	GO:0007093	mitotic cell cycle checkpoint	-11	57	20	24155	165	18	7	39	11	983|991|1063|4085|9212|11130|55055	CDK1|CDC20|CENPF|MAD2L1|AURKB|ZWINT|ZWILCH	-8.9
C2_SUB1_MCODE_1	19	GO:0000075	cell cycle checkpoint	-9.9	43	17	24155	216	18	7	39	11	983|991|1063|4085|9212|11130|55055	CDK1|CDC20|CENPF|MAD2L1|AURKB|ZWINT|ZWILCH	-8.2
C2_SUB1_MCODE_1	19	GO:1902850	microtubule cytoskeleton organization involved in mitosis	-9.3	60	19	24155	134	18	6	33	11	332|991|4085|9212|57405|83540	BIRC5|CDC20|MAD2L1|AURKB|SPC25|NUF2	-7.6
C2_SUB1_MCODE_1	19	GO:0034508	centromere complex assembly	-9.3	120	24	24155	56	18	5	28	11	1063|64105|64946|79019|79682	CENPF|CENPK|CENPH|CENPM|CENPU	-7.6
C2_SUB1_MCODE_1	19	GO:0051383	kinetochore organization	-8.9	260	32	24155	21	18	4	22	9.8	1063|64105|64946|83540	CENPF|CENPK|CENPH|NUF2	-7.2
C2_SUB1_MCODE_1	19	GO:0045930	negative regulation of mitotic cell cycle	-8.6	28	14	24155	338	18	7	39	11	983|991|1063|4085|9212|11130|55055	CDK1|CDC20|CENPF|MAD2L1|AURKB|ZWINT|ZWILCH	-6.9
C2_SUB1_MCODE_1	19	GO:0071174	mitotic spindle checkpoint	-8	160	25	24155	34	18	4	22	9.8	991|1063|4085|9212	CDC20|CENPF|MAD2L1|AURKB	-6.4
C2_SUB1_MCODE_1	19	GO:0031577	spindle checkpoint	-8	160	25	24155	34	18	4	22	9.8	991|1063|4085|9212	CDC20|CENPF|MAD2L1|AURKB	-6.4
C2_SUB1_MCODE_1	19	GO:0071173	spindle assembly checkpoint	-8	160	25	24155	34	18	4	22	9.8	991|1063|4085|9212	CDC20|CENPF|MAD2L1|AURKB	-6.4
C2_SUB1_MCODE_1	19	GO:0007094	mitotic spindle assembly checkpoint	-8	160	25	24155	34	18	4	22	9.8	991|1063|4085|9212	CDC20|CENPF|MAD2L1|AURKB	-6.4
C2_SUB1_MCODE_1	19	GO:0045841	negative regulation of mitotic metaphase/anaphase transition	-7.9	150	24	24155	36	18	4	22	9.8	991|1063|4085|9212	CDC20|CENPF|MAD2L1|AURKB	-6.3
C2_SUB1_MCODE_1	19	GO:0007052	mitotic spindle organization	-7.9	62	17	24155	109	18	5	28	11	332|991|9212|57405|83540	BIRC5|CDC20|AURKB|SPC25|NUF2	-6.3
C2_SUB1_MCODE_1	19	GO:1902100	negative regulation of metaphase/anaphase transition of cell cycle	-7.9	150	24	24155	37	18	4	22	9.8	991|1063|4085|9212	CDC20|CENPF|MAD2L1|AURKB	-6.3
C2_SUB1_MCODE_1	19	GO:2000816	negative regulation of mitotic sister chromatid separation	-7.8	140	23	24155	39	18	4	22	9.8	991|1063|4085|9212	CDC20|CENPF|MAD2L1|AURKB	-6.2
C2_SUB1_MCODE_1	19	GO:1905819	negative regulation of chromosome separation	-7.7	130	23	24155	40	18	4	22	9.8	991|1063|4085|9212	CDC20|CENPF|MAD2L1|AURKB	-6.1
C2_SUB1_MCODE_1	19	GO:0033048	negative regulation of mitotic sister chromatid segregation	-7.6	130	22	24155	42	18	4	22	9.8	991|1063|4085|9212	CDC20|CENPF|MAD2L1|AURKB	-6
C2_SUB1_MCODE_1	19	GO:0061641	CENP-A containing chromatin organization	-7.5	120	22	24155	44	18	4	22	9.8	64105|64946|79019|79682	CENPK|CENPH|CENPM|CENPU	-6
C2_SUB1_MCODE_1	19	GO:0033046	negative regulation of sister chromatid segregation	-7.5	120	22	24155	44	18	4	22	9.8	991|1063|4085|9212	CDC20|CENPF|MAD2L1|AURKB	-6
C2_SUB1_MCODE_1	19	GO:0034080	CENP-A containing nucleosome assembly	-7.5	120	22	24155	44	18	4	22	9.8	64105|64946|79019|79682	CENPK|CENPH|CENPM|CENPU	-6
C2_SUB1_MCODE_1	19	GO:0051985	negative regulation of chromosome segregation	-7.5	120	22	24155	45	18	4	22	9.8	991|1063|4085|9212	CDC20|CENPF|MAD2L1|AURKB	-5.9
C2_SUB1_MCODE_1	19	GO:0031055	chromatin remodeling at centromere	-7.4	110	21	24155	48	18	4	22	9.8	64105|64946|79019|79682	CENPK|CENPH|CENPM|CENPU	-5.8
C2_SUB1_MCODE_1	19	GO:0030071	regulation of mitotic metaphase/anaphase transition	-7.3	110	20	24155	51	18	4	22	9.8	991|1063|4085|9212	CDC20|CENPF|MAD2L1|AURKB	-5.7
C2_SUB1_MCODE_1	19	GO:0045839	negative regulation of mitotic nuclear division	-7.2	100	20	24155	52	18	4	22	9.8	991|1063|4085|9212	CDC20|CENPF|MAD2L1|AURKB	-5.7
C2_SUB1_MCODE_1	19	GO:1902099	regulation of metaphase/anaphase transition of cell cycle	-7.2	100	20	24155	53	18	4	22	9.8	991|1063|4085|9212	CDC20|CENPF|MAD2L1|AURKB	-5.7
C2_SUB1_MCODE_1	19	GO:0006336	DNA replication-independent nucleosome assembly	-7.2	99	20	24155	54	18	4	22	9.8	64105|64946|79019|79682	CENPK|CENPH|CENPM|CENPU	-5.6
C2_SUB1_MCODE_1	19	GO:0007091	metaphase/anaphase transition of mitotic cell cycle	-7.2	99	20	24155	54	18	4	22	9.8	991|1063|4085|9212	CDC20|CENPF|MAD2L1|AURKB	-5.6
C2_SUB1_MCODE_1	19	GO:0034724	DNA replication-independent nucleosome organization	-7.1	98	20	24155	55	18	4	22	9.8	64105|64946|79019|79682	CENPK|CENPH|CENPM|CENPU	-5.6
C2_SUB1_MCODE_1	19	GO:0044784	metaphase/anaphase transition of cell cycle	-7.1	96	19	24155	56	18	4	22	9.8	991|1063|4085|9212	CDC20|CENPF|MAD2L1|AURKB	-5.6
C2_SUB1_MCODE_1	19	GO:0010965	regulation of mitotic sister chromatid separation	-7.1	94	19	24155	57	18	4	22	9.8	991|1063|4085|9212	CDC20|CENPF|MAD2L1|AURKB	-5.6
C2_SUB1_MCODE_1	19	GO:0000226	microtubule cytoskeleton organization	-7	17	10	24155	564	18	7	39	11	332|983|991|4085|9212|57405|83540	BIRC5|CDK1|CDC20|MAD2L1|AURKB|SPC25|NUF2	-5.5
C2_SUB1_MCODE_1	19	GO:0043486	histone exchange	-7	89	19	24155	60	18	4	22	9.8	64105|64946|79019|79682	CENPK|CENPH|CENPM|CENPU	-5.5
C2_SUB1_MCODE_1	19	GO:0051306	mitotic sister chromatid separation	-7	89	19	24155	60	18	4	22	9.8	991|1063|4085|9212	CDC20|CENPF|MAD2L1|AURKB	-5.5
C2_SUB1_MCODE_1	19	GO:0051784	negative regulation of nuclear division	-7	89	19	24155	60	18	4	22	9.8	991|1063|4085|9212	CDC20|CENPF|MAD2L1|AURKB	-5.5
C2_SUB1_MCODE_1	19	GO:1905818	regulation of chromosome separation	-6.9	87	18	24155	62	18	4	22	9.8	991|1063|4085|9212	CDC20|CENPF|MAD2L1|AURKB	-5.4
C2_SUB1_MCODE_1	19	GO:0033047	regulation of mitotic sister chromatid segregation	-6.8	79	18	24155	68	18	4	22	9.8	991|1063|4085|9212	CDC20|CENPF|MAD2L1|AURKB	-5.3
C2_SUB1_MCODE_1	19	GO:0051382	kinetochore assembly	-6.7	250	27	24155	16	18	3	17	8.8	1063|64105|64946	CENPF|CENPK|CENPH	-5.2
C2_SUB1_MCODE_1	19	GO:0007051	spindle organization	-6.7	36	13	24155	187	18	5	28	11	332|991|9212|57405|83540	BIRC5|CDC20|AURKB|SPC25|NUF2	-5.2
C2_SUB1_MCODE_1	19	GO:0045786	negative regulation of cell cycle	-6.7	15	9.6	24155	642	18	7	39	11	983|991|1063|4085|9212|11130|55055	CDK1|CDC20|CENPF|MAD2L1|AURKB|ZWINT|ZWILCH	-5.2
C2_SUB1_MCODE_1	19	GO:0007346	regulation of mitotic cell cycle	-6.6	14	9.4	24155	661	18	7	39	11	983|991|1063|4085|9212|11130|55055	CDK1|CDC20|CENPF|MAD2L1|AURKB|ZWINT|ZWILCH	-5.1
C2_SUB1_MCODE_1	19	GO:0033045	regulation of sister chromatid segregation	-6.5	67	16	24155	80	18	4	22	9.8	991|1063|4085|9212	CDC20|CENPF|MAD2L1|AURKB	-5
C2_SUB1_MCODE_1	19	GO:0031145	anaphase-promoting complex-dependent catabolic process	-6.5	66	16	24155	81	18	4	22	9.8	983|991|4085|9212	CDK1|CDC20|MAD2L1|AURKB	-5
C2_SUB1_MCODE_1	19	GO:0006323	DNA packaging	-6.4	32	12	24155	210	18	5	28	11	983|64105|64946|79019|79682	CDK1|CENPK|CENPH|CENPM|CENPU	-5
C2_SUB1_MCODE_1	19	GO:0043044	ATP-dependent chromatin remodeling	-6.3	61	15	24155	88	18	4	22	9.8	64105|64946|79019|79682	CENPK|CENPH|CENPM|CENPU	-4.9
C2_SUB1_MCODE_1	19	GO:0051304	chromosome separation	-6.3	60	15	24155	90	18	4	22	9.8	991|1063|4085|9212	CDC20|CENPF|MAD2L1|AURKB	-4.8
C2_SUB1_MCODE_1	19	GO:0007017	microtubule-based process	-6.1	12	8.7	24155	764	18	7	39	11	332|983|991|4085|9212|57405|83540	BIRC5|CDK1|CDC20|MAD2L1|AURKB|SPC25|NUF2	-4.7
C2_SUB1_MCODE_1	19	GO:1901991	negative regulation of mitotic cell cycle phase transition	-6.1	27	11	24155	248	18	5	28	11	983|991|1063|4085|9212	CDK1|CDC20|CENPF|MAD2L1|AURKB	-4.7
C2_SUB1_MCODE_1	19	GO:0065004	protein-DNA complex assembly	-6.1	27	11	24155	248	18	5	28	11	1063|64105|64946|79019|79682	CENPF|CENPK|CENPH|CENPM|CENPU	-4.7
C2_SUB1_MCODE_1	19	GO:0051983	regulation of chromosome segregation	-6	52	14	24155	103	18	4	22	9.8	991|1063|4085|9212	CDC20|CENPF|MAD2L1|AURKB	-4.6
C2_SUB1_MCODE_1	19	GO:1901988	negative regulation of cell cycle phase transition	-5.9	25	11	24155	267	18	5	28	11	983|991|1063|4085|9212	CDK1|CDC20|CENPF|MAD2L1|AURKB	-4.5
C2_SUB1_MCODE_1	19	GO:0071824	protein-DNA complex subunit organization	-5.8	23	10	24155	288	18	5	28	11	1063|64105|64946|79019|79682	CENPF|CENPK|CENPH|CENPM|CENPU	-4.4
C2_SUB1_MCODE_1	19	GO:0071103	DNA conformation change	-5.5	21	9.7	24155	327	18	5	28	11	983|64105|64946|79019|79682	CDK1|CENPK|CENPH|CENPM|CENPU	-4.1
C2_SUB1_MCODE_1	19	GO:0006334	nucleosome assembly	-5.4	37	12	24155	145	18	4	22	9.8	64105|64946|79019|79682	CENPK|CENPH|CENPM|CENPU	-4.1
C2_SUB1_MCODE_1	19	GO:2001251	negative regulation of chromosome organization	-5.4	37	12	24155	146	18	4	22	9.8	991|1063|4085|9212	CDC20|CENPF|MAD2L1|AURKB	-4.1
C2_SUB1_MCODE_1	19	GO:0010948	negative regulation of cell cycle process	-5.3	19	9.2	24155	361	18	5	28	11	983|991|1063|4085|9212	CDK1|CDC20|CENPF|MAD2L1|AURKB	-3.9
C2_SUB1_MCODE_1	19	GO:0031497	chromatin assembly	-5.2	33	11	24155	165	18	4	22	9.8	64105|64946|79019|79682	CENPK|CENPH|CENPM|CENPU	-3.9
C2_SUB1_MCODE_1	19	GO:0007088	regulation of mitotic nuclear division	-5.2	32	11	24155	166	18	4	22	9.8	991|1063|4085|9212	CDC20|CENPF|MAD2L1|AURKB	-3.9
C2_SUB1_MCODE_1	19	GO:0006338	chromatin remodeling	-5.1	29	11	24155	182	18	4	22	9.8	64105|64946|79019|79682	CENPK|CENPH|CENPM|CENPU	-3.7
C2_SUB1_MCODE_1	19	GO:0034728	nucleosome organization	-5	29	10	24155	184	18	4	22	9.8	64105|64946|79019|79682	CENPK|CENPH|CENPM|CENPU	-3.7
C2_SUB1_MCODE_1	19	GO:0051783	regulation of nuclear division	-5	28	10	24155	190	18	4	22	9.8	991|1063|4085|9212	CDC20|CENPF|MAD2L1|AURKB	-3.7
C2_SUB1_MCODE_1	19	GO:0006333	chromatin assembly or disassembly	-5	28	10	24155	191	18	4	22	9.8	64105|64946|79019|79682	CENPK|CENPH|CENPM|CENPU	-3.7
C2_SUB1_MCODE_1	19	GO:0090307	mitotic spindle assembly	-5	68	14	24155	59	18	3	17	8.8	332|991|9212	BIRC5|CDC20|AURKB	-3.6
C2_SUB1_MCODE_1	19	GO:1901990	regulation of mitotic cell cycle phase transition	-4.8	15	8.2	24155	444	18	5	28	11	983|991|1063|4085|9212	CDK1|CDC20|CENPF|MAD2L1|AURKB	-3.5
C2_SUB1_MCODE_1	19	GO:1901987	regulation of cell cycle phase transition	-4.7	14	7.8	24155	480	18	5	28	11	983|991|1063|4085|9212	CDK1|CDC20|CENPF|MAD2L1|AURKB	-3.4
C2_SUB1_MCODE_1	19	GO:0044772	mitotic cell cycle phase transition	-4.3	11	7	24155	588	18	5	28	11	983|991|1063|4085|9212	CDK1|CDC20|CENPF|MAD2L1|AURKB	-3
C2_SUB1_MCODE_1	19	GO:0044770	cell cycle phase transition	-4.1	11	6.7	24155	631	18	5	28	11	983|991|1063|4085|9212	CDK1|CDC20|CENPF|MAD2L1|AURKB	-2.9
C2_SUB1_MCODE_1	19	GO:0051225	spindle assembly	-4	32	9.6	24155	125	18	3	17	8.8	332|991|9212	BIRC5|CDC20|AURKB	-2.7
C2_SUB1_MCODE_1	19	GO:0033044	regulation of chromosome organization	-4	16	7.4	24155	345	18	4	22	9.8	991|1063|4085|9212	CDC20|CENPF|MAD2L1|AURKB	-2.7
C2_SUB1_MCODE_1	19	GO:0010639	negative regulation of organelle organization	-3.7	14	6.9	24155	395	18	4	22	9.8	991|1063|4085|9212	CDC20|CENPF|MAD2L1|AURKB	-2.5
C2_SUB1_MCODE_1	19	GO:0010564	regulation of cell cycle process	-3.7	8.5	5.9	24155	789	18	5	28	11	983|991|1063|4085|9212	CDK1|CDC20|CENPF|MAD2L1|AURKB	-2.4
C2_SUB1_MCODE_1	19	GO:0043161	proteasome-mediated ubiquitin-dependent protein catabolic process	-3.6	13	6.7	24155	420	18	4	22	9.8	983|991|4085|9212	CDK1|CDC20|MAD2L1|AURKB	-2.4
C2_SUB1_MCODE_1	19	GO:0140013	meiotic nuclear division	-3.6	23	8.1	24155	172	18	3	17	8.8	991|83540|151246	CDC20|NUF2|SGO2	-2.4
C2_SUB1_MCODE_1	21	GO:0008022	protein C-terminus binding	-3.5	22	7.7	24155	187	18	3	17	8.8	991|1063|4085	CDC20|CENPF|MAD2L1	-2.3
C2_SUB1_MCODE_1	19	GO:1903046	meiotic cell cycle process	-3.5	21	7.7	24155	188	18	3	17	8.8	991|83540|151246	CDC20|NUF2|SGO2	-2.3
C2_SUB1_MCODE_1	19	GO:0010498	proteasomal protein catabolic process	-3.4	11	6.2	24155	477	18	4	22	9.8	983|991|4085|9212	CDK1|CDC20|MAD2L1|AURKB	-2.2
C2_SUB1_MCODE_1	19	GO:0010389	regulation of G2/M transition of mitotic cell cycle	-3.4	21	7.5	24155	196	18	3	17	8.8	983|1063|9212	CDK1|CENPF|AURKB	-2.2
C2_SUB1_MCODE_1	19	GO:1902749	regulation of cell cycle G2/M phase transition	-3.3	19	7.2	24155	213	18	3	17	8.8	983|1063|9212	CDK1|CENPF|AURKB	-2.1
C2_SUB1_MCODE_1	19	GO:0000086	G2/M transition of mitotic cell cycle	-3.1	16	6.6	24155	247	18	3	17	8.8	983|1063|9212	CDK1|CENPF|AURKB	-1.9
C2_SUB1_MCODE_1	19	GO:0051321	meiotic cell cycle	-3.1	16	6.6	24155	249	18	3	17	8.8	991|83540|151246	CDC20|NUF2|SGO2	-1.9
C2_SUB1_MCODE_1	19	GO:0034504	protein localization to nucleus	-3	15	6.4	24155	262	18	3	17	8.8	983|5905|79902	CDK1|RANGAP1|NUP85	-1.9
C2_SUB1_MCODE_1	19	GO:0044839	cell cycle G2/M phase transition	-3	15	6.3	24155	266	18	3	17	8.8	983|1063|9212	CDK1|CENPF|AURKB	-1.9
C2_SUB1_MCODE_1	19	GO:0006511	ubiquitin-dependent protein catabolic process	-3	8.6	5.3	24155	623	18	4	22	9.8	983|991|4085|9212	CDK1|CDC20|MAD2L1|AURKB	-1.8
C2_SUB1_MCODE_1	19	GO:0019941	modification-dependent protein catabolic process	-3	8.5	5.2	24155	629	18	4	22	9.8	983|991|4085|9212	CDK1|CDC20|MAD2L1|AURKB	-1.8
C2_SUB1_MCODE_1	19	GO:0043632	modification-dependent macromolecule catabolic process	-3	8.4	5.2	24155	640	18	4	22	9.8	983|991|4085|9212	CDK1|CDC20|MAD2L1|AURKB	-1.8
C2_SUB1_MCODE_1	19	GO:0090068	positive regulation of cell cycle process	-2.9	14	5.9	24155	298	18	3	17	8.8	983|4085|9212	CDK1|MAD2L1|AURKB	-1.7
C2_SUB1_MCODE_1	19	GO:0051640	organelle localization	-2.8	7.6	4.9	24155	706	18	4	22	9.8	983|1063|4085|83540	CDK1|CENPF|MAD2L1|NUF2	-1.7
C2_SUB1_MCODE_1	19	GO:0051603	proteolysis involved in cellular protein catabolic process	-2.8	7.5	4.8	24155	718	18	4	22	9.8	983|991|4085|9212	CDK1|CDC20|MAD2L1|AURKB	-1.6
C2_SUB1_MCODE_1	19	GO:0051129	negative regulation of cellular component organization	-2.7	7.2	4.7	24155	745	18	4	22	9.8	991|1063|4085|9212	CDC20|CENPF|MAD2L1|AURKB	-1.6
C2_SUB1_MCODE_1	19	GO:0044257	cellular protein catabolic process	-2.7	6.9	4.6	24155	773	18	4	22	9.8	983|991|4085|9212	CDK1|CDC20|MAD2L1|AURKB	-1.5
C2_SUB1_MCODE_1	19	GO:0045787	positive regulation of cell cycle	-2.5	10	5.1	24155	389	18	3	17	8.8	983|4085|9212	CDK1|MAD2L1|AURKB	-1.4
C2_SUB1_MCODE_1	19	GO:0051656	establishment of organelle localization	-2.2	7.9	4.3	24155	510	18	3	17	8.8	1063|4085|83540	CENPF|MAD2L1|NUF2	-1.1
C2_SUB1_MCODE_2	19	GO:0006260	DNA replication	-35	88	39	24155	276	18	18	100	5.4	580|672|675|990|2237|4172|4173|4174|4175|4176|5557|5888|8318|10714|23594|23649|54962|63967	BARD1|BRCA1|BRCA2|CDC6|FEN1|MCM3|MCM4|MCM5|MCM6|MCM7|PRIM1|RAD51|CDC45|POLD3|ORC6|POLA2|TIPIN|CLSPN	-31
C2_SUB1_MCODE_2	19	GO:0033260	nuclear DNA replication	-30	290	61	24155	61	18	13	72	11	675|2237|4172|4173|4174|4175|4176|5557|5888|8318|10714|23649|54962	BRCA2|FEN1|MCM3|MCM4|MCM5|MCM6|MCM7|PRIM1|RAD51|CDC45|POLD3|POLA2|TIPIN	-27
C2_SUB1_MCODE_2	19	GO:0006261	DNA-dependent DNA replication	-30	130	44	24155	154	18	15	83	8.8	675|990|2237|4172|4173|4174|4175|4176|5557|5888|8318|10714|23594|23649|54962	BRCA2|CDC6|FEN1|MCM3|MCM4|MCM5|MCM6|MCM7|PRIM1|RAD51|CDC45|POLD3|ORC6|POLA2|TIPIN	-27
C2_SUB1_MCODE_2	19	GO:0044786	cell cycle DNA replication	-29	240	56	24155	72	18	13	72	11	675|2237|4172|4173|4174|4175|4176|5557|5888|8318|10714|23649|54962	BRCA2|FEN1|MCM3|MCM4|MCM5|MCM6|MCM7|PRIM1|RAD51|CDC45|POLD3|POLA2|TIPIN	-26
C2_SUB1_MCODE_2	19	GO:0006270	DNA replication initiation	-24	360	60	24155	37	18	10	56	12	990|4172|4173|4174|4175|4176|5557|8318|23594|23649	CDC6|MCM3|MCM4|MCM5|MCM6|MCM7|PRIM1|CDC45|ORC6|POLA2	-21
C2_SUB1_MCODE_2	21	GO:0003688	DNA replication origin binding	-20	450	60	24155	24	18	8	44	12	990|4172|4173|4174|4175|4176|8318|23594	CDC6|MCM3|MCM4|MCM5|MCM6|MCM7|CDC45|ORC6	-17
C2_SUB1_MCODE_2	19	GO:0000724	double-strand break repair via homologous recombination	-18	100	31	24155	134	18	10	56	12	672|675|2237|4172|4173|4174|4175|4176|5888|8318	BRCA1|BRCA2|FEN1|MCM3|MCM4|MCM5|MCM6|MCM7|RAD51|CDC45	-16
C2_SUB1_MCODE_2	19	GO:0000725	recombinational repair	-18	99	31	24155	135	18	10	56	12	672|675|2237|4172|4173|4174|4175|4176|5888|8318	BRCA1|BRCA2|FEN1|MCM3|MCM4|MCM5|MCM6|MCM7|RAD51|CDC45	-16
C2_SUB1_MCODE_2	19	GO:0006281	DNA repair	-17	32	20	24155	553	18	13	72	11	580|672|675|2237|4172|4173|4174|4175|4176|5888|8318|10714|63967	BARD1|BRCA1|BRCA2|FEN1|MCM3|MCM4|MCM5|MCM6|MCM7|RAD51|CDC45|POLD3|CLSPN	-15
C2_SUB1_MCODE_2	19	GO:0006302	double-strand break repair	-17	60	25	24155	248	18	11	61	11	580|672|675|2237|4172|4173|4174|4175|4176|5888|8318	BARD1|BRCA1|BRCA2|FEN1|MCM3|MCM4|MCM5|MCM6|MCM7|RAD51|CDC45	-15
C2_SUB1_MCODE_2	19	GO:0044770	cell cycle phase transition	-17	28	19	24155	631	18	13	72	11	672|990|4172|4173|4174|4175|4176|5557|8318|23594|23649|54962|63967	BRCA1|CDC6|MCM3|MCM4|MCM5|MCM6|MCM7|PRIM1|CDC45|ORC6|POLA2|TIPIN|CLSPN	-14
C2_SUB1_MCODE_2	19	GO:0000727	double-strand break repair via break-induced replication	-17	730	66	24155	11	18	6	33	11	4172|4173|4174|4175|4176|8318	MCM3|MCM4|MCM5|MCM6|MCM7|CDC45	-14
C2_SUB1_MCODE_2	21	GO:0003697	single-stranded DNA binding	-16	110	31	24155	114	18	9	50	12	675|4172|4173|4174|4175|4176|5557|5888|8318	BRCA2|MCM3|MCM4|MCM5|MCM6|MCM7|PRIM1|RAD51|CDC45	-14
C2_SUB1_MCODE_2	21	GO:0140097	catalytic activity, acting on DNA	-16	61	24	24155	220	18	10	56	12	2237|4172|4173|4174|4175|4176|5888|8318|10714|23649	FEN1|MCM3|MCM4|MCM5|MCM6|MCM7|RAD51|CDC45|POLD3|POLA2	-14
C2_SUB1_MCODE_2	19	GO:1902969	mitotic DNA replication	-15	540	57	24155	15	18	6	33	11	675|4172|4173|4175|5888|8318	BRCA2|MCM3|MCM4|MCM6|RAD51|CDC45	-13
C2_SUB1_MCODE_2	19	GO:0044772	mitotic cell cycle phase transition	-15	27	18	24155	588	18	12	67	11	672|990|4172|4173|4174|4175|4176|5557|8318|23594|23649|63967	BRCA1|CDC6|MCM3|MCM4|MCM5|MCM6|MCM7|PRIM1|CDC45|ORC6|POLA2|CLSPN	-13
C2_SUB1_MCODE_2	19	GO:0000082	G1/S transition of mitotic cell cycle	-15	48	22	24155	279	18	10	56	12	990|4172|4173|4174|4175|4176|5557|8318|23594|23649	CDC6|MCM3|MCM4|MCM5|MCM6|MCM7|PRIM1|CDC45|ORC6|POLA2	-13
C2_SUB1_MCODE_2	19	GO:0006310	DNA recombination	-15	46	21	24155	293	18	10	56	12	672|675|2237|4172|4173|4174|4175|4176|5888|8318	BRCA1|BRCA2|FEN1|MCM3|MCM4|MCM5|MCM6|MCM7|RAD51|CDC45	-12
C2_SUB1_MCODE_2	19	GO:1902299	pre-replicative complex assembly involved in cell cycle DNA replication	-15	960	69	24155	7	18	5	28	11	4172|4173|4174|4175|4176	MCM3|MCM4|MCM5|MCM6|MCM7	-12
C2_SUB1_MCODE_2	19	GO:0036388	pre-replicative complex assembly	-15	960	69	24155	7	18	5	28	11	4172|4173|4174|4175|4176	MCM3|MCM4|MCM5|MCM6|MCM7	-12
C2_SUB1_MCODE_2	19	GO:0006267	pre-replicative complex assembly involved in nuclear cell cycle DNA replication	-15	960	69	24155	7	18	5	28	11	4172|4173|4174|4175|4176	MCM3|MCM4|MCM5|MCM6|MCM7	-12
C2_SUB1_MCODE_2	19	GO:0044843	cell cycle G1/S phase transition	-15	45	21	24155	298	18	10	56	12	990|4172|4173|4174|4175|4176|5557|8318|23594|23649	CDC6|MCM3|MCM4|MCM5|MCM6|MCM7|PRIM1|CDC45|ORC6|POLA2	-12
C2_SUB1_MCODE_2	21	GO:0003678	DNA helicase activity	-13	110	28	24155	83	18	7	39	11	4172|4173|4174|4175|4176|5888|8318	MCM3|MCM4|MCM5|MCM6|MCM7|RAD51|CDC45	-11
C2_SUB1_MCODE_2	19	GO:0032508	DNA duplex unwinding	-12	85	24	24155	110	18	7	39	11	4172|4173|4174|4175|4176|5888|8318	MCM3|MCM4|MCM5|MCM6|MCM7|RAD51|CDC45	-10
C2_SUB1_MCODE_2	19	GO:0032392	DNA geometric change	-12	79	23	24155	119	18	7	39	11	4172|4173|4174|4175|4176|5888|8318	MCM3|MCM4|MCM5|MCM6|MCM7|RAD51|CDC45	-9.9
C2_SUB1_MCODE_2	19	GO:0006271	DNA strand elongation involved in DNA replication	-12	340	41	24155	20	18	5	28	11	2237|4172|4173|4176|10714	FEN1|MCM3|MCM4|MCM7|POLD3	-9.8
C2_SUB1_MCODE_2	19	GO:0022616	DNA strand elongation	-11	250	35	24155	27	18	5	28	11	2237|4172|4173|4176|10714	FEN1|MCM3|MCM4|MCM7|POLD3	-9.2
C2_SUB1_MCODE_2	21	GO:0004386	helicase activity	-11	57	20	24155	165	18	7	39	11	4172|4173|4174|4175|4176|5888|8318	MCM3|MCM4|MCM5|MCM6|MCM7|RAD51|CDC45	-8.9
C2_SUB1_MCODE_2	19	GO:0006268	DNA unwinding involved in DNA replication	-9.7	380	39	24155	14	18	4	22	9.8	4173|4175|4176|5888	MCM4|MCM6|MCM7|RAD51	-7.9
C2_SUB1_MCODE_2	19	GO:0065004	protein-DNA complex assembly	-9.5	38	16	24155	248	18	7	39	11	4172|4173|4174|4175|4176|5888|8318	MCM3|MCM4|MCM5|MCM6|MCM7|RAD51|CDC45	-7.8
C2_SUB1_MCODE_2	19	GO:0000076	DNA replication checkpoint	-9.4	340	37	24155	16	18	4	22	9.8	990|8318|54962|63967	CDC6|CDC45|TIPIN|CLSPN	-7.7
C2_SUB1_MCODE_2	19	GO:0071824	protein-DNA complex subunit organization	-9	33	15	24155	288	18	7	39	11	4172|4173|4174|4175|4176|5888|8318	MCM3|MCM4|MCM5|MCM6|MCM7|RAD51|CDC45	-7.3
C2_SUB1_MCODE_2	21	GO:0017116	single-stranded DNA-dependent ATP-dependent DNA helicase activity	-9	270	33	24155	20	18	4	22	9.8	4174|4175|4176|5888	MCM5|MCM6|MCM7|RAD51	-7.3
C2_SUB1_MCODE_2	21	GO:0043142	single-stranded DNA-dependent ATPase activity	-9	270	33	24155	20	18	4	22	9.8	4174|4175|4176|5888	MCM5|MCM6|MCM7|RAD51	-7.3
C2_SUB1_MCODE_2	21	GO:0043138	3'-5' DNA helicase activity	-9	270	33	24155	20	18	4	22	9.8	4174|4175|4176|8318	MCM5|MCM6|MCM7|CDC45	-7.3
C2_SUB1_MCODE_2	21	GO:0004003	ATP-dependent DNA helicase activity	-8.9	260	32	24155	21	18	4	22	9.8	4174|4175|4176|5888	MCM5|MCM6|MCM7|RAD51	-7.2
C2_SUB1_MCODE_2	21	GO:0008026	ATP-dependent helicase activity	-8.9	260	32	24155	21	18	4	22	9.8	4174|4175|4176|5888	MCM5|MCM6|MCM7|RAD51	-7.2
C2_SUB1_MCODE_2	21	GO:0070035	purine NTP-dependent helicase activity	-8.9	260	32	24155	21	18	4	22	9.8	4174|4175|4176|5888	MCM5|MCM6|MCM7|RAD51	-7.2
C2_SUB1_MCODE_2	19	GO:0000723	telomere maintenance	-8.8	50	17	24155	162	18	6	33	11	675|2237|5557|5888|10714|23649	BRCA2|FEN1|PRIM1|RAD51|POLD3|POLA2	-7.2
C2_SUB1_MCODE_2	19	GO:0071103	DNA conformation change	-8.7	29	14	24155	327	18	7	39	11	4172|4173|4174|4175|4176|5888|8318	MCM3|MCM4|MCM5|MCM6|MCM7|RAD51|CDC45	-7
C2_SUB1_MCODE_2	19	GO:0032200	telomere organization	-8.6	46	16	24155	175	18	6	33	11	675|2237|5557|5888|10714|23649	BRCA2|FEN1|PRIM1|RAD51|POLD3|POLA2	-7
C2_SUB1_MCODE_2	19	GO:0032201	telomere maintenance via semi-conservative replication	-8.4	200	28	24155	27	18	4	22	9.8	2237|5557|10714|23649	FEN1|PRIM1|POLD3|POLA2	-6.8
C2_SUB1_MCODE_2	19	GO:0060249	anatomical structure homeostasis	-7.8	21	12	24155	437	18	7	39	11	580|675|2237|5557|5888|10714|23649	BARD1|BRCA2|FEN1|PRIM1|RAD51|POLD3|POLA2	-6.2
C2_SUB1_MCODE_2	19	GO:0010564	regulation of cell cycle process	-7.4	14	9.8	24155	789	18	8	44	12	672|675|990|2237|5888|8318|54962|63967	BRCA1|BRCA2|CDC6|FEN1|RAD51|CDC45|TIPIN|CLSPN	-5.8
C2_SUB1_MCODE_2	19	GO:0031570	DNA integrity checkpoint	-7.1	43	14	24155	157	18	5	28	11	672|990|8318|54962|63967	BRCA1|CDC6|CDC45|TIPIN|CLSPN	-5.6
C2_SUB1_MCODE_2	21	GO:0008094	DNA-dependent ATPase activity	-6.7	77	17	24155	70	18	4	22	9.8	4174|4175|4176|5888	MCM5|MCM6|MCM7|RAD51	-5.2
C2_SUB1_MCODE_2	19	GO:0045786	negative regulation of cell cycle	-6.7	15	9.6	24155	642	18	7	39	11	580|672|990|5888|8318|54962|63967	BARD1|BRCA1|CDC6|RAD51|CDC45|TIPIN|CLSPN	-5.2
C2_SUB1_MCODE_2	19	GO:0000075	cell cycle checkpoint	-6.4	31	12	24155	216	18	5	28	11	672|990|8318|54962|63967	BRCA1|CDC6|CDC45|TIPIN|CLSPN	-4.9
C2_SUB1_MCODE_2	19	GO:0009314	response to radiation	-6.2	18	9.9	24155	449	18	6	33	11	672|675|2237|5888|10714|54962	BRCA1|BRCA2|FEN1|RAD51|POLD3|TIPIN	-4.8
C2_SUB1_MCODE_2	19	GO:0044818	mitotic G2/M transition checkpoint	-5.9	130	20	24155	30	18	3	17	8.8	672|990|63967	BRCA1|CDC6|CLSPN	-4.5
C2_SUB1_MCODE_2	19	GO:0009411	response to UV	-5.5	38	12	24155	142	18	4	22	9.8	675|2237|10714|54962	BRCA2|FEN1|POLD3|TIPIN	-4.1
C2_SUB1_MCODE_2	19	GO:0008156	negative regulation of DNA replication	-5.5	100	17	24155	40	18	3	17	8.8	675|990|54962	BRCA2|CDC6|TIPIN	-4.1
C2_SUB1_MCODE_2	19	GO:0045005	DNA-dependent DNA replication maintenance of fidelity	-5.4	98	17	24155	41	18	3	17	8.8	675|5888|54962	BRCA2|RAD51|TIPIN	-4.1
C2_SUB1_MCODE_2	19	GO:0007346	regulation of mitotic cell cycle	-5.2	12	8	24155	661	18	6	33	11	672|675|990|8318|54962|63967	BRCA1|BRCA2|CDC6|CDC45|TIPIN|CLSPN	-3.9
C2_SUB1_MCODE_2	19	GO:0007093	mitotic cell cycle checkpoint	-5.2	33	11	24155	165	18	4	22	9.8	672|990|54962|63967	BRCA1|CDC6|TIPIN|CLSPN	-3.9
C2_SUB1_MCODE_2	19	GO:0045787	positive regulation of cell cycle	-5.1	17	8.8	24155	389	18	5	28	11	672|675|990|2237|8318	BRCA1|BRCA2|CDC6|FEN1|CDC45	-3.8
C2_SUB1_MCODE_2	19	GO:0051052	regulation of DNA metabolic process	-4.9	16	8.3	24155	431	18	5	28	11	672|675|990|5888|54962	BRCA1|BRCA2|CDC6|RAD51|TIPIN	-3.6
C2_SUB1_MCODE_2	19	GO:0010972	negative regulation of G2/M transition of mitotic cell cycle	-4.4	43	11	24155	93	18	3	17	8.8	672|990|63967	BRCA1|CDC6|CLSPN	-3.1
C2_SUB1_MCODE_2	21	GO:0042623	ATPase activity, coupled	-4.3	19	8.3	24155	285	18	4	22	9.8	4174|4175|4176|5888	MCM5|MCM6|MCM7|RAD51	-3
C2_SUB1_MCODE_2	19	GO:0090068	positive regulation of cell cycle process	-4.2	18	8.1	24155	298	18	4	22	9.8	672|990|2237|8318	BRCA1|CDC6|FEN1|CDC45	-3
C2_SUB1_MCODE_2	19	GO:1902750	negative regulation of cell cycle G2/M phase transition	-4.2	38	10	24155	105	18	3	17	8.8	672|990|63967	BRCA1|CDC6|CLSPN	-2.9
C2_SUB1_MCODE_2	19	GO:0044774	mitotic DNA integrity checkpoint	-4.2	38	10	24155	106	18	3	17	8.8	990|54962|63967	CDC6|TIPIN|CLSPN	-2.9
C2_SUB1_MCODE_2	19	GO:0006275	regulation of DNA replication	-4.2	37	10	24155	108	18	3	17	8.8	675|990|54962	BRCA2|CDC6|TIPIN	-2.9
C2_SUB1_MCODE_2	19	GO:0009416	response to light stimulus	-4.1	17	7.8	24155	315	18	4	22	9.8	675|2237|10714|54962	BRCA2|FEN1|POLD3|TIPIN	-2.9
C2_SUB1_MCODE_2	19	GO:0045930	negative regulation of mitotic cell cycle	-4	16	7.5	24155	338	18	4	22	9.8	672|990|54962|63967	BRCA1|CDC6|TIPIN|CLSPN	-2.8
C2_SUB1_MCODE_2	19	GO:0033044	regulation of chromosome organization	-4	16	7.4	24155	345	18	4	22	9.8	672|990|2237|8318	BRCA1|CDC6|FEN1|CDC45	-2.7
C2_SUB1_MCODE_2	19	GO:0010948	negative regulation of cell cycle process	-3.9	15	7.3	24155	361	18	4	22	9.8	672|990|5888|63967	BRCA1|CDC6|RAD51|CLSPN	-2.7
C2_SUB1_MCODE_2	21	GO:0016779	nucleotidyltransferase activity	-3.9	29	9.1	24155	138	18	3	17	8.8	5557|10714|23649	PRIM1|POLD3|POLA2	-2.6
C2_SUB1_MCODE_2	19	GO:0000077	DNA damage checkpoint	-3.8	28	8.8	24155	145	18	3	17	8.8	672|54962|63967	BRCA1|TIPIN|CLSPN	-2.6
C2_SUB1_MCODE_2	21	GO:0016887	ATPase activity	-3.8	14	6.9	24155	390	18	4	22	9.8	4174|4175|4176|5888	MCM5|MCM6|MCM7|RAD51	-2.5
C2_SUB1_MCODE_2	19	GO:0010212	response to ionizing radiation	-3.8	27	8.7	24155	148	18	3	17	8.8	672|675|5888	BRCA1|BRCA2|RAD51	-2.5
C2_SUB1_MCODE_2	19	GO:0051053	negative regulation of DNA metabolic process	-3.7	26	8.5	24155	156	18	3	17	8.8	675|990|54962	BRCA2|CDC6|TIPIN	-2.5
C2_SUB1_MCODE_2	19	GO:0045931	positive regulation of mitotic cell cycle	-3.6	25	8.3	24155	163	18	3	17	8.8	675|990|8318	BRCA2|CDC6|CDC45	-2.4
C2_SUB1_MCODE_2	19	GO:0051302	regulation of cell division	-3.6	24	8.2	24155	168	18	3	17	8.8	675|990|23594	BRCA2|CDC6|ORC6	-2.4
C2_SUB1_MCODE_2	19	GO:1901990	regulation of mitotic cell cycle phase transition	-3.6	12	6.4	24155	444	18	4	22	9.8	672|990|8318|63967	BRCA1|CDC6|CDC45|CLSPN	-2.3
C2_SUB1_MCODE_2	19	GO:1901987	regulation of cell cycle phase transition	-3.4	11	6.2	24155	480	18	4	22	9.8	672|990|8318|63967	BRCA1|CDC6|CDC45|CLSPN	-2.2
C2_SUB1_MCODE_2	19	GO:0010389	regulation of G2/M transition of mitotic cell cycle	-3.4	21	7.5	24155	196	18	3	17	8.8	672|990|63967	BRCA1|CDC6|CLSPN	-2.2
C2_SUB1_MCODE_2	19	GO:1902749	regulation of cell cycle G2/M phase transition	-3.3	19	7.2	24155	213	18	3	17	8.8	672|990|63967	BRCA1|CDC6|CLSPN	-2.1
C2_SUB1_MCODE_2	19	GO:0000086	G2/M transition of mitotic cell cycle	-3.1	16	6.6	24155	247	18	3	17	8.8	672|990|63967	BRCA1|CDC6|CLSPN	-1.9
C2_SUB1_MCODE_2	19	GO:1901991	negative regulation of mitotic cell cycle phase transition	-3.1	16	6.6	24155	248	18	3	17	8.8	672|990|63967	BRCA1|CDC6|CLSPN	-1.9
C2_SUB1_MCODE_2	19	GO:0051301	cell division	-3.1	9	5.4	24155	598	18	4	22	9.8	675|990|23594|54962	BRCA2|CDC6|ORC6|TIPIN	-1.9
C2_SUB1_MCODE_2	19	GO:0044839	cell cycle G2/M phase transition	-3	15	6.3	24155	266	18	3	17	8.8	672|990|63967	BRCA1|CDC6|CLSPN	-1.9
C2_SUB1_MCODE_2	19	GO:1901988	negative regulation of cell cycle phase transition	-3	15	6.3	24155	267	18	3	17	8.8	672|990|63967	BRCA1|CDC6|CLSPN	-1.9
C2_SUB1_MCODE_2	19	GO:0072331	signal transduction by p53 class mediator	-3	15	6.3	24155	268	18	3	17	8.8	580|672|675	BARD1|BRCA1|BRCA2	-1.8
C2_SUB1_MCODE_2	19	GO:0016579	protein deubiquitination	-2.9	14	6.1	24155	284	18	3	17	8.8	580|672|63967	BARD1|BRCA1|CLSPN	-1.8
C2_SUB1_MCODE_2	19	GO:0070646	protein modification by small protein removal	-2.9	13	5.9	24155	300	18	3	17	8.8	580|672|63967	BARD1|BRCA1|CLSPN	-1.7
C2_SUB1_MCODE_2	19	GO:0007059	chromosome segregation	-2.8	12	5.7	24155	324	18	3	17	8.8	672|990|2237	BRCA1|CDC6|FEN1	-1.6
C2_SUB1_MCODE_2	19	GO:0000280	nuclear division	-2.5	9.8	4.9	24155	411	18	3	17	8.8	675|990|5888	BRCA2|CDC6|RAD51	-1.4
C2_SUB1_MCODE_2	19	GO:0048285	organelle fission	-2.4	8.9	4.6	24155	453	18	3	17	8.8	675|990|5888	BRCA2|CDC6|RAD51	-1.3
C2_SUB1_MCODE_2	19	GO:0071417	cellular response to organonitrogen compound	-2	6.8	3.9	24155	589	18	3	17	8.8	672|990|5888	BRCA1|CDC6|RAD51	-0.99
C2_SUB1_MCODE_3	19	GO:0006297	nucleotide-excision repair, DNA gap filling	-13	630	56	24155	24	8	5	62	17	3978|5982|5983|5984|5985	LIG1|RFC2|RFC3|RFC4|RFC5	-11
C2_SUB1_MCODE_3	19	GO:1900264	positive regulation of DNA-directed DNA polymerase activity	-13	1700	83	24155	7	8	4	50	18	5982|5983|5984|5985	RFC2|RFC3|RFC4|RFC5	-11
C2_SUB1_MCODE_3	19	GO:1900262	regulation of DNA-directed DNA polymerase activity	-13	1700	83	24155	7	8	4	50	18	5982|5983|5984|5985	RFC2|RFC3|RFC4|RFC5	-11
C2_SUB1_MCODE_3	21	GO:0033170	protein-DNA loading ATPase activity	-12	1300	73	24155	9	8	4	50	18	5982|5983|5984|5985	RFC2|RFC3|RFC4|RFC5	-10
C2_SUB1_MCODE_3	21	GO:0003689	DNA clamp loader activity	-12	1300	73	24155	9	8	4	50	18	5982|5983|5984|5985	RFC2|RFC3|RFC4|RFC5	-10
C2_SUB1_MCODE_3	19	GO:0033260	nuclear DNA replication	-11	250	35	24155	61	8	5	62	17	3978|5982|5983|5984|5985	LIG1|RFC2|RFC3|RFC4|RFC5	-9.5
C2_SUB1_MCODE_3	21	GO:0008094	DNA-dependent ATPase activity	-11	220	33	24155	70	8	5	62	17	5982|5983|5984|5985|7153	RFC2|RFC3|RFC4|RFC5|TOP2A	-9.2
C2_SUB1_MCODE_3	19	GO:0044786	cell cycle DNA replication	-11	210	32	24155	72	8	5	62	17	3978|5982|5983|5984|5985	LIG1|RFC2|RFC3|RFC4|RFC5	-9.1
C2_SUB1_MCODE_3	19	GO:0006283	transcription-coupled nucleotide-excision repair	-11	210	32	24155	73	8	5	62	17	3978|5982|5983|5984|5985	LIG1|RFC2|RFC3|RFC4|RFC5	-9.1
C2_SUB1_MCODE_3	21	GO:0140097	catalytic activity, acting on DNA	-11	82	22	24155	220	8	6	75	15	3978|5982|5983|5984|5985|7153	LIG1|RFC2|RFC3|RFC4|RFC5|TOP2A	-9
C2_SUB1_MCODE_3	21	GO:0017116	single-stranded DNA-dependent ATP-dependent DNA helicase activity	-11	600	49	24155	20	8	4	50	18	5982|5983|5984|5985	RFC2|RFC3|RFC4|RFC5	-8.8
C2_SUB1_MCODE_3	21	GO:0043142	single-stranded DNA-dependent ATPase activity	-11	600	49	24155	20	8	4	50	18	5982|5983|5984|5985	RFC2|RFC3|RFC4|RFC5	-8.8
C2_SUB1_MCODE_3	19	GO:0042276	error-prone translesion synthesis	-11	600	49	24155	20	8	4	50	18	5982|5983|5984|5985	RFC2|RFC3|RFC4|RFC5	-8.8
C2_SUB1_MCODE_3	19	GO:0070987	error-free translesion synthesis	-11	600	49	24155	20	8	4	50	18	5982|5983|5984|5985	RFC2|RFC3|RFC4|RFC5	-8.8
C2_SUB1_MCODE_3	21	GO:0004003	ATP-dependent DNA helicase activity	-11	580	48	24155	21	8	4	50	18	5982|5983|5984|5985	RFC2|RFC3|RFC4|RFC5	-8.7
C2_SUB1_MCODE_3	21	GO:0008026	ATP-dependent helicase activity	-11	580	48	24155	21	8	4	50	18	5982|5983|5984|5985	RFC2|RFC3|RFC4|RFC5	-8.7
C2_SUB1_MCODE_3	21	GO:0070035	purine NTP-dependent helicase activity	-11	580	48	24155	21	8	4	50	18	5982|5983|5984|5985	RFC2|RFC3|RFC4|RFC5	-8.7
C2_SUB1_MCODE_3	19	GO:0032201	telomere maintenance via semi-conservative replication	-10	450	42	24155	27	8	4	50	18	5982|5983|5984|5985	RFC2|RFC3|RFC4|RFC5	-8.3
C2_SUB1_MCODE_3	19	GO:0032508	DNA duplex unwinding	-10	140	26	24155	110	8	5	62	17	5982|5983|5984|5985|7153	RFC2|RFC3|RFC4|RFC5|TOP2A	-8.2
C2_SUB1_MCODE_3	19	GO:0006289	nucleotide-excision repair	-10	140	26	24155	111	8	5	62	17	3978|5982|5983|5984|5985	LIG1|RFC2|RFC3|RFC4|RFC5	-8.2
C2_SUB1_MCODE_3	19	GO:0032392	DNA geometric change	-9.8	130	25	24155	119	8	5	62	17	5982|5983|5984|5985|7153	RFC2|RFC3|RFC4|RFC5|TOP2A	-8.1
C2_SUB1_MCODE_3	19	GO:0071103	DNA conformation change	-9.8	55	18	24155	327	8	6	75	15	5982|5983|5984|5985|7153|55723	RFC2|RFC3|RFC4|RFC5|TOP2A|ASF1B	-8
C2_SUB1_MCODE_3	19	GO:0006296	nucleotide-excision repair, DNA incision, 5'-to lesion	-9.5	330	36	24155	37	8	4	50	18	5982|5983|5984|5985	RFC2|RFC3|RFC4|RFC5	-7.8
C2_SUB1_MCODE_3	19	GO:0033683	nucleotide-excision repair, DNA incision	-9.4	310	35	24155	39	8	4	50	18	5982|5983|5984|5985	RFC2|RFC3|RFC4|RFC5	-7.7
C2_SUB1_MCODE_3	19	GO:0042769	DNA damage response, detection of DNA damage	-9.4	310	35	24155	39	8	4	50	18	5982|5983|5984|5985	RFC2|RFC3|RFC4|RFC5	-7.7
C2_SUB1_MCODE_3	19	GO:0019985	translesion synthesis	-9.3	290	34	24155	41	8	4	50	18	5982|5983|5984|5985	RFC2|RFC3|RFC4|RFC5	-7.6
C2_SUB1_MCODE_3	19	GO:0006261	DNA-dependent DNA replication	-9.3	98	22	24155	154	8	5	62	17	3978|5982|5983|5984|5985	LIG1|RFC2|RFC3|RFC4|RFC5	-7.5
C2_SUB1_MCODE_3	19	GO:0000731	DNA synthesis involved in DNA repair	-8.9	240	31	24155	51	8	4	50	18	5982|5983|5984|5985	RFC2|RFC3|RFC4|RFC5	-7.2
C2_SUB1_MCODE_3	19	GO:0006301	postreplication repair	-8.9	230	30	24155	52	8	4	50	18	5982|5983|5984|5985	RFC2|RFC3|RFC4|RFC5	-7.2
C2_SUB1_MCODE_3	19	GO:0090329	regulation of DNA-dependent DNA replication	-8.8	220	30	24155	54	8	4	50	18	5982|5983|5984|5985	RFC2|RFC3|RFC4|RFC5	-7.1
C2_SUB1_MCODE_3	19	GO:0071897	DNA biosynthetic process	-8.7	75	19	24155	200	8	5	62	17	3978|5982|5983|5984|5985	LIG1|RFC2|RFC3|RFC4|RFC5	-7
C2_SUB1_MCODE_3	19	GO:2000573	positive regulation of DNA biosynthetic process	-8.4	180	27	24155	67	8	4	50	18	5982|5983|5984|5985	RFC2|RFC3|RFC4|RFC5	-6.8
C2_SUB1_MCODE_3	21	GO:0003678	DNA helicase activity	-8	150	24	24155	83	8	4	50	18	5982|5983|5984|5985	RFC2|RFC3|RFC4|RFC5	-6.4
C2_SUB1_MCODE_3	19	GO:0006260	DNA replication	-8	55	16	24155	276	8	5	62	17	3978|5982|5983|5984|5985	LIG1|RFC2|RFC3|RFC4|RFC5	-6.4
C2_SUB1_MCODE_3	21	GO:0042623	ATPase activity, coupled	-7.9	53	16	24155	285	8	5	62	17	5982|5983|5984|5985|7153	RFC2|RFC3|RFC4|RFC5|TOP2A	-6.3
C2_SUB1_MCODE_3	19	GO:0006275	regulation of DNA replication	-7.6	110	21	24155	108	8	4	50	18	5982|5983|5984|5985	RFC2|RFC3|RFC4|RFC5	-6
C2_SUB1_MCODE_3	19	GO:0006271	DNA strand elongation involved in DNA replication	-7.6	450	37	24155	20	8	3	38	17	3978|5983|5984	LIG1|RFC3|RFC4	-6
C2_SUB1_MCODE_3	19	GO:2000278	regulation of DNA biosynthetic process	-7.5	110	21	24155	112	8	4	50	18	5982|5983|5984|5985	RFC2|RFC3|RFC4|RFC5	-6
C2_SUB1_MCODE_3	21	GO:0016887	ATPase activity	-7.2	39	14	24155	390	8	5	62	17	5982|5983|5984|5985|7153	RFC2|RFC3|RFC4|RFC5|TOP2A	-5.7
C2_SUB1_MCODE_3	19	GO:0022616	DNA strand elongation	-7.2	340	32	24155	27	8	3	38	17	3978|5983|5984	LIG1|RFC3|RFC4	-5.6
C2_SUB1_MCODE_3	19	GO:0000723	telomere maintenance	-6.9	75	17	24155	162	8	4	50	18	5982|5983|5984|5985	RFC2|RFC3|RFC4|RFC5	-5.4
C2_SUB1_MCODE_3	21	GO:0004386	helicase activity	-6.8	73	17	24155	165	8	4	50	18	5982|5983|5984|5985	RFC2|RFC3|RFC4|RFC5	-5.4
C2_SUB1_MCODE_3	19	GO:0032200	telomere organization	-6.7	69	16	24155	175	8	4	50	18	5982|5983|5984|5985	RFC2|RFC3|RFC4|RFC5	-5.3
C2_SUB1_MCODE_3	19	GO:1901796	regulation of signal transduction by p53 class mediator	-6.7	67	16	24155	180	8	4	50	18	5982|5983|5984|5985	RFC2|RFC3|RFC4|RFC5	-5.2
C2_SUB1_MCODE_3	19	GO:0006281	DNA repair	-6.5	27	11	24155	553	8	5	62	17	3978|5982|5983|5984|5985	LIG1|RFC2|RFC3|RFC4|RFC5	-5
C2_SUB1_MCODE_3	19	GO:0051054	positive regulation of DNA metabolic process	-6.3	53	14	24155	228	8	4	50	18	5982|5983|5984|5985	RFC2|RFC3|RFC4|RFC5	-4.8
C2_SUB1_MCODE_3	19	GO:0072331	signal transduction by p53 class mediator	-6	45	13	24155	268	8	4	50	18	5982|5983|5984|5985	RFC2|RFC3|RFC4|RFC5	-4.6
C2_SUB1_MCODE_3	19	GO:0090305	nucleic acid phosphodiester bond hydrolysis	-5.8	40	12	24155	303	8	4	50	18	5982|5983|5984|5985	RFC2|RFC3|RFC4|RFC5	-4.4
C2_SUB1_MCODE_3	19	GO:0051052	regulation of DNA metabolic process	-5.2	28	10	24155	431	8	4	50	18	5982|5983|5984|5985	RFC2|RFC3|RFC4|RFC5	-3.8
C2_SUB1_MCODE_3	19	GO:0060249	anatomical structure homeostasis	-5.2	28	10	24155	437	8	4	50	18	5982|5983|5984|5985	RFC2|RFC3|RFC4|RFC5	-3.8
C2_SUB1_MCODE_3	19	GO:0051347	positive regulation of transferase activity	-4.5	19	8.3	24155	651	8	4	50	18	5982|5983|5984|5985	RFC2|RFC3|RFC4|RFC5	-3.2
C2_SUB1_MCODE_3	19	GO:0051606	detection of stimulus	-4.4	17	8	24155	691	8	4	50	18	5982|5983|5984|5985	RFC2|RFC3|RFC4|RFC5	-3.1
C2_SUB1_MCODE_4	19	GO:1901137	carbohydrate derivative biosynthetic process	-4.5	31	9.5	24155	776	3	3	100	27	1503|2026|9945	CTPS1|ENO2|GFPT2	-3.2
C3	19	GO:0045596	negative regulation of cell differentiation	-7.7	19	11	24155	757	12	7	58	14	94|182|3553|3569|3624|4854|57761	ACVRL1|JAG1|IL1B|IL6|INHBA|NOTCH3|TRIB3	-6.1
C3	19	GO:0001837	epithelial to mesenchymal transition	-6.3	57	15	24155	142	12	4	33	14	94|182|3553|3569	ACVRL1|JAG1|IL1B|IL6	-4.8
C3	19	GO:0030856	regulation of epithelial cell differentiation	-6.1	51	14	24155	157	12	4	33	14	94|182|3553|23764	ACVRL1|JAG1|IL1B|MAFF	-4.7
C3	19	GO:0045601	regulation of endothelial cell differentiation	-5.9	130	20	24155	45	12	3	25	12	94|182|3553	ACVRL1|JAG1|IL1B	-4.5
C3	19	GO:0010718	positive regulation of epithelial to mesenchymal transition	-5.7	120	19	24155	50	12	3	25	12	182|3553|3569	JAG1|IL1B|IL6	-4.4
C3	19	GO:0045599	negative regulation of fat cell differentiation	-5.7	120	19	24155	51	12	3	25	12	182|3569|57761	JAG1|IL6|TRIB3	-4.3
C3	19	GO:0048762	mesenchymal cell differentiation	-5.5	36	12	24155	221	12	4	33	14	94|182|3553|3569	ACVRL1|JAG1|IL1B|IL6	-4.1
C3	19	GO:0045444	fat cell differentiation	-5.5	36	12	24155	224	12	4	33	14	182|3569|22809|57761	JAG1|IL6|ATF5|TRIB3	-4.1
C3	19	GO:0001525	angiogenesis	-5.2	17	8.8	24155	588	12	5	42	14	94|182|3553|3569|4854	ACVRL1|JAG1|IL1B|IL6|NOTCH3	-3.9
C3	19	GO:0048844	artery morphogenesis	-5.2	79	15	24155	76	12	3	25	12	94|182|4854	ACVRL1|JAG1|NOTCH3	-3.9
C3	19	GO:0060485	mesenchyme development	-5.1	29	10	24155	279	12	4	33	14	94|182|3553|3569	ACVRL1|JAG1|IL1B|IL6	-3.8
C3	19	GO:0050768	negative regulation of neurogenesis	-5	27	10	24155	295	12	4	33	14	182|3553|3569|4854	JAG1|IL1B|IL6|NOTCH3	-3.7
C3	19	GO:0010717	regulation of epithelial to mesenchymal transition	-5	67	14	24155	90	12	3	25	12	182|3553|3569	JAG1|IL1B|IL6	-3.7
C3	19	GO:0048514	blood vessel morphogenesis	-4.9	15	8.1	24155	682	12	5	42	14	94|182|3553|3569|4854	ACVRL1|JAG1|IL1B|IL6|NOTCH3	-3.6
C3	19	GO:0051961	negative regulation of nervous system development	-4.9	26	9.8	24155	315	12	4	33	14	182|3553|3569|4854	JAG1|IL1B|IL6|NOTCH3	-3.6
C3	19	GO:0060840	artery development	-4.8	60	13	24155	100	12	3	25	12	94|182|4854	ACVRL1|JAG1|NOTCH3	-3.5
C3	19	GO:0010721	negative regulation of cell development	-4.7	23	9.3	24155	344	12	4	33	14	182|3553|3569|4854	JAG1|IL1B|IL6|NOTCH3	-3.4
C3	19	GO:0002456	T cell mediated immunity	-4.7	56	13	24155	108	12	3	25	12	182|3553|3569	JAG1|IL1B|IL6	-3.4
C3	19	GO:0008285	negative regulation of cell proliferation	-4.7	13	7.6	24155	762	12	5	42	14	94|3553|3569|3624|22809	ACVRL1|IL1B|IL6|INHBA|ATF5	-3.4
C3	19	GO:0001568	blood vessel development	-4.7	13	7.6	24155	762	12	5	42	14	94|182|3553|3569|4854	ACVRL1|JAG1|IL1B|IL6|NOTCH3	-3.4
C3	19	GO:0042035	regulation of cytokine biosynthetic process	-4.7	53	12	24155	114	12	3	25	12	3553|3569|3624	IL1B|IL6|INHBA	-3.4
C3	19	GO:0001944	vasculature development	-4.6	13	7.5	24155	793	12	5	42	14	94|182|3553|3569|4854	ACVRL1|JAG1|IL1B|IL6|NOTCH3	-3.3
C3	19	GO:0045446	endothelial cell differentiation	-4.6	51	12	24155	119	12	3	25	12	94|182|3553	ACVRL1|JAG1|IL1B	-3.3
C3	19	GO:0042089	cytokine biosynthetic process	-4.6	49	12	24155	123	12	3	25	12	3553|3569|3624	IL1B|IL6|INHBA	-3.3
C3	19	GO:0042107	cytokine metabolic process	-4.6	49	12	24155	124	12	3	25	12	3553|3569|3624	IL1B|IL6|INHBA	-3.3
C3	19	GO:0045598	regulation of fat cell differentiation	-4.5	46	11	24155	132	12	3	25	12	182|3569|57761	JAG1|IL6|TRIB3	-3.2
C3	19	GO:0003158	endothelium development	-4.4	44	11	24155	137	12	3	25	12	94|182|3553	ACVRL1|JAG1|IL1B	-3.1
C3	21	GO:0008083	growth factor activity	-4.2	37	10	24155	163	12	3	25	12	182|3569|3624	JAG1|IL6|INHBA	-2.9
C3	21	GO:0048018	receptor ligand activity	-4.2	17	7.8	24155	482	12	4	33	14	182|3553|3569|3624	JAG1|IL1B|IL6|INHBA	-2.9
C3	19	GO:0048771	tissue remodeling	-4.1	34	9.8	24155	180	12	3	25	12	94|182|3569	ACVRL1|JAG1|IL6	-2.8
C3	19	GO:1901652	response to peptide	-4	15	7.4	24155	524	12	4	33	14	182|3553|4141|57761	JAG1|IL1B|MARS1|TRIB3	-2.8
C3	21	GO:0030545	receptor regulator activity	-4	15	7.4	24155	530	12	4	33	14	182|3553|3569|3624	JAG1|IL1B|IL6|INHBA	-2.8
C3	19	GO:0032869	cellular response to insulin stimulus	-3.8	28	8.8	24155	218	12	3	25	12	3553|4141|57761	IL1B|MARS1|TRIB3	-2.6
C3	21	GO:0005125	cytokine activity	-3.8	27	8.8	24155	220	12	3	25	12	3553|3569|3624	IL1B|IL6|INHBA	-2.6
C3	19	GO:0009611	response to wounding	-3.6	12	6.4	24155	682	12	4	33	14	94|3569|3624|23764	ACVRL1|IL6|INHBA|MAFF	-2.4
C3	19	GO:0030155	regulation of cell adhesion	-3.6	12	6.3	24155	693	12	4	33	14	94|182|3553|3569	ACVRL1|JAG1|IL1B|IL6	-2.3
C3	19	GO:0045165	cell fate commitment	-3.5	22	7.9	24155	270	12	3	25	12	182|3569|4854	JAG1|IL6|NOTCH3	-2.3
C3	19	GO:0032870	cellular response to hormone stimulus	-3.5	11	6.3	24155	703	12	4	33	14	3553|3624|4141|57761	IL1B|INHBA|MARS1|TRIB3	-2.3
C3	19	GO:0032868	response to insulin	-3.5	22	7.8	24155	274	12	3	25	12	3553|4141|57761	IL1B|MARS1|TRIB3	-2.3
C3	21	GO:0005126	cytokine receptor binding	-3.5	21	7.6	24155	286	12	3	25	12	3553|3569|3624	IL1B|IL6|INHBA	-2.3
C3	19	GO:0043408	regulation of MAPK cascade	-3.4	10	5.9	24155	774	12	4	33	14	3553|3569|3624|57761	IL1B|IL6|INHBA|TRIB3	-2.2
C3	19	GO:0030855	epithelial cell differentiation	-3.4	10	5.9	24155	781	12	4	33	14	94|182|3553|23764	ACVRL1|JAG1|IL1B|MAFF	-2.2
C3	19	GO:0043010	camera-type eye development	-3.4	19	7.2	24155	314	12	3	25	12	94|182|3624	ACVRL1|JAG1|INHBA	-2.2
C3	19	GO:0046879	hormone secretion	-3.4	19	7.2	24155	315	12	3	25	12	3553|3569|3624	IL1B|IL6|INHBA	-2.2
C3	19	GO:0071375	cellular response to peptide hormone stimulus	-3.3	19	7.1	24155	323	12	3	25	12	3553|4141|57761	IL1B|MARS1|TRIB3	-2.1
C3	19	GO:0009914	hormone transport	-3.3	19	7.1	24155	325	12	3	25	12	3553|3569|3624	IL1B|IL6|INHBA	-2.1
C3	19	GO:0002449	lymphocyte mediated immunity	-3.2	17	6.8	24155	353	12	3	25	12	182|3553|3569	JAG1|IL1B|IL6	-2
C3	19	GO:0001654	eye development	-3.2	17	6.7	24155	362	12	3	25	12	94|182|3624	ACVRL1|JAG1|INHBA	-2
C3	19	GO:0031331	positive regulation of cellular catabolic process	-3.2	17	6.7	24155	362	12	3	25	12	3553|3569|57761	IL1B|IL6|TRIB3	-2
C3	19	GO:0002460	adaptive immune response based on somatic recombination of immune receptors built from immunoglobuli	-3.2	17	6.7	24155	363	12	3	25	12	182|3553|3569	JAG1|IL1B|IL6	-2
C3	19	GO:0150063	visual system development	-3.2	16	6.7	24155	366	12	3	25	12	94|182|3624	ACVRL1|JAG1|INHBA	-2
C3	19	GO:0048880	sensory system development	-3.1	16	6.6	24155	371	12	3	25	12	94|182|3624	ACVRL1|JAG1|INHBA	-2
C3	19	GO:0030900	forebrain development	-3.1	16	6.5	24155	382	12	3	25	12	3624|4854|22809	INHBA|NOTCH3|ATF5	-1.9
C3	19	GO:0045765	regulation of angiogenesis	-3.1	16	6.5	24155	384	12	3	25	12	94|3553|3569	ACVRL1|IL1B|IL6	-1.9
C3	19	GO:1901653	cellular response to peptide	-3.1	16	6.4	24155	389	12	3	25	12	3553|4141|57761	IL1B|MARS1|TRIB3	-1.9
C3	19	GO:1903532	positive regulation of secretion by cell	-3.1	15	6.3	24155	400	12	3	25	12	3553|3569|3624	IL1B|IL6|INHBA	-1.9
C3	19	GO:0010876	lipid localization	-3.1	15	6.3	24155	400	12	3	25	12	3553|3569|3624	IL1B|IL6|INHBA	-1.9
C3	19	GO:0022407	regulation of cell-cell adhesion	-3	15	6.3	24155	405	12	3	25	12	182|3553|3569	JAG1|IL1B|IL6	-1.9
C3	19	GO:0009896	positive regulation of catabolic process	-3	14	6.1	24155	424	12	3	25	12	3553|3569|57761	IL1B|IL6|TRIB3	-1.8
C3	19	GO:1901342	regulation of vasculature development	-3	14	6.1	24155	424	12	3	25	12	94|3553|3569	ACVRL1|IL1B|IL6	-1.8
C3	19	GO:0051047	positive regulation of secretion	-3	14	6.1	24155	429	12	3	25	12	3553|3569|3624	IL1B|IL6|INHBA	-1.8
C3	19	GO:0043434	response to peptide hormone	-2.9	14	6	24155	438	12	3	25	12	3553|4141|57761	IL1B|MARS1|TRIB3	-1.8
C3	19	GO:0008544	epidermis development	-2.9	13	5.8	24155	464	12	3	25	12	182|3624|23764	JAG1|INHBA|MAFF	-1.7
C3	19	GO:0023061	signal release	-2.9	13	5.8	24155	465	12	3	25	12	3553|3569|3624	IL1B|IL6|INHBA	-1.7
C3	19	GO:0042326	negative regulation of phosphorylation	-2.9	13	5.8	24155	468	12	3	25	12	3553|3624|57761	IL1B|INHBA|TRIB3	-1.7
C3	19	GO:0051249	regulation of lymphocyte activation	-2.8	12	5.7	24155	485	12	3	25	12	3553|3569|3624	IL1B|IL6|INHBA	-1.7
C3	19	GO:0010817	regulation of hormone levels	-2.7	11	5.4	24155	532	12	3	25	12	3553|3569|3624	IL1B|IL6|INHBA	-1.6
C3	19	GO:0007423	sensory organ development	-2.7	11	5.3	24155	548	12	3	25	12	94|182|3624	ACVRL1|JAG1|INHBA	-1.5
C3	19	GO:0042060	wound healing	-2.6	11	5.2	24155	567	12	3	25	12	94|3569|23764	ACVRL1|IL6|MAFF	-1.5
C3	19	GO:0002694	regulation of leukocyte activation	-2.6	11	5.1	24155	574	12	3	25	12	3553|3569|3624	IL1B|IL6|INHBA	-1.5
C3	19	GO:0045936	negative regulation of phosphate metabolic process	-2.6	10	5.1	24155	586	12	3	25	12	3553|3624|57761	IL1B|INHBA|TRIB3	-1.5
C3	19	GO:0010563	negative regulation of phosphorus metabolic process	-2.6	10	5.1	24155	587	12	3	25	12	3553|3624|57761	IL1B|INHBA|TRIB3	-1.5
C3	19	GO:0071417	cellular response to organonitrogen compound	-2.6	10	5.1	24155	589	12	3	25	12	3553|4141|57761	IL1B|MARS1|TRIB3	-1.4
C3	19	GO:0097190	apoptotic signaling pathway	-2.5	10	5	24155	602	12	3	25	12	3553|3624|57761	IL1B|INHBA|TRIB3	-1.4
C3	19	GO:0071396	cellular response to lipid	-2.5	9.9	5	24155	610	12	3	25	12	3553|3569|3624	IL1B|IL6|INHBA	-1.4
C3	19	GO:0050865	regulation of cell activation	-2.5	9.8	4.9	24155	617	12	3	25	12	3553|3569|3624	IL1B|IL6|INHBA	-1.4
C3	19	GO:0044770	cell cycle phase transition	-2.5	9.6	4.9	24155	631	12	3	25	12	3624|22809|56241	INHBA|ATF5|SUSD2	-1.4
C3	19	GO:0045786	negative regulation of cell cycle	-2.5	9.4	4.8	24155	642	12	3	25	12	3624|22809|56241	INHBA|ATF5|SUSD2	-1.4
C3	19	GO:1901699	cellular response to nitrogen compound	-2.4	9.3	4.8	24155	652	12	3	25	12	3553|4141|57761	IL1B|MARS1|TRIB3	-1.3
C3	19	GO:0048729	tissue morphogenesis	-2.4	9	4.7	24155	674	12	3	25	12	94|182|3624	ACVRL1|JAG1|INHBA	-1.3
C3	19	GO:0002250	adaptive immune response	-2.4	8.9	4.7	24155	679	12	3	25	12	182|3553|3569	JAG1|IL1B|IL6	-1.3
C3	19	GO:0071363	cellular response to growth factor stimulus	-2.3	8.5	4.5	24155	709	12	3	25	12	94|3553|4141	ACVRL1|IL1B|MARS1	-1.3
C3	19	GO:0001817	regulation of cytokine production	-2.3	8.4	4.5	24155	720	12	3	25	12	3553|3569|3624	IL1B|IL6|INHBA	-1.2
C3	21	GO:0019900	kinase binding	-2.3	8.3	4.4	24155	731	12	3	25	12	94|22809|57761	ACVRL1|ATF5|TRIB3	-1.2
C3	19	GO:0007420	brain development	-2.3	8.2	4.4	24155	734	12	3	25	12	3624|4854|22809	INHBA|NOTCH3|ATF5	-1.2
C3	19	GO:0046649	lymphocyte activation	-2.3	8.2	4.4	24155	736	12	3	25	12	3553|3569|3624	IL1B|IL6|INHBA	-1.2
C3	19	GO:0070848	response to growth factor	-2.3	8.2	4.4	24155	739	12	3	25	12	94|3553|4141	ACVRL1|IL1B|MARS1	-1.2
C3	19	GO:1903530	regulation of secretion by cell	-2.3	8	4.3	24155	757	12	3	25	12	3553|3569|3624	IL1B|IL6|INHBA	-1.2
C3	19	GO:0060322	head development	-2.2	7.8	4.3	24155	777	12	3	25	12	3624|4854|22809	INHBA|NOTCH3|ATF5	-1.2
C3	19	GO:0010564	regulation of cell cycle process	-2.2	7.7	4.2	24155	789	12	3	25	12	3553|22809|56241	IL1B|ATF5|SUSD2	-1.1
C3	19	GO:0001816	cytokine production	-2.2	7.6	4.2	24155	792	12	3	25	12	3553|3569|3624	IL1B|IL6|INHBA	-1.1
_FINAL	19	GO:0006260	DNA replication	-32	19	24	24155	276	155	33	21	3.3	94|580|672|675|890|983|990|2237|3978|4172|4173|4174|4175|4176|5557|5888|5982|5983|5984|5985|6241|8318|10036|10535|10714|23594|23649|26271|51053|51659|54962|63967|79915	ACVRL1|BARD1|BRCA1|BRCA2|CCNA2|CDK1|CDC6|FEN1|LIG1|MCM3|MCM4|MCM5|MCM6|MCM7|PRIM1|RAD51|RFC2|RFC3|RFC4|RFC5|RRM2|CDC45|CHAF1A|RNASEH2A|POLD3|ORC6|POLA2|FBXO5|GMNN|GINS2|TIPIN|CLSPN|ATAD5	-28
_FINAL	19	GO:0044786	cell cycle DNA replication	-29	45	30	24155	72	155	21	14	2.7	675|2237|3978|4172|4173|4174|4175|4176|5557|5888|5982|5983|5984|5985|8318|10714|23649|26271|51053|54962|79915	BRCA2|FEN1|LIG1|MCM3|MCM4|MCM5|MCM6|MCM7|PRIM1|RAD51|RFC2|RFC3|RFC4|RFC5|CDC45|POLD3|POLA2|FBXO5|GMNN|TIPIN|ATAD5	-26
_FINAL	19	GO:0033260	nuclear DNA replication	-29	51	31	24155	61	155	20	13	2.7	675|2237|3978|4172|4173|4174|4175|4176|5557|5888|5982|5983|5984|5985|8318|10714|23649|51053|54962|79915	BRCA2|FEN1|LIG1|MCM3|MCM4|MCM5|MCM6|MCM7|PRIM1|RAD51|RFC2|RFC3|RFC4|RFC5|CDC45|POLD3|POLA2|GMNN|TIPIN|ATAD5	-26
_FINAL	19	GO:0051301	cell division	-29	10	19	24155	598	155	40	26	3.5	332|675|890|983|990|991|1063|2246|2250|3070|3553|3978|4085|6423|6790|7153|7443|9055|9212|9585|11065|11130|23310|23594|26271|51203|54069|54443|54962|55055|55165|55559|56241|57405|79980|80179|83540|93323|151246|259266	BIRC5|BRCA2|CCNA2|CDK1|CDC6|CDC20|CENPF|FGF1|FGF5|HELLS|IL1B|LIG1|MAD2L1|SFRP2|AURKA|TOP2A|VRK1|PRC1|AURKB|KIF20B|UBE2C|ZWINT|NCAPD3|ORC6|FBXO5|NUSAP1|MIS18A|ANLN|TIPIN|ZWILCH|CEP55|HAUS7|SUSD2|SPC25|DSN1|MYO19|NUF2|HAUS8|SGO2|ASPM	-26
_FINAL	19	GO:0006261	DNA-dependent DNA replication	-27	25	24	24155	154	155	25	16	3	675|990|2237|3978|4172|4173|4174|4175|4176|5557|5888|5982|5983|5984|5985|8318|10535|10714|23594|23649|26271|51053|51659|54962|79915	BRCA2|CDC6|FEN1|LIG1|MCM3|MCM4|MCM5|MCM6|MCM7|PRIM1|RAD51|RFC2|RFC3|RFC4|RFC5|CDC45|RNASEH2A|POLD3|ORC6|POLA2|FBXO5|GMNN|GINS2|TIPIN|ATAD5	-24
_FINAL	19	GO:0044770	cell cycle phase transition	-26	9.4	17	24155	631	155	38	25	3.5	672|890|983|990|991|1063|2146|3624|4085|4172|4173|4174|4175|4176|5557|6241|6790|7298|8318|9088|9212|9319|9833|10763|11065|22809|23594|23649|26271|51053|51512|54443|54962|55559|56241|63967|79915|93323	BRCA1|CCNA2|CDK1|CDC6|CDC20|CENPF|EZH2|INHBA|MAD2L1|MCM3|MCM4|MCM5|MCM6|MCM7|PRIM1|RRM2|AURKA|TYMS|CDC45|PKMYT1|AURKB|TRIP13|MELK|NES|UBE2C|ATF5|ORC6|POLA2|FBXO5|GMNN|GTSE1|ANLN|TIPIN|HAUS7|SUSD2|CLSPN|ATAD5|HAUS8	-23
_FINAL	19	GO:0000280	nuclear division	-24	12	18	24155	411	155	31	20	3.2	332|675|990|991|1063|3553|4085|4288|4487|5888|6790|7153|9055|9088|9212|9319|9585|11065|11130|23310|26271|29781|51203|54443|55165|64105|79980|83540|84057|151246|259266	BIRC5|BRCA2|CDC6|CDC20|CENPF|IL1B|MAD2L1|MKI67|MSX1|RAD51|AURKA|TOP2A|PRC1|PKMYT1|AURKB|TRIP13|KIF20B|UBE2C|ZWINT|NCAPD3|FBXO5|NCAPH2|NUSAP1|ANLN|CEP55|CENPK|DSN1|NUF2|MND1|SGO2|ASPM	-21
_FINAL	19	GO:0048285	organelle fission	-23	11	17	24155	453	155	32	21	3.3	332|675|990|991|1063|3553|4085|4288|4487|5888|6790|7153|9055|9088|9212|9319|9585|11065|11130|23310|26271|29781|51203|54443|55165|64105|79980|80179|83540|84057|151246|259266	BIRC5|BRCA2|CDC6|CDC20|CENPF|IL1B|MAD2L1|MKI67|MSX1|RAD51|AURKA|TOP2A|PRC1|PKMYT1|AURKB|TRIP13|KIF20B|UBE2C|ZWINT|NCAPD3|FBXO5|NCAPH2|NUSAP1|ANLN|CEP55|CENPK|DSN1|MYO19|NUF2|MND1|SGO2|ASPM	-21
_FINAL	19	GO:0044772	mitotic cell cycle phase transition	-23	9.3	16	24155	588	155	35	23	3.4	672|890|983|990|991|1063|2146|3624|4085|4172|4173|4174|4175|4176|5557|6241|6790|7298|8318|9088|9212|9319|9833|10763|11065|23594|23649|26271|51053|51512|54443|55559|63967|79915|93323	BRCA1|CCNA2|CDK1|CDC6|CDC20|CENPF|EZH2|INHBA|MAD2L1|MCM3|MCM4|MCM5|MCM6|MCM7|PRIM1|RRM2|AURKA|TYMS|CDC45|PKMYT1|AURKB|TRIP13|MELK|NES|UBE2C|ORC6|POLA2|FBXO5|GMNN|GTSE1|ANLN|HAUS7|CLSPN|ATAD5|HAUS8	-20
_FINAL	19	GO:0071103	DNA conformation change	-20	12	17	24155	327	155	26	17	3	983|3009|3070|4172|4173|4174|4175|4176|5888|5982|5983|5984|5985|7153|8318|10036|23310|29781|51203|51659|54069|55723|64105|64946|79019|79682	CDK1|H1-5|HELLS|MCM3|MCM4|MCM5|MCM6|MCM7|RAD51|RFC2|RFC3|RFC4|RFC5|TOP2A|CDC45|CHAF1A|NCAPD3|NCAPH2|NUSAP1|GINS2|MIS18A|ASF1B|CENPK|CENPH|CENPM|CENPU	-18
_FINAL	19	GO:0140014	mitotic nuclear division	-20	14	17	24155	268	155	24	15	2.9	332|990|991|1063|3553|4085|4288|6790|9055|9088|9212|9319|9585|11065|11130|23310|26271|29781|51203|54443|55165|64105|79980|83540	BIRC5|CDC6|CDC20|CENPF|IL1B|MAD2L1|MKI67|AURKA|PRC1|PKMYT1|AURKB|TRIP13|KIF20B|UBE2C|ZWINT|NCAPD3|FBXO5|NCAPH2|NUSAP1|ANLN|CEP55|CENPK|DSN1|NUF2	-17
_FINAL	19	GO:0010564	regulation of cell cycle process	-19	6.9	14	24155	789	155	35	23	3.4	672|675|983|990|991|1063|2146|2237|3553|4085|4288|4487|5888|6241|6790|8318|9055|9088|9212|9319|9585|11065|22809|25886|26271|51203|51512|54443|54962|55559|56241|63967|79915|80179|93323	BRCA1|BRCA2|CDK1|CDC6|CDC20|CENPF|EZH2|FEN1|IL1B|MAD2L1|MKI67|MSX1|RAD51|RRM2|AURKA|CDC45|PRC1|PKMYT1|AURKB|TRIP13|KIF20B|UBE2C|ATF5|POC1A|FBXO5|NUSAP1|GTSE1|ANLN|TIPIN|HAUS7|SUSD2|CLSPN|ATAD5|MYO19|HAUS8	-16
_FINAL	19	GO:0007059	chromosome segregation	-18	12	15	24155	324	155	24	15	2.9	332|672|990|991|1063|2237|4085|4288|7153|9055|9212|9319|11130|23310|26271|29781|51203|54069|55165|57405|64105|79980|83540|151246	BIRC5|BRCA1|CDC6|CDC20|CENPF|FEN1|MAD2L1|MKI67|TOP2A|PRC1|AURKB|TRIP13|ZWINT|NCAPD3|FBXO5|NCAPH2|NUSAP1|MIS18A|CEP55|SPC25|CENPK|DSN1|NUF2|SGO2	-15
_FINAL	19	GO:0007346	regulation of mitotic cell cycle	-18	7.3	13	24155	661	155	31	20	3.2	440|672|675|983|990|991|1063|2146|3553|4085|4288|5641|6790|7153|8318|9088|9212|9319|9585|11065|11130|26271|51203|51512|54443|54962|55055|55559|63967|79915|93323	ASNS|BRCA1|BRCA2|CDK1|CDC6|CDC20|CENPF|EZH2|IL1B|MAD2L1|MKI67|LGMN|AURKA|TOP2A|CDC45|PKMYT1|AURKB|TRIP13|KIF20B|UBE2C|ZWINT|FBXO5|NUSAP1|GTSE1|ANLN|TIPIN|ZWILCH|HAUS7|CLSPN|ATAD5|HAUS8	-15
_FINAL	19	GO:0006271	DNA strand elongation involved in DNA replication	-17	78	28	24155	20	155	10	6.5	2	2237|3978|4172|4173|4176|5983|5984|10535|10714|51659	FEN1|LIG1|MCM3|MCM4|MCM7|RFC3|RFC4|RNASEH2A|POLD3|GINS2	-14
_FINAL	19	GO:0000819	sister chromatid segregation	-17	15	16	24155	192	155	19	12	2.6	990|991|1063|2237|4085|7153|9055|9212|9319|11130|23310|26271|29781|51203|55165|64105|79980|83540|151246	CDC6|CDC20|CENPF|FEN1|MAD2L1|TOP2A|PRC1|AURKB|TRIP13|ZWINT|NCAPD3|FBXO5|NCAPH2|NUSAP1|CEP55|CENPK|DSN1|NUF2|SGO2	-14
_FINAL	19	GO:0044843	cell cycle G1/S phase transition	-15	11	14	24155	298	155	21	14	2.7	890|983|990|2146|3624|4172|4173|4174|4175|4176|5557|6241|6790|7298|8318|23594|23649|26271|51053|51512|56241	CCNA2|CDK1|CDC6|EZH2|INHBA|MCM3|MCM4|MCM5|MCM6|MCM7|PRIM1|RRM2|AURKA|TYMS|CDC45|ORC6|POLA2|FBXO5|GMNN|GTSE1|SUSD2	-13
_FINAL	19	GO:0022616	DNA strand elongation	-15	58	24	24155	27	155	10	6.5	2	2237|3978|4172|4173|4176|5983|5984|10535|10714|51659	FEN1|LIG1|MCM3|MCM4|MCM7|RFC3|RFC4|RNASEH2A|POLD3|GINS2	-13
_FINAL	19	GO:0045786	negative regulation of cell cycle	-15	6.8	12	24155	642	155	28	18	3.1	580|672|983|990|991|1063|2146|3576|3624|4085|5888|6241|6790|7153|8318|9212|9319|9585|11130|22809|26271|51053|51512|54962|55055|56241|63967|79968	BARD1|BRCA1|CDK1|CDC6|CDC20|CENPF|EZH2|CXCL8|INHBA|MAD2L1|RAD51|RRM2|AURKA|TOP2A|CDC45|AURKB|TRIP13|KIF20B|ZWINT|ATF5|FBXO5|GMNN|GTSE1|TIPIN|ZWILCH|SUSD2|CLSPN|WDR76	-13
_FINAL	19	GO:0006281	DNA repair	-15	7.3	12	24155	553	155	26	17	3	580|672|675|983|2237|3978|4172|4173|4174|4175|4176|5888|5982|5983|5984|5985|8318|9319|10036|10535|10635|10714|29089|29128|51659|63967	BARD1|BRCA1|BRCA2|CDK1|FEN1|LIG1|MCM3|MCM4|MCM5|MCM6|MCM7|RAD51|RFC2|RFC3|RFC4|RFC5|CDC45|TRIP13|CHAF1A|RNASEH2A|RAD51AP1|POLD3|UBE2T|UHRF1|GINS2|CLSPN	-13
_FINAL	19	GO:0000070	mitotic sister chromatid segregation	-14	16	15	24155	154	155	16	10	2.4	990|991|1063|4085|9055|9212|9319|11130|23310|26271|29781|51203|55165|64105|79980|83540	CDC6|CDC20|CENPF|MAD2L1|PRC1|AURKB|TRIP13|ZWINT|NCAPD3|FBXO5|NCAPH2|NUSAP1|CEP55|CENPK|DSN1|NUF2	-12
_FINAL	19	GO:0098813	nuclear chromosome segregation	-14	11	13	24155	265	155	19	12	2.6	990|991|1063|2237|4085|7153|9055|9212|9319|11130|23310|26271|29781|51203|55165|64105|79980|83540|151246	CDC6|CDC20|CENPF|FEN1|MAD2L1|TOP2A|PRC1|AURKB|TRIP13|ZWINT|NCAPD3|FBXO5|NCAPH2|NUSAP1|CEP55|CENPK|DSN1|NUF2|SGO2	-12
_FINAL	19	GO:0000082	G1/S transition of mitotic cell cycle	-14	11	13	24155	279	155	19	12	2.6	983|990|2146|3624|4172|4173|4174|4175|4176|5557|6241|6790|7298|8318|23594|23649|26271|51053|51512	CDK1|CDC6|EZH2|INHBA|MCM3|MCM4|MCM5|MCM6|MCM7|PRIM1|RRM2|AURKA|TYMS|CDC45|ORC6|POLA2|FBXO5|GMNN|GTSE1	-12
_FINAL	19	GO:0006270	DNA replication initiation	-14	42	20	24155	37	155	10	6.5	2	990|4172|4173|4174|4175|4176|5557|8318|23594|23649	CDC6|MCM3|MCM4|MCM5|MCM6|MCM7|PRIM1|CDC45|ORC6|POLA2	-12
_FINAL	19	GO:0065004	protein-DNA complex assembly	-13	11	13	24155	248	155	18	12	2.6	1063|3009|3070|4172|4173|4174|4175|4176|5888|8318|10036|51053|54069|55723|64105|64946|79019|79682	CENPF|H1-5|HELLS|MCM3|MCM4|MCM5|MCM6|MCM7|RAD51|CDC45|CHAF1A|GMNN|MIS18A|ASF1B|CENPK|CENPH|CENPM|CENPU	-11
_FINAL	19	GO:0000075	cell cycle checkpoint	-13	12	13	24155	216	155	17	11	2.5	672|983|990|991|1063|4085|6790|7153|8318|9212|9319|11130|51512|54962|55055|63967|79968	BRCA1|CDK1|CDC6|CDC20|CENPF|MAD2L1|AURKA|TOP2A|CDC45|AURKB|TRIP13|ZWINT|GTSE1|TIPIN|ZWILCH|CLSPN|WDR76	-11
_FINAL	21	GO:0140097	catalytic activity, acting on DNA	-13	12	13	24155	220	155	17	11	2.5	2237|3978|4172|4173|4174|4175|4176|5888|5982|5983|5984|5985|7153|8318|10714|23649|51659	FEN1|LIG1|MCM3|MCM4|MCM5|MCM6|MCM7|RAD51|RFC2|RFC3|RFC4|RFC5|TOP2A|CDC45|POLD3|POLA2|GINS2	-11
_FINAL	19	GO:0045787	positive regulation of cell cycle	-13	8.4	12	24155	389	155	21	14	2.7	440|672|675|983|990|2146|2237|3553|4085|4487|5641|6790|8318|9212|9585|11065|25886|26271|51203|51512|79915	ASNS|BRCA1|BRCA2|CDK1|CDC6|EZH2|FEN1|IL1B|MAD2L1|MSX1|LGMN|AURKA|CDC45|AURKB|KIF20B|UBE2C|POC1A|FBXO5|NUSAP1|GTSE1|ATAD5	-11
_FINAL	19	GO:0051783	regulation of nuclear division	-13	13	13	24155	190	155	16	10	2.4	990|991|1063|3553|4085|4288|4487|6790|9088|9212|9319|9585|11065|26271|51203|54443	CDC6|CDC20|CENPF|IL1B|MAD2L1|MKI67|MSX1|AURKA|PKMYT1|AURKB|TRIP13|KIF20B|UBE2C|FBXO5|NUSAP1|ANLN	-11
_FINAL	19	GO:0000727	double-strand break repair via break-induced replication	-13	99	26	24155	11	155	7	4.5	1.7	4172|4173|4174|4175|4176|8318|51659	MCM3|MCM4|MCM5|MCM6|MCM7|CDC45|GINS2	-11
_FINAL	19	GO:0007093	mitotic cell cycle checkpoint	-13	14	14	24155	165	155	15	9.7	2.4	672|983|990|991|1063|4085|6790|7153|9212|9319|11130|51512|54962|55055|63967	BRCA1|CDK1|CDC6|CDC20|CENPF|MAD2L1|AURKA|TOP2A|AURKB|TRIP13|ZWINT|GTSE1|TIPIN|ZWILCH|CLSPN	-11
_FINAL	21	GO:0003678	DNA helicase activity	-13	23	16	24155	83	155	12	7.7	2.1	4172|4173|4174|4175|4176|5888|5982|5983|5984|5985|8318|51659	MCM3|MCM4|MCM5|MCM6|MCM7|RAD51|RFC2|RFC3|RFC4|RFC5|CDC45|GINS2	-11
_FINAL	19	GO:0007088	regulation of mitotic nuclear division	-13	14	14	24155	166	155	15	9.7	2.4	990|991|1063|3553|4085|4288|6790|9088|9212|9319|9585|11065|26271|51203|54443	CDC6|CDC20|CENPF|IL1B|MAD2L1|MKI67|AURKA|PKMYT1|AURKB|TRIP13|KIF20B|UBE2C|FBXO5|NUSAP1|ANLN	-11
_FINAL	19	GO:0006275	regulation of DNA replication	-13	19	15	24155	108	155	13	8.4	2.2	94|675|890|983|990|5982|5983|5984|5985|26271|51053|54962|79915	ACVRL1|BRCA2|CCNA2|CDK1|CDC6|RFC2|RFC3|RFC4|RFC5|FBXO5|GMNN|TIPIN|ATAD5	-11
_FINAL	21	GO:0017116	single-stranded DNA-dependent ATP-dependent DNA helicase activity	-13	62	22	24155	20	155	8	5.2	1.8	4174|4175|4176|5888|5982|5983|5984|5985	MCM5|MCM6|MCM7|RAD51|RFC2|RFC3|RFC4|RFC5	-11
_FINAL	21	GO:0043142	single-stranded DNA-dependent ATPase activity	-13	62	22	24155	20	155	8	5.2	1.8	4174|4175|4176|5888|5982|5983|5984|5985	MCM5|MCM6|MCM7|RAD51|RFC2|RFC3|RFC4|RFC5	-11
_FINAL	19	GO:0032508	DNA duplex unwinding	-13	18	15	24155	110	155	13	8.4	2.2	4172|4173|4174|4175|4176|5888|5982|5983|5984|5985|7153|8318|51659	MCM3|MCM4|MCM5|MCM6|MCM7|RAD51|RFC2|RFC3|RFC4|RFC5|TOP2A|CDC45|GINS2	-11
_FINAL	21	GO:0070035	purine NTP-dependent helicase activity	-12	59	22	24155	21	155	8	5.2	1.8	4174|4175|4176|5888|5982|5983|5984|5985	MCM5|MCM6|MCM7|RAD51|RFC2|RFC3|RFC4|RFC5	-10
_FINAL	21	GO:0008026	ATP-dependent helicase activity	-12	59	22	24155	21	155	8	5.2	1.8	4174|4175|4176|5888|5982|5983|5984|5985	MCM5|MCM6|MCM7|RAD51|RFC2|RFC3|RFC4|RFC5	-10
_FINAL	21	GO:0004003	ATP-dependent DNA helicase activity	-12	59	22	24155	21	155	8	5.2	1.8	4174|4175|4176|5888|5982|5983|5984|5985	MCM5|MCM6|MCM7|RAD51|RFC2|RFC3|RFC4|RFC5	-10
_FINAL	19	GO:0071824	protein-DNA complex subunit organization	-12	9.7	12	24155	288	155	18	12	2.6	1063|3009|3070|4172|4173|4174|4175|4176|5888|8318|10036|51053|54069|55723|64105|64946|79019|79682	CENPF|H1-5|HELLS|MCM3|MCM4|MCM5|MCM6|MCM7|RAD51|CDC45|CHAF1A|GMNN|MIS18A|ASF1B|CENPK|CENPH|CENPM|CENPU	-10
_FINAL	19	GO:0006310	DNA recombination	-12	9.6	12	24155	293	155	18	12	2.6	672|675|2237|3009|3978|4172|4173|4174|4175|4176|5888|7153|8318|9319|10635|51659|79915|84057	BRCA1|BRCA2|FEN1|H1-5|LIG1|MCM3|MCM4|MCM5|MCM6|MCM7|RAD51|TOP2A|CDC45|TRIP13|RAD51AP1|GINS2|ATAD5|MND1	-10
_FINAL	19	GO:0032392	DNA geometric change	-12	17	14	24155	119	155	13	8.4	2.2	4172|4173|4174|4175|4176|5888|5982|5983|5984|5985|7153|8318|51659	MCM3|MCM4|MCM5|MCM6|MCM7|RAD51|RFC2|RFC3|RFC4|RFC5|TOP2A|CDC45|GINS2	-10
_FINAL	19	GO:0090068	positive regulation of cell cycle process	-12	9.4	12	24155	298	155	18	12	2.6	672|983|990|2146|2237|3553|4085|4487|6790|8318|9212|9585|11065|25886|26271|51203|51512|79915	BRCA1|CDK1|CDC6|EZH2|FEN1|IL1B|MAD2L1|MSX1|AURKA|CDC45|AURKB|KIF20B|UBE2C|POC1A|FBXO5|NUSAP1|GTSE1|ATAD5	-10
_FINAL	19	GO:0044839	cell cycle G2/M phase transition	-12	10	12	24155	266	155	17	11	2.5	672|890|983|990|1063|6790|9088|9212|9833|10763|22809|26271|51512|55559|63967|79915|93323	BRCA1|CCNA2|CDK1|CDC6|CENPF|AURKA|PKMYT1|AURKB|MELK|NES|ATF5|FBXO5|GTSE1|HAUS7|CLSPN|ATAD5|HAUS8	-9.9
_FINAL	21	GO:0003688	DNA replication origin binding	-12	52	20	24155	24	155	8	5.2	1.8	990|4172|4173|4174|4175|4176|8318|23594	CDC6|MCM3|MCM4|MCM5|MCM6|MCM7|CDC45|ORC6	-9.9
_FINAL	19	GO:1902969	mitotic DNA replication	-12	73	22	24155	15	155	7	4.5	1.7	675|3978|4172|4173|4175|5888|8318	BRCA2|LIG1|MCM3|MCM4|MCM6|RAD51|CDC45	-9.7
_FINAL	19	GO:0051302	regulation of cell division	-11	13	13	24155	168	155	14	9	2.3	675|990|2246|2250|3553|6423|6790|9055|9212|9585|23594|56241|80179|259266	BRCA2|CDC6|FGF1|FGF5|IL1B|SFRP2|AURKA|PRC1|AURKB|KIF20B|ORC6|SUSD2|MYO19|ASPM	-9.5
_FINAL	19	GO:1901987	regulation of cell cycle phase transition	-11	6.8	10	24155	480	155	21	14	2.7	672|983|990|991|1063|2146|4085|6790|8318|9212|9319|11065|22809|26271|51512|54443|55559|56241|63967|79915|93323	BRCA1|CDK1|CDC6|CDC20|CENPF|EZH2|MAD2L1|AURKA|CDC45|AURKB|TRIP13|UBE2C|ATF5|FBXO5|GTSE1|ANLN|HAUS7|SUSD2|CLSPN|ATAD5|HAUS8	-9.5
_FINAL	19	GO:0032201	telomere maintenance via semi-conservative replication	-11	46	19	24155	27	155	8	5.2	1.8	2237|5557|5982|5983|5984|5985|10714|23649	FEN1|PRIM1|RFC2|RFC3|RFC4|RFC5|POLD3|POLA2	-9.5
_FINAL	19	GO:0051052	regulation of DNA metabolic process	-11	7.2	10	24155	431	155	20	13	2.7	94|672|675|890|983|990|3009|3569|5888|5982|5983|5984|5985|9212|10635|26271|51053|54069|54962|79915	ACVRL1|BRCA1|BRCA2|CCNA2|CDK1|CDC6|H1-5|IL6|RAD51|RFC2|RFC3|RFC4|RFC5|AURKB|RAD51AP1|FBXO5|GMNN|MIS18A|TIPIN|ATAD5	-9.4
_FINAL	19	GO:1903046	meiotic cell cycle process	-11	12	12	24155	188	155	14	9	2.3	675|991|4487|5888|6790|7153|9319|23310|26271|29781|83540|84057|151246|259266	BRCA2|CDC20|MSX1|RAD51|AURKA|TOP2A|TRIP13|NCAPD3|FBXO5|NCAPH2|NUF2|MND1|SGO2|ASPM	-8.9
_FINAL	19	GO:0045931	positive regulation of mitotic cell cycle	-10	12	12	24155	163	155	13	8.4	2.2	440|675|983|990|3553|4085|5641|6790|8318|9585|11065|26271|51203	ASNS|BRCA2|CDK1|CDC6|IL1B|MAD2L1|LGMN|AURKA|CDC45|KIF20B|UBE2C|FBXO5|NUSAP1	-8.5
_FINAL	21	GO:0004386	helicase activity	-10	12	12	24155	165	155	13	8.4	2.2	3070|4172|4173|4174|4175|4176|5888|5982|5983|5984|5985|8318|51659	HELLS|MCM3|MCM4|MCM5|MCM6|MCM7|RAD51|RFC2|RFC3|RFC4|RFC5|CDC45|GINS2	-8.5
_FINAL	19	GO:0000724	double-strand break repair via homologous recombination	-10	14	12	24155	134	155	12	7.7	2.1	672|675|2237|4172|4173|4174|4175|4176|5888|8318|10635|51659	BRCA1|BRCA2|FEN1|MCM3|MCM4|MCM5|MCM6|MCM7|RAD51|CDC45|RAD51AP1|GINS2	-8.4
_FINAL	19	GO:0045930	negative regulation of mitotic cell cycle	-10	7.8	10	24155	338	155	17	11	2.5	672|983|990|991|1063|2146|4085|6790|7153|9212|9319|11130|26271|51512|54962|55055|63967	BRCA1|CDK1|CDC6|CDC20|CENPF|EZH2|MAD2L1|AURKA|TOP2A|AURKB|TRIP13|ZWINT|FBXO5|GTSE1|TIPIN|ZWILCH|CLSPN	-8.4
_FINAL	19	GO:0000725	recombinational repair	-10	14	12	24155	135	155	12	7.7	2.1	672|675|2237|4172|4173|4174|4175|4176|5888|8318|10635|51659	BRCA1|BRCA2|FEN1|MCM3|MCM4|MCM5|MCM6|MCM7|RAD51|CDC45|RAD51AP1|GINS2	-8.3
_FINAL	19	GO:1901990	regulation of mitotic cell cycle phase transition	-10	6.7	9.7	24155	444	155	19	12	2.6	672|983|990|991|1063|2146|4085|6790|8318|9212|9319|11065|26271|51512|54443|55559|63967|79915|93323	BRCA1|CDK1|CDC6|CDC20|CENPF|EZH2|MAD2L1|AURKA|CDC45|AURKB|TRIP13|UBE2C|FBXO5|GTSE1|ANLN|HAUS7|CLSPN|ATAD5|HAUS8	-8.3
_FINAL	19	GO:0051321	meiotic cell cycle	-10	9.4	11	24155	249	155	15	9.7	2.4	675|991|4487|5888|6790|7153|9088|9319|23310|26271|29781|83540|84057|151246|259266	BRCA2|CDC20|MSX1|RAD51|AURKA|TOP2A|PKMYT1|TRIP13|NCAPD3|FBXO5|NCAPH2|NUF2|MND1|SGO2|ASPM	-8.3
_FINAL	19	GO:0006323	DNA packaging	-10	10	11	24155	210	155	14	9	2.3	983|3009|3070|7153|10036|23310|29781|51203|54069|55723|64105|64946|79019|79682	CDK1|H1-5|HELLS|TOP2A|CHAF1A|NCAPD3|NCAPH2|NUSAP1|MIS18A|ASF1B|CENPK|CENPH|CENPM|CENPU	-8.3
_FINAL	19	GO:0140013	meiotic nuclear division	-10	12	11	24155	172	155	13	8.4	2.2	675|991|4487|5888|6790|7153|9319|26271|29781|83540|84057|151246|259266	BRCA2|CDC20|MSX1|RAD51|AURKA|TOP2A|TRIP13|FBXO5|NCAPH2|NUF2|MND1|SGO2|ASPM	-8.3
_FINAL	19	GO:0010948	negative regulation of cell cycle process	-9.7	7.3	9.8	24155	361	155	17	11	2.5	672|983|990|991|1063|2146|4085|5888|6241|6790|9212|9319|22809|26271|51512|56241|63967	BRCA1|CDK1|CDC6|CDC20|CENPF|EZH2|MAD2L1|RAD51|RRM2|AURKA|AURKB|TRIP13|ATF5|FBXO5|GTSE1|SUSD2|CLSPN	-8
_FINAL	19	GO:1901988	negative regulation of cell cycle phase transition	-9.7	8.8	10	24155	267	155	15	9.7	2.4	672|983|990|991|1063|2146|4085|6790|9212|9319|22809|26271|51512|56241|63967	BRCA1|CDK1|CDC6|CDC20|CENPF|EZH2|MAD2L1|AURKA|AURKB|TRIP13|ATF5|FBXO5|GTSE1|SUSD2|CLSPN	-7.9
_FINAL	19	GO:0006267	pre-replicative complex assembly involved in nuclear cell cycle DNA replication	-9.7	110	23	24155	7	155	5	3.2	1.4	4172|4173|4174|4175|4176	MCM3|MCM4|MCM5|MCM6|MCM7	-7.9
_FINAL	19	GO:0036388	pre-replicative complex assembly	-9.7	110	23	24155	7	155	5	3.2	1.4	4172|4173|4174|4175|4176	MCM3|MCM4|MCM5|MCM6|MCM7	-7.9
_FINAL	19	GO:1902299	pre-replicative complex assembly involved in cell cycle DNA replication	-9.7	110	23	24155	7	155	5	3.2	1.4	4172|4173|4174|4175|4176	MCM3|MCM4|MCM5|MCM6|MCM7	-7.9
_FINAL	19	GO:0051304	chromosome separation	-9.5	17	12	24155	90	155	10	6.5	2	990|991|1063|4085|7153|9212|9319|23310|26271|29781	CDC6|CDC20|CENPF|MAD2L1|TOP2A|AURKB|TRIP13|NCAPD3|FBXO5|NCAPH2	-7.8
_FINAL	21	GO:0008094	DNA-dependent ATPase activity	-9.2	20	13	24155	70	155	9	5.8	1.9	4174|4175|4176|5888|5982|5983|5984|5985|7153	MCM5|MCM6|MCM7|RAD51|RFC2|RFC3|RFC4|RFC5|TOP2A	-7.5
_FINAL	19	GO:0000086	G2/M transition of mitotic cell cycle	-9.1	8.8	9.9	24155	247	155	14	9	2.3	672|890|983|990|1063|6790|9088|9212|9833|10763|26271|55559|63967|93323	BRCA1|CCNA2|CDK1|CDC6|CENPF|AURKA|PKMYT1|AURKB|MELK|NES|FBXO5|HAUS7|CLSPN|HAUS8	-7.4
_FINAL	19	GO:0006302	double-strand break repair	-9.1	8.8	9.9	24155	248	155	14	9	2.3	580|672|675|2237|4172|4173|4174|4175|4176|5888|8318|9319|10635|51659	BARD1|BRCA1|BRCA2|FEN1|MCM3|MCM4|MCM5|MCM6|MCM7|RAD51|CDC45|TRIP13|RAD51AP1|GINS2	-7.4
_FINAL	19	GO:1902850	microtubule cytoskeleton organization involved in mitosis	-9	13	11	24155	134	155	11	7.1	2.1	332|991|4085|6790|9055|9212|10253|25886|51203|57405|83540	BIRC5|CDC20|MAD2L1|AURKA|PRC1|AURKB|SPRY2|POC1A|NUSAP1|SPC25|NUF2	-7.3
_FINAL	19	GO:1902749	regulation of cell cycle G2/M phase transition	-8.9	9.5	10	24155	213	155	13	8.4	2.2	672|983|990|1063|6790|9212|22809|26271|51512|55559|63967|79915|93323	BRCA1|CDK1|CDC6|CENPF|AURKA|AURKB|ATF5|FBXO5|GTSE1|HAUS7|CLSPN|ATAD5|HAUS8	-7.2
_FINAL	19	GO:0090329	regulation of DNA-dependent DNA replication	-8.7	23	13	24155	54	155	8	5.2	1.8	675|5982|5983|5984|5985|26271|51053|54962	BRCA2|RFC2|RFC3|RFC4|RFC5|FBXO5|GMNN|TIPIN	-7
_FINAL	19	GO:0007051	spindle organization	-8.5	10	9.9	24155	187	155	12	7.7	2.1	332|991|6790|9055|9212|25886|26271|55559|57405|83540|93323|259266	BIRC5|CDC20|AURKA|PRC1|AURKB|POC1A|FBXO5|HAUS7|SPC25|NUF2|HAUS8|ASPM	-6.8
_FINAL	21	GO:0003697	single-stranded DNA binding	-8.5	14	11	24155	114	155	10	6.5	2	675|4172|4173|4174|4175|4176|5557|5888|8318|10635	BRCA2|MCM3|MCM4|MCM5|MCM6|MCM7|PRIM1|RAD51|CDC45|RAD51AP1	-6.8
_FINAL	19	GO:0000226	microtubule cytoskeleton organization	-8.4	5.2	8.2	24155	564	155	19	12	2.6	332|672|675|983|991|4085|6790|9055|9212|10253|22809|25886|26271|51203|55559|57405|83540|93323|259266	BIRC5|BRCA1|BRCA2|CDK1|CDC20|MAD2L1|AURKA|PRC1|AURKB|SPRY2|ATF5|POC1A|FBXO5|NUSAP1|HAUS7|SPC25|NUF2|HAUS8|ASPM	-6.7
_FINAL	19	GO:0051306	mitotic sister chromatid separation	-8.3	21	12	24155	60	155	8	5.2	1.8	990|991|1063|4085|9212|9319|26271|29781	CDC6|CDC20|CENPF|MAD2L1|AURKB|TRIP13|FBXO5|NCAPH2	-6.7
_FINAL	19	GO:0071897	DNA biosynthetic process	-8.2	9.4	9.5	24155	200	155	12	7.7	2.1	94|1063|3978|5982|5983|5984|5985|7083|7298|9212|10714|23649	ACVRL1|CENPF|LIG1|RFC2|RFC3|RFC4|RFC5|TK1|TYMS|AURKB|POLD3|POLA2	-6.5
_FINAL	19	GO:0033044	regulation of chromosome organization	-8.2	6.8	8.7	24155	345	155	15	9.7	2.4	672|990|991|1063|2237|3009|3553|3720|4085|4288|7153|8318|9212|9319|26271	BRCA1|CDC6|CDC20|CENPF|FEN1|H1-5|IL1B|JARID2|MAD2L1|MKI67|TOP2A|CDC45|AURKB|TRIP13|FBXO5	-6.5
_FINAL	19	GO:0006297	nucleotide-excision repair, DNA gap filling	-8.1	39	15	24155	24	155	6	3.9	1.5	3978|5982|5983|5984|5985|10714	LIG1|RFC2|RFC3|RFC4|RFC5|POLD3	-6.5
_FINAL	19	GO:1901991	negative regulation of mitotic cell cycle phase transition	-8.1	8.2	9.1	24155	248	155	13	8.4	2.2	672|983|990|991|1063|2146|4085|6790|9212|9319|26271|51512|63967	BRCA1|CDK1|CDC6|CDC20|CENPF|EZH2|MAD2L1|AURKA|AURKB|TRIP13|FBXO5|GTSE1|CLSPN	-6.5
_FINAL	19	GO:0000723	telomere maintenance	-8.1	11	9.8	24155	162	155	11	7.1	2.1	675|2237|5557|5888|5982|5983|5984|5985|9212|10714|23649	BRCA2|FEN1|PRIM1|RAD51|RFC2|RFC3|RFC4|RFC5|AURKB|POLD3|POLA2	-6.5
_FINAL	19	GO:0032200	telomere organization	-7.7	9.8	9.4	24155	175	155	11	7.1	2.1	675|2237|5557|5888|5982|5983|5984|5985|9212|10714|23649	BRCA2|FEN1|PRIM1|RAD51|RFC2|RFC3|RFC4|RFC5|AURKB|POLD3|POLA2	-6.1
_FINAL	19	GO:0072331	signal transduction by p53 class mediator	-7.7	7.6	8.7	24155	268	155	13	8.4	2.2	580|672|675|983|4487|5982|5983|5984|5985|6790|9212|51512|79915	BARD1|BRCA1|BRCA2|CDK1|MSX1|RFC2|RFC3|RFC4|RFC5|AURKA|AURKB|GTSE1|ATAD5	-6.1
_FINAL	19	GO:0007017	microtubule-based process	-7.7	4.3	7.4	24155	764	155	21	14	2.7	332|672|675|983|991|4085|6790|9055|9212|9585|10253|22809|25886|26271|51203|51512|55559|57405|83540|93323|259266	BIRC5|BRCA1|BRCA2|CDK1|CDC20|MAD2L1|AURKA|PRC1|AURKB|KIF20B|SPRY2|ATF5|POC1A|FBXO5|NUSAP1|GTSE1|HAUS7|SPC25|NUF2|HAUS8|ASPM	-6.1
_FINAL	19	GO:0051983	regulation of chromosome segregation	-7.7	14	10	24155	103	155	9	5.8	1.9	990|991|1063|2237|4085|4288|9212|9319|26271	CDC6|CDC20|CENPF|FEN1|MAD2L1|MKI67|AURKB|TRIP13|FBXO5	-6.1
_FINAL	19	GO:0030071	regulation of mitotic metaphase/anaphase transition	-7.4	21	12	24155	51	155	7	4.5	1.7	990|991|1063|4085|9212|9319|26271	CDC6|CDC20|CENPF|MAD2L1|AURKB|TRIP13|FBXO5	-5.9
_FINAL	19	GO:2001251	negative regulation of chromosome organization	-7.4	11	9.4	24155	146	155	10	6.5	2	672|991|1063|3009|3720|4085|7153|9212|9319|26271	BRCA1|CDC20|CENPF|H1-5|JARID2|MAD2L1|TOP2A|AURKB|TRIP13|FBXO5	-5.9
_FINAL	19	GO:0033045	regulation of sister chromatid segregation	-7.3	16	11	24155	80	155	8	5.2	1.8	990|991|1063|2237|4085|9212|9319|26271	CDC6|CDC20|CENPF|FEN1|MAD2L1|AURKB|TRIP13|FBXO5	-5.8
_FINAL	19	GO:1902099	regulation of metaphase/anaphase transition of cell cycle	-7.3	21	11	24155	53	155	7	4.5	1.7	990|991|1063|4085|9212|9319|26271	CDC6|CDC20|CENPF|MAD2L1|AURKB|TRIP13|FBXO5	-5.8
_FINAL	19	GO:0007091	metaphase/anaphase transition of mitotic cell cycle	-7.3	20	11	24155	54	155	7	4.5	1.7	990|991|1063|4085|9212|9319|26271	CDC6|CDC20|CENPF|MAD2L1|AURKB|TRIP13|FBXO5	-5.7
_FINAL	19	GO:1900262	regulation of DNA-directed DNA polymerase activity	-7.2	89	19	24155	7	155	4	2.6	1.3	5982|5983|5984|5985	RFC2|RFC3|RFC4|RFC5	-5.7
_FINAL	19	GO:1900264	positive regulation of DNA-directed DNA polymerase activity	-7.2	89	19	24155	7	155	4	2.6	1.3	5982|5983|5984|5985	RFC2|RFC3|RFC4|RFC5	-5.7
_FINAL	19	GO:0044784	metaphase/anaphase transition of cell cycle	-7.2	19	11	24155	56	155	7	4.5	1.7	990|991|1063|4085|9212|9319|26271	CDC6|CDC20|CENPF|MAD2L1|AURKB|TRIP13|FBXO5	-5.6
_FINAL	19	GO:0034508	centromere complex assembly	-7.2	19	11	24155	56	155	7	4.5	1.7	1063|3070|54069|64105|64946|79019|79682	CENPF|HELLS|MIS18A|CENPK|CENPH|CENPM|CENPU	-5.6
_FINAL	19	GO:0031570	DNA integrity checkpoint	-7.1	9.9	9	24155	157	155	10	6.5	2	672|983|990|6790|7153|8318|51512|54962|63967|79968	BRCA1|CDK1|CDC6|AURKA|TOP2A|CDC45|GTSE1|TIPIN|CLSPN|WDR76	-5.6
_FINAL	19	GO:0010965	regulation of mitotic sister chromatid separation	-7.1	19	11	24155	57	155	7	4.5	1.7	990|991|1063|4085|9212|9319|26271	CDC6|CDC20|CENPF|MAD2L1|AURKB|TRIP13|FBXO5	-5.6
_FINAL	21	GO:0003682	chromatin binding	-7	4.9	7.3	24155	546	155	17	11	2.5	983|1063|2146|3009|3720|5888|7153|7443|8318|10036|22809|23310|29089|29128|29781|51053|64641	CDK1|CENPF|EZH2|H1-5|JARID2|RAD51|TOP2A|VRK1|CDC45|CHAF1A|ATF5|NCAPD3|UBE2T|UHRF1|NCAPH2|GMNN|EBF2	-5.5
_FINAL	19	GO:0045841	negative regulation of mitotic metaphase/anaphase transition	-7	26	12	24155	36	155	6	3.9	1.5	991|1063|4085|9212|9319|26271	CDC20|CENPF|MAD2L1|AURKB|TRIP13|FBXO5	-5.5
_FINAL	19	GO:1902100	negative regulation of metaphase/anaphase transition of cell cycle	-6.9	25	12	24155	37	155	6	3.9	1.5	991|1063|4085|9212|9319|26271	CDC20|CENPF|MAD2L1|AURKB|TRIP13|FBXO5	-5.4
_FINAL	19	GO:1905818	regulation of chromosome separation	-6.8	18	11	24155	62	155	7	4.5	1.7	990|991|1063|4085|9212|9319|26271	CDC6|CDC20|CENPF|MAD2L1|AURKB|TRIP13|FBXO5	-5.4
_FINAL	21	GO:0043138	3'-5' DNA helicase activity	-6.8	39	14	24155	20	155	5	3.2	1.4	4174|4175|4176|8318|51659	MCM5|MCM6|MCM7|CDC45|GINS2	-5.4
_FINAL	19	GO:0016572	histone phosphorylation	-6.8	25	12	24155	38	155	6	3.9	1.5	890|983|3553|6790|7443|9212	CCNA2|CDK1|IL1B|AURKA|VRK1|AURKB	-5.3
_FINAL	19	GO:0000910	cytokinesis	-6.8	9.1	8.6	24155	171	155	10	6.5	2	675|990|6790|9055|9212|9585|51203|54443|55165|80179	BRCA2|CDC6|AURKA|PRC1|AURKB|KIF20B|NUSAP1|ANLN|CEP55|MYO19	-5.3
_FINAL	19	GO:2000816	negative regulation of mitotic sister chromatid separation	-6.8	24	12	24155	39	155	6	3.9	1.5	991|1063|4085|9212|9319|26271	CDC20|CENPF|MAD2L1|AURKB|TRIP13|FBXO5	-5.3
_FINAL	21	GO:0003689	DNA clamp loader activity	-6.7	69	16	24155	9	155	4	2.6	1.3	5982|5983|5984|5985	RFC2|RFC3|RFC4|RFC5	-5.2
_FINAL	21	GO:0033170	protein-DNA loading ATPase activity	-6.7	69	16	24155	9	155	4	2.6	1.3	5982|5983|5984|5985	RFC2|RFC3|RFC4|RFC5	-5.2
_FINAL	19	GO:1905819	negative regulation of chromosome separation	-6.7	23	11	24155	40	155	6	3.9	1.5	991|1063|4085|9212|9319|26271	CDC20|CENPF|MAD2L1|AURKB|TRIP13|FBXO5	-5.2
_FINAL	19	GO:1901796	regulation of signal transduction by p53 class mediator	-6.6	8.7	8.3	24155	180	155	10	6.5	2	580|672|4487|5982|5983|5984|5985|6790|9212|79915	BARD1|BRCA1|MSX1|RFC2|RFC3|RFC4|RFC5|AURKA|AURKB|ATAD5	-5.1
_FINAL	19	GO:0033047	regulation of mitotic sister chromatid segregation	-6.6	16	10	24155	68	155	7	4.5	1.7	990|991|1063|4085|9212|9319|26271	CDC6|CDC20|CENPF|MAD2L1|AURKB|TRIP13|FBXO5	-5.1
_FINAL	19	GO:0033048	negative regulation of mitotic sister chromatid segregation	-6.6	22	11	24155	42	155	6	3.9	1.5	991|1063|4085|9212|9319|26271	CDC20|CENPF|MAD2L1|AURKB|TRIP13|FBXO5	-5.1
_FINAL	19	GO:0033046	negative regulation of sister chromatid segregation	-6.4	21	11	24155	44	155	6	3.9	1.5	991|1063|4085|9212|9319|26271	CDC20|CENPF|MAD2L1|AURKB|TRIP13|FBXO5	-5
_FINAL	19	GO:0051985	negative regulation of chromosome segregation	-6.4	21	11	24155	45	155	6	3.9	1.5	991|1063|4085|9212|9319|26271	CDC20|CENPF|MAD2L1|AURKB|TRIP13|FBXO5	-4.9
_FINAL	19	GO:0007052	mitotic spindle organization	-6.3	11	8.8	24155	109	155	8	5.2	1.8	332|991|6790|9055|9212|25886|57405|83540	BIRC5|CDC20|AURKA|PRC1|AURKB|POC1A|SPC25|NUF2	-4.8
_FINAL	19	GO:0030261	chromosome condensation	-6.3	20	10	24155	47	155	6	3.9	1.5	983|3009|7153|23310|29781|51203	CDK1|H1-5|TOP2A|NCAPD3|NCAPH2|NUSAP1	-4.8
_FINAL	19	GO:0010389	regulation of G2/M transition of mitotic cell cycle	-6.2	8	7.9	24155	196	155	10	6.5	2	672|983|990|1063|6790|9212|26271|55559|63967|93323	BRCA1|CDK1|CDC6|CENPF|AURKA|AURKB|FBXO5|HAUS7|CLSPN|HAUS8	-4.8
_FINAL	19	GO:0031055	chromatin remodeling at centromere	-6.2	19	10	24155	48	155	6	3.9	1.5	3070|54069|64105|64946|79019|79682	HELLS|MIS18A|CENPK|CENPH|CENPM|CENPU	-4.8
_FINAL	19	GO:0090305	nucleic acid phosphodiester bond hydrolysis	-6.2	6.2	7.3	24155	303	155	12	7.7	2.1	2237|3569|5393|5982|5983|5984|5985|10535|10714|23404|51728|79915	FEN1|IL6|EXOSC9|RFC2|RFC3|RFC4|RFC5|RNASEH2A|POLD3|EXOSC2|POLR3K|ATAD5	-4.8
_FINAL	19	GO:0031145	anaphase-promoting complex-dependent catabolic process	-6	13	9	24155	81	155	7	4.5	1.7	983|991|4085|6790|9212|11065|26271	CDK1|CDC20|MAD2L1|AURKA|AURKB|UBE2C|FBXO5	-4.6
_FINAL	19	GO:0006301	postreplication repair	-6	18	9.9	24155	52	155	6	3.9	1.5	672|5982|5983|5984|5985|10714	BRCA1|RFC2|RFC3|RFC4|RFC5|POLD3	-4.6
_FINAL	19	GO:0045839	negative regulation of mitotic nuclear division	-6	18	9.9	24155	52	155	6	3.9	1.5	991|1063|4085|9212|9319|26271	CDC20|CENPF|MAD2L1|AURKB|TRIP13|FBXO5	-4.6
_FINAL	19	GO:0000083	regulation of transcription involved in G1/S transition of mitotic cell cycle	-6	27	11	24155	29	155	5	3.2	1.4	990|6241|7298|8318|26271	CDC6|RRM2|TYMS|CDC45|FBXO5	-4.6
_FINAL	19	GO:0031497	chromatin assembly	-5.9	8.5	7.8	24155	165	155	9	5.8	1.9	3009|3070|10036|54069|55723|64105|64946|79019|79682	H1-5|HELLS|CHAF1A|MIS18A|ASF1B|CENPK|CENPH|CENPM|CENPU	-4.5
_FINAL	19	GO:0006336	DNA replication-independent nucleosome assembly	-5.9	17	9.6	24155	54	155	6	3.9	1.5	54069|55723|64105|64946|79019|79682	MIS18A|ASF1B|CENPK|CENPH|CENPM|CENPU	-4.5
_FINAL	19	GO:0034724	DNA replication-independent nucleosome organization	-5.8	17	9.5	24155	55	155	6	3.9	1.5	54069|55723|64105|64946|79019|79682	MIS18A|ASF1B|CENPK|CENPH|CENPM|CENPU	-4.5
_FINAL	19	GO:0051225	spindle assembly	-5.8	10	8.1	24155	125	155	8	5.2	1.8	332|991|6790|9212|26271|55559|93323|259266	BIRC5|CDC20|AURKA|AURKB|FBXO5|HAUS7|HAUS8|ASPM	-4.4
_FINAL	19	GO:0007098	centrosome cycle	-5.8	10	8.1	24155	125	155	8	5.2	1.8	672|675|983|6790|22809|25886|55559|93323	BRCA1|BRCA2|CDK1|AURKA|ATF5|POC1A|HAUS7|HAUS8	-4.4
_FINAL	19	GO:0007143	female meiotic nuclear division	-5.8	25	11	24155	31	155	5	3.2	1.4	6790|7153|9319|26271|29781	AURKA|TOP2A|TRIP13|FBXO5|NCAPH2	-4.4
_FINAL	19	GO:0006268	DNA unwinding involved in DNA replication	-5.8	45	13	24155	14	155	4	2.6	1.3	4173|4175|4176|5888	MCM4|MCM6|MCM7|RAD51	-4.4
_FINAL	19	GO:0032465	regulation of cytokinesis	-5.8	12	8.6	24155	89	155	7	4.5	1.7	675|990|6790|9055|9212|9585|80179	BRCA2|CDC6|AURKA|PRC1|AURKB|KIF20B|MYO19	-4.4
_FINAL	19	GO:0051054	positive regulation of DNA metabolic process	-5.6	6.8	7.1	24155	228	155	10	6.5	2	672|983|3569|5888|5982|5983|5984|5985|9212|79915	BRCA1|CDK1|IL6|RAD51|RFC2|RFC3|RFC4|RFC5|AURKB|ATAD5	-4.3
_FINAL	19	GO:0051784	negative regulation of nuclear division	-5.6	16	9.1	24155	60	155	6	3.9	1.5	991|1063|4085|9212|9319|26271	CDC20|CENPF|MAD2L1|AURKB|TRIP13|FBXO5	-4.2
_FINAL	19	GO:0031577	spindle checkpoint	-5.6	23	10	24155	34	155	5	3.2	1.4	991|1063|4085|9212|9319	CDC20|CENPF|MAD2L1|AURKB|TRIP13	-4.2
_FINAL	19	GO:0071173	spindle assembly checkpoint	-5.6	23	10	24155	34	155	5	3.2	1.4	991|1063|4085|9212|9319	CDC20|CENPF|MAD2L1|AURKB|TRIP13	-4.2
_FINAL	19	GO:0071174	mitotic spindle checkpoint	-5.6	23	10	24155	34	155	5	3.2	1.4	991|1063|4085|9212|9319	CDC20|CENPF|MAD2L1|AURKB|TRIP13	-4.2
_FINAL	19	GO:0007094	mitotic spindle assembly checkpoint	-5.6	23	10	24155	34	155	5	3.2	1.4	991|1063|4085|9212|9319	CDC20|CENPF|MAD2L1|AURKB|TRIP13	-4.2
_FINAL	21	GO:0042623	ATPase activity, coupled	-5.6	6	6.8	24155	285	155	11	7.1	2.1	4174|4175|4176|5888|5982|5983|5984|5985|7153|9585|79915	MCM5|MCM6|MCM7|RAD51|RFC2|RFC3|RFC4|RFC5|TOP2A|KIF20B|ATAD5	-4.2
_FINAL	19	GO:0031023	microtubule organizing center organization	-5.6	9.3	7.7	24155	134	155	8	5.2	1.8	672|675|983|6790|22809|25886|55559|93323	BRCA1|BRCA2|CDK1|AURKA|ATF5|POC1A|HAUS7|HAUS8	-4.2
_FINAL	19	GO:0033567	DNA replication, Okazaki fragment processing	-5.6	94	17	24155	5	155	3	1.9	1.1	2237|3978|10535	FEN1|LIG1|RNASEH2A	-4.2
_FINAL	19	GO:0000076	DNA replication checkpoint	-5.6	39	12	24155	16	155	4	2.6	1.3	990|8318|54962|63967	CDC6|CDC45|TIPIN|CLSPN	-4.2
_FINAL	19	GO:0007292	female gamete generation	-5.5	9.2	7.7	24155	136	155	8	5.2	1.8	675|3624|6790|7153|9319|26271|29781|259266	BRCA2|INHBA|AURKA|TOP2A|TRIP13|FBXO5|NCAPH2|ASPM	-4.2
_FINAL	21	GO:0035173	histone kinase activity	-5.4	37	12	24155	17	155	4	2.6	1.3	983|6790|7443|9212	CDK1|AURKA|VRK1|AURKB	-4.1
_FINAL	19	GO:0006296	nucleotide-excision repair, DNA incision, 5'-to lesion	-5.4	21	9.8	24155	37	155	5	3.2	1.4	5982|5983|5984|5985|10714	RFC2|RFC3|RFC4|RFC5|POLD3	-4.1
_FINAL	19	GO:0006333	chromatin assembly or disassembly	-5.4	7.3	7.1	24155	191	155	9	5.8	1.9	3009|3070|10036|54069|55723|64105|64946|79019|79682	H1-5|HELLS|CHAF1A|MIS18A|ASF1B|CENPK|CENPH|CENPM|CENPU	-4
_FINAL	19	GO:0006334	nucleosome assembly	-5.3	8.6	7.4	24155	145	155	8	5.2	1.8	3009|10036|54069|55723|64105|64946|79019|79682	H1-5|CHAF1A|MIS18A|ASF1B|CENPK|CENPH|CENPM|CENPU	-4
_FINAL	19	GO:0051782	negative regulation of cell division	-5.3	35	11	24155	18	155	4	2.6	1.3	9212|23594|56241|259266	AURKB|ORC6|SUSD2|ASPM	-4
_FINAL	19	GO:0033683	nucleotide-excision repair, DNA incision	-5.3	20	9.5	24155	39	155	5	3.2	1.4	5982|5983|5984|5985|10714	RFC2|RFC3|RFC4|RFC5|POLD3	-4
_FINAL	19	GO:0042769	DNA damage response, detection of DNA damage	-5.3	20	9.5	24155	39	155	5	3.2	1.4	5982|5983|5984|5985|10714	RFC2|RFC3|RFC4|RFC5|POLD3	-4
_FINAL	19	GO:0090306	spindle assembly involved in meiosis	-5.3	78	15	24155	6	155	3	1.9	1.1	6790|26271|259266	AURKA|FBXO5|ASPM	-3.9
_FINAL	21	GO:0035174	histone serine kinase activity	-5.3	78	15	24155	6	155	3	1.9	1.1	6790|7443|9212	AURKA|VRK1|AURKB	-3.9
_FINAL	19	GO:0060249	anatomical structure homeostasis	-5.3	4.6	6.2	24155	437	155	13	8.4	2.2	580|675|2237|3569|5557|5888|5982|5983|5984|5985|9212|10714|23649	BARD1|BRCA2|FEN1|IL6|PRIM1|RAD51|RFC2|RFC3|RFC4|RFC5|AURKB|POLD3|POLA2	-3.9
_FINAL	19	GO:1902750	negative regulation of cell cycle G2/M phase transition	-5.3	10	7.7	24155	105	155	7	4.5	1.7	672|983|990|6790|9212|22809|63967	BRCA1|CDK1|CDC6|AURKA|AURKB|ATF5|CLSPN	-3.9
_FINAL	19	GO:2000241	regulation of reproductive process	-5.3	8.4	7.3	24155	148	155	8	5.2	1.8	397|991|3624|4487|6790|9319|26271|259266	ARHGDIB|CDC20|INHBA|MSX1|AURKA|TRIP13|FBXO5|ASPM	-3.9
_FINAL	19	GO:0008156	negative regulation of DNA replication	-5.3	19	9.4	24155	40	155	5	3.2	1.4	675|990|26271|51053|54962	BRCA2|CDC6|FBXO5|GMNN|TIPIN	-3.9
_FINAL	19	GO:1901989	positive regulation of cell cycle phase transition	-5.3	10	7.7	24155	106	155	7	4.5	1.7	983|990|2146|8318|11065|26271|79915	CDK1|CDC6|EZH2|CDC45|UBE2C|FBXO5|ATAD5	-3.9
_FINAL	19	GO:0044774	mitotic DNA integrity checkpoint	-5.3	10	7.7	24155	106	155	7	4.5	1.7	983|990|6790|7153|51512|54962|63967	CDK1|CDC6|AURKA|TOP2A|GTSE1|TIPIN|CLSPN	-3.9
_FINAL	19	GO:0019985	translesion synthesis	-5.2	19	9.3	24155	41	155	5	3.2	1.4	5982|5983|5984|5985|10714	RFC2|RFC3|RFC4|RFC5|POLD3	-3.9
_FINAL	19	GO:0070987	error-free translesion synthesis	-5.1	31	11	24155	20	155	4	2.6	1.3	5982|5983|5984|5985	RFC2|RFC3|RFC4|RFC5	-3.8
_FINAL	19	GO:0042276	error-prone translesion synthesis	-5.1	31	11	24155	20	155	4	2.6	1.3	5982|5983|5984|5985	RFC2|RFC3|RFC4|RFC5	-3.8
_FINAL	19	GO:0006283	transcription-coupled nucleotide-excision repair	-5.1	13	8.1	24155	73	155	6	3.9	1.5	3978|5982|5983|5984|5985|10714	LIG1|RFC2|RFC3|RFC4|RFC5|POLD3	-3.8
_FINAL	19	GO:0006289	nucleotide-excision repair	-5.1	9.8	7.5	24155	111	155	7	4.5	1.7	675|3978|5982|5983|5984|5985|10714	BRCA2|LIG1|RFC2|RFC3|RFC4|RFC5|POLD3	-3.8
_FINAL	21	GO:0016887	ATPase activity	-5.1	4.8	6.1	24155	390	155	12	7.7	2.1	4174|4175|4176|5888|5982|5983|5984|5985|7153|9585|79915|80179	MCM5|MCM6|MCM7|RAD51|RFC2|RFC3|RFC4|RFC5|TOP2A|KIF20B|ATAD5|MYO19	-3.7
_FINAL	19	GO:0006273	lagging strand elongation	-5.1	67	14	24155	7	155	3	1.9	1.1	2237|3978|10535	FEN1|LIG1|RNASEH2A	-3.7
_FINAL	19	GO:0051383	kinetochore organization	-5	30	11	24155	21	155	4	2.6	1.3	1063|64105|64946|83540	CENPF|CENPK|CENPH|NUF2	-3.7
_FINAL	19	GO:0061641	CENP-A containing chromatin organization	-5	18	8.9	24155	44	155	5	3.2	1.4	54069|64105|64946|79019|79682	MIS18A|CENPK|CENPH|CENPM|CENPU	-3.7
_FINAL	19	GO:0034080	CENP-A containing nucleosome assembly	-5	18	8.9	24155	44	155	5	3.2	1.4	54069|64105|64946|79019|79682	MIS18A|CENPK|CENPH|CENPM|CENPU	-3.7
_FINAL	19	GO:0007127	meiosis I	-5	9.6	7.4	24155	114	155	7	4.5	1.7	675|5888|6790|7153|9319|26271|84057	BRCA2|RAD51|AURKA|TOP2A|TRIP13|FBXO5|MND1	-3.7
_FINAL	19	GO:1904666	regulation of ubiquitin protein ligase activity	-5	28	10	24155	22	155	4	2.6	1.3	991|4085|11065|26271	CDC20|MAD2L1|UBE2C|FBXO5	-3.6
_FINAL	19	GO:0061982	meiosis I cell cycle process	-4.9	9.2	7.2	24155	119	155	7	4.5	1.7	675|5888|6790|7153|9319|26271|84057	BRCA2|RAD51|AURKA|TOP2A|TRIP13|FBXO5|MND1	-3.6
_FINAL	19	GO:0016569	covalent chromatin modification	-4.9	4.2	5.8	24155	477	155	13	8.4	2.2	672|675|890|983|2146|3009|3070|3553|3720|6790|7443|9212|29128	BRCA1|BRCA2|CCNA2|CDK1|EZH2|H1-5|HELLS|IL1B|JARID2|AURKA|VRK1|AURKB|UHRF1	-3.6
_FINAL	19	GO:0007144	female meiosis I	-4.8	58	13	24155	8	155	3	1.9	1.1	6790|9319|26271	AURKA|TRIP13|FBXO5	-3.5
_FINAL	21	GO:0010997	anaphase-promoting complex binding	-4.8	58	13	24155	8	155	3	1.9	1.1	991|26271|63967	CDC20|FBXO5|CLSPN	-3.5
_FINAL	19	GO:0085020	protein K6-linked ubiquitination	-4.8	58	13	24155	8	155	3	1.9	1.1	580|672|29089	BARD1|BRCA1|UBE2T	-3.5
_FINAL	19	GO:0051445	regulation of meiotic cell cycle	-4.8	16	8.4	24155	49	155	5	3.2	1.4	991|4487|9319|26271|259266	CDC20|MSX1|TRIP13|FBXO5|ASPM	-3.5
_FINAL	19	GO:2000104	negative regulation of DNA-dependent DNA replication	-4.7	25	9.6	24155	25	155	4	2.6	1.3	675|26271|51053|54962	BRCA2|FBXO5|GMNN|TIPIN	-3.4
_FINAL	19	GO:0000731	DNA synthesis involved in DNA repair	-4.7	15	8.2	24155	51	155	5	3.2	1.4	5982|5983|5984|5985|10714	RFC2|RFC3|RFC4|RFC5|POLD3	-3.4
_FINAL	19	GO:0051347	positive regulation of transferase activity	-4.7	3.6	5.4	24155	651	155	15	9.7	2.4	983|990|991|2146|2246|3553|5982|5983|5984|5985|9212|10253|11065|57761|63967	CDK1|CDC6|CDC20|EZH2|FGF1|IL1B|RFC2|RFC3|RFC4|RFC5|AURKB|SPRY2|UBE2C|TRIB3|CLSPN	-3.4
_FINAL	19	GO:0051438	regulation of ubiquitin-protein transferase activity	-4.7	15	8.1	24155	52	155	5	3.2	1.4	991|4085|11065|26271|57761	CDC20|MAD2L1|UBE2C|FBXO5|TRIB3	-3.4
_FINAL	19	GO:0051781	positive regulation of cell division	-4.7	11	7.3	24155	87	155	6	3.9	1.5	990|2246|2250|3553|9212|9585	CDC6|FGF1|FGF5|IL1B|AURKB|KIF20B	-3.4
_FINAL	19	GO:0001556	oocyte maturation	-4.7	24	9.4	24155	26	155	4	2.6	1.3	675|6790|9319|26271	BRCA2|AURKA|TRIP13|FBXO5	-3.4
_FINAL	19	GO:0042770	signal transduction in response to DNA damage	-4.6	8.2	6.7	24155	133	155	7	4.5	1.7	672|675|983|4487|6790|51512|79915	BRCA1|BRCA2|CDK1|MSX1|AURKA|GTSE1|ATAD5	-3.3
_FINAL	19	GO:0034728	nucleosome organization	-4.6	6.8	6.3	24155	184	155	8	5.2	1.8	3009|10036|54069|55723|64105|64946|79019|79682	H1-5|CHAF1A|MIS18A|ASF1B|CENPK|CENPH|CENPM|CENPU	-3.3
_FINAL	21	GO:0008022	protein C-terminus binding	-4.5	6.7	6.3	24155	187	155	8	5.2	1.8	675|991|1063|4085|4288|5888|6382|7153	BRCA2|CDC20|CENPF|MAD2L1|MKI67|RAD51|SDC1|TOP2A	-3.3
_FINAL	19	GO:0010972	negative regulation of G2/M transition of mitotic cell cycle	-4.5	10	7	24155	93	155	6	3.9	1.5	672|983|990|6790|9212|63967	BRCA1|CDK1|CDC6|AURKA|AURKB|CLSPN	-3.2
_FINAL	19	GO:0009314	response to radiation	-4.5	4.2	5.4	24155	449	155	12	7.7	2.1	440|672|675|2237|5603|5888|6423|9212|10635|10714|54962|55872	ASNS|BRCA1|BRCA2|FEN1|MAPK13|RAD51|SFRP2|AURKB|RAD51AP1|POLD3|TIPIN|PBK	-3.2
_FINAL	19	GO:0009411	response to UV	-4.4	7.7	6.4	24155	142	155	7	4.5	1.7	675|2237|5603|9212|10714|54962|55872	BRCA2|FEN1|MAPK13|AURKB|POLD3|TIPIN|PBK	-3.1
_FINAL	19	GO:0001837	epithelial to mesenchymal transition	-4.4	7.7	6.4	24155	142	155	7	4.5	1.7	94|182|2146|3553|3569|4487|6423	ACVRL1|JAG1|EZH2|IL1B|IL6|MSX1|SFRP2	-3.1
_FINAL	19	GO:0044818	mitotic G2/M transition checkpoint	-4.4	21	8.7	24155	30	155	4	2.6	1.3	672|983|990|63967	BRCA1|CDK1|CDC6|CLSPN	-3.1
_FINAL	19	GO:0051574	positive regulation of histone H3-K9 methylation	-4.4	43	11	24155	11	155	3	1.9	1.1	672|3009|3720	BRCA1|H1-5|JARID2	-3.1
_FINAL	19	GO:0035404	histone-serine phosphorylation	-4.4	43	11	24155	11	155	3	1.9	1.1	6790|7443|9212	AURKA|VRK1|AURKB	-3.1
_FINAL	19	GO:0016570	histone modification	-4.4	4.1	5.4	24155	457	155	12	7.7	2.1	672|675|890|983|2146|3009|3553|3720|6790|7443|9212|29128	BRCA1|BRCA2|CCNA2|CDK1|EZH2|H1-5|IL1B|JARID2|AURKA|VRK1|AURKB|UHRF1	-3.1
_FINAL	19	GO:0043486	histone exchange	-4.4	13	7.5	24155	60	155	5	3.2	1.4	54069|64105|64946|79019|79682	MIS18A|CENPK|CENPH|CENPM|CENPU	-3.1
_FINAL	19	GO:0000077	DNA damage checkpoint	-4.4	7.5	6.3	24155	145	155	7	4.5	1.7	672|983|6790|51512|54962|63967|79968	BRCA1|CDK1|AURKA|GTSE1|TIPIN|CLSPN|WDR76	-3.1
_FINAL	19	GO:0040020	regulation of meiotic nuclear division	-4.3	20	8.6	24155	31	155	4	2.6	1.3	991|4487|9319|26271	CDC20|MSX1|TRIP13|FBXO5	-3.1
_FINAL	19	GO:0061640	cytoskeleton-dependent cytokinesis	-4.3	9.4	6.7	24155	100	155	6	3.9	1.5	675|9212|9585|51203|54443|55165	BRCA2|AURKB|KIF20B|NUSAP1|ANLN|CEP55	-3.1
_FINAL	21	GO:0140098	catalytic activity, acting on RNA	-4.3	4.3	5.4	24155	395	155	11	7.1	2.1	2237|4141|4234|5393|5557|10056|10535|10785|10849|23404|51728	FEN1|MARS1|METTL1|EXOSC9|PRIM1|FARSB|RNASEH2A|WDR4|CD3EAP|EXOSC2|POLR3K	-3
_FINAL	19	GO:0070192	chromosome organization involved in meiotic cell cycle	-4.2	12	7.1	24155	65	155	5	3.2	1.4	5888|9319|23310|29781|151246	RAD51|TRIP13|NCAPD3|NCAPH2|SGO2	-2.9
_FINAL	19	GO:0051785	positive regulation of nuclear division	-4.2	12	7.1	24155	66	155	5	3.2	1.4	3553|4487|6790|11065|51203	IL1B|MSX1|AURKA|UBE2C|NUSAP1	-2.9
_FINAL	19	GO:0030330	DNA damage response, signal transduction by p53 class mediator	-4.2	8.7	6.4	24155	107	155	6	3.9	1.5	672|675|983|4487|6790|51512	BRCA1|BRCA2|CDK1|MSX1|AURKA|GTSE1	-2.9
_FINAL	19	GO:0051053	negative regulation of DNA metabolic process	-4.2	7	6	24155	156	155	7	4.5	1.7	94|675|990|3009|26271|51053|54962	ACVRL1|BRCA2|CDC6|H1-5|FBXO5|GMNN|TIPIN	-2.9
_FINAL	19	GO:0000212	meiotic spindle organization	-4.2	36	10	24155	13	155	3	1.9	1.1	6790|26271|259266	AURKA|FBXO5|ASPM	-2.9
_FINAL	19	GO:2000573	positive regulation of DNA biosynthetic process	-4.1	12	7	24155	67	155	5	3.2	1.4	5982|5983|5984|5985|9212	RFC2|RFC3|RFC4|RFC5|AURKB	-2.9
_FINAL	19	GO:2001020	regulation of response to DNA damage stimulus	-4.1	5.8	5.7	24155	214	155	8	5.2	1.8	672|4487|5888|6423|10635|26271|79915|79968	BRCA1|MSX1|RAD51|SFRP2|RAD51AP1|FBXO5|ATAD5|WDR76	-2.9
_FINAL	19	GO:2000278	regulation of DNA biosynthetic process	-4.1	8.3	6.3	24155	112	155	6	3.9	1.5	94|5982|5983|5984|5985|9212	ACVRL1|RFC2|RFC3|RFC4|RFC5|AURKB	-2.8
_FINAL	19	GO:0046825	regulation of protein export from nucleus	-4	16	7.6	24155	38	155	4	2.6	1.3	580|3553|5905|51512	BARD1|IL1B|RANGAP1|GTSE1	-2.7
_FINAL	19	GO:0030595	leukocyte chemotaxis	-4	5.5	5.5	24155	225	155	8	5.2	1.8	2921|3553|3569|3576|5641|6374|79902|80270	CXCL3|IL1B|IL6|CXCL8|LGMN|CXCL5|NUP85|HSD3B7	-2.7
_FINAL	19	GO:0000281	mitotic cytokinesis	-4	11	6.7	24155	73	155	5	3.2	1.4	675|9585|51203|54443|55165	BRCA2|KIF20B|NUSAP1|ANLN|CEP55	-2.7
_FINAL	19	GO:0031100	animal organ regeneration	-4	11	6.7	24155	73	155	5	3.2	1.4	890|983|2146|6790|7298	CCNA2|CDK1|EZH2|AURKA|TYMS	-2.7
_FINAL	19	GO:0032506	cytokinetic process	-3.9	16	7.5	24155	39	155	4	2.6	1.3	9212|9585|54443|55165	AURKB|KIF20B|ANLN|CEP55	-2.7
_FINAL	19	GO:0001525	angiogenesis	-3.9	3.4	4.8	24155	588	155	13	8.4	2.2	94|182|672|1012|1282|2246|3553|3569|3576|4854|6423|10253|51129	ACVRL1|JAG1|BRCA1|CDH13|COL4A1|FGF1|IL1B|IL6|CXCL8|NOTCH3|SFRP2|SPRY2|ANGPTL4	-2.7
_FINAL	19	GO:0048589	developmental growth	-3.9	3.2	4.7	24155	674	155	14	9	2.3	675|983|2146|2246|2307|3720|5641|6423|6790|7298|10253|22809|25886|259266	BRCA2|CDK1|EZH2|FGF1|FOXS1|JARID2|LGMN|SFRP2|AURKA|TYMS|SPRY2|ATF5|POC1A|ASPM	-2.7
_FINAL	19	GO:0051382	kinetochore assembly	-3.9	29	9.1	24155	16	155	3	1.9	1.1	1063|64105|64946	CENPF|CENPK|CENPH	-2.6
_FINAL	19	GO:0150077	regulation of neuroinflammatory response	-3.9	15	7.3	24155	41	155	4	2.6	1.3	3553|3569|4314|90865	IL1B|IL6|MMP3|IL33	-2.6
_FINAL	19	GO:0070317	negative regulation of G0 to G1 transition	-3.9	15	7.3	24155	41	155	4	2.6	1.3	672|2146|5888|6241	BRCA1|EZH2|RAD51|RRM2	-2.6
_FINAL	19	GO:0018105	peptidyl-serine phosphorylation	-3.9	4.7	5.2	24155	299	155	9	5.8	1.9	983|3569|5603|6423|6790|7443|9212|10253|63967	CDK1|IL6|MAPK13|SFRP2|AURKA|VRK1|AURKB|SPRY2|CLSPN	-2.6
_FINAL	19	GO:0035690	cellular response to drug	-3.8	4.2	5	24155	369	155	10	6.5	2	672|890|983|2146|3553|3569|4314|4487|5603|5888	BRCA1|CCNA2|CDK1|EZH2|IL1B|IL6|MMP3|MSX1|MAPK13|RAD51	-2.6
_FINAL	19	GO:0009112	nucleobase metabolic process	-3.8	15	7.2	24155	42	155	4	2.6	1.3	1503|4522|5631|7298	CTPS1|MTHFD1|PRPS1|TYMS	-2.6
_FINAL	19	GO:0007050	cell cycle arrest	-3.8	5.2	5.3	24155	238	155	8	5.2	1.8	580|672|983|3576|3624|6790|9585|51512	BARD1|BRCA1|CDK1|CXCL8|INHBA|AURKA|KIF20B|GTSE1	-2.6
_FINAL	19	GO:0060326	cell chemotaxis	-3.8	4.6	5.1	24155	305	155	9	5.8	1.9	2246|2921|3553|3569|3576|5641|6374|79902|80270	FGF1|CXCL3|IL1B|IL6|CXCL8|LGMN|CXCL5|NUP85|HSD3B7	-2.6
_FINAL	19	GO:0007076	mitotic chromosome condensation	-3.8	28	8.8	24155	17	155	3	1.9	1.1	23310|29781|51203	NCAPD3|NCAPH2|NUSAP1	-2.5
_FINAL	19	GO:0006266	DNA ligation	-3.8	28	8.8	24155	17	155	3	1.9	1.1	3978|5888|7153	LIG1|RAD51|TOP2A	-2.5
_FINAL	21	GO:0055106	ubiquitin-protein transferase regulator activity	-3.8	28	8.8	24155	17	155	3	1.9	1.1	991|26271|57761	CDC20|FBXO5|TRIB3	-2.5
_FINAL	19	GO:0006338	chromatin remodeling	-3.7	6	5.4	24155	182	155	7	4.5	1.7	3070|3720|54069|64105|64946|79019|79682	HELLS|JARID2|MIS18A|CENPK|CENPH|CENPM|CENPU	-2.5
_FINAL	19	GO:0034502	protein localization to chromosome	-3.7	9.5	6.2	24155	82	155	5	3.2	1.4	675|983|2146|3009|9212	BRCA2|CDK1|EZH2|H1-5|AURKB	-2.5
_FINAL	19	GO:0150078	positive regulation of neuroinflammatory response	-3.7	26	8.5	24155	18	155	3	1.9	1.1	3553|3569|90865	IL1B|IL6|IL33	-2.5
_FINAL	19	GO:0070316	regulation of G0 to G1 transition	-3.7	14	6.9	24155	45	155	4	2.6	1.3	672|2146|5888|6241	BRCA1|EZH2|RAD51|RRM2	-2.5
_FINAL	19	GO:0071363	cellular response to growth factor stimulus	-3.7	3.1	4.5	24155	709	155	14	9	2.3	94|890|2246|2250|3553|3576|4141|4176|4487|5641|6423|10253|55816|79801	ACVRL1|CCNA2|FGF1|FGF5|IL1B|CXCL8|MARS1|MCM7|MSX1|LGMN|SFRP2|SPRY2|DOK5|SHCBP1	-2.5
_FINAL	19	GO:0010638	positive regulation of organelle organization	-3.7	3.2	4.6	24155	624	155	13	8.4	2.2	672|2237|3009|3553|3720|4487|6382|6790|9212|10763|11065|25886|51203	BRCA1|FEN1|H1-5|IL1B|JARID2|MSX1|SDC1|AURKA|AURKB|NES|UBE2C|POC1A|NUSAP1	-2.5
_FINAL	19	GO:0048599	oocyte development	-3.7	14	6.8	24155	46	155	4	2.6	1.3	675|6790|9319|26271	BRCA2|AURKA|TRIP13|FBXO5	-2.4
_FINAL	19	GO:0045023	G0 to G1 transition	-3.6	13	6.8	24155	47	155	4	2.6	1.3	672|2146|5888|6241	BRCA1|EZH2|RAD51|RRM2	-2.4
_FINAL	19	GO:0018209	peptidyl-serine modification	-3.6	4.4	4.9	24155	322	155	9	5.8	1.9	983|3569|5603|6423|6790|7443|9212|10253|63967	CDK1|IL6|MAPK13|SFRP2|AURKA|VRK1|AURKB|SPRY2|CLSPN	-2.4
_FINAL	19	GO:0010639	negative regulation of organelle organization	-3.6	3.9	4.7	24155	395	155	10	6.5	2	672|991|1063|3009|3720|4085|7153|9212|9319|26271	BRCA1|CDC20|CENPF|H1-5|JARID2|MAD2L1|TOP2A|AURKB|TRIP13|FBXO5	-2.4
_FINAL	19	GO:0048477	oogenesis	-3.6	9	6	24155	87	155	5	3.2	1.4	675|6790|9319|26271|259266	BRCA2|AURKA|TRIP13|FBXO5|ASPM	-2.4
_FINAL	19	GO:0071478	cellular response to radiation	-3.6	5.7	5.2	24155	192	155	7	4.5	1.7	5603|5888|6423|9212|10635|10714|55872	MAPK13|RAD51|SFRP2|AURKB|RAD51AP1|POLD3|PBK	-2.4
_FINAL	19	GO:0051653	spindle localization	-3.6	13	6.7	24155	48	155	4	2.6	1.3	4085|10253|51203|259266	MAD2L1|SPRY2|NUSAP1|ASPM	-2.4
_FINAL	19	GO:0006399	tRNA metabolic process	-3.6	5.7	5.2	24155	193	155	7	4.5	1.7	4141|4234|5393|10056|10785|23404|51728	MARS1|METTL1|EXOSC9|FARSB|WDR4|EXOSC2|POLR3K	-2.4
_FINAL	19	GO:0043632	modification-dependent macromolecule catabolic process	-3.6	3.2	4.5	24155	640	155	13	8.4	2.2	983|991|4085|5393|6790|9212|11065|23404|26271|29128|55872|57761|90865	CDK1|CDC20|MAD2L1|EXOSC9|AURKA|AURKB|UBE2C|EXOSC2|FBXO5|UHRF1|PBK|TRIB3|IL33	-2.4
_FINAL	19	GO:0043044	ATP-dependent chromatin remodeling	-3.6	8.9	5.9	24155	88	155	5	3.2	1.4	54069|64105|64946|79019|79682	MIS18A|CENPK|CENPH|CENPM|CENPU	-2.4
_FINAL	19	GO:0046112	nucleobase biosynthetic process	-3.6	23	8	24155	20	155	3	1.9	1.1	1503|4522|5631	CTPS1|MTHFD1|PRPS1	-2.3
_FINAL	19	GO:0010717	regulation of epithelial to mesenchymal transition	-3.5	8.7	5.8	24155	90	155	5	3.2	1.4	182|2146|3553|3569|6423	JAG1|EZH2|IL1B|IL6|SFRP2	-2.3
_FINAL	19	GO:0045132	meiotic chromosome segregation	-3.5	8.7	5.8	24155	90	155	5	3.2	1.4	7153|9319|29781|83540|151246	TOP2A|TRIP13|NCAPH2|NUF2|SGO2	-2.3
_FINAL	21	GO:0048018	receptor ligand activity	-3.5	3.6	4.6	24155	482	155	11	7.1	2.1	182|2246|2250|2921|3553|3569|3576|3624|6374|6423|90865	JAG1|FGF1|FGF5|CXCL3|IL1B|IL6|CXCL8|INHBA|CXCL5|SFRP2|IL33	-2.3
_FINAL	19	GO:0010718	positive regulation of epithelial to mesenchymal transition	-3.5	12	6.5	24155	50	155	4	2.6	1.3	182|2146|3553|3569	JAG1|EZH2|IL1B|IL6	-2.3
_FINAL	19	GO:0070848	response to growth factor	-3.5	3	4.3	24155	739	155	14	9	2.3	94|890|2246|2250|3553|3576|4141|4176|4487|5641|6423|10253|55816|79801	ACVRL1|CCNA2|FGF1|FGF5|IL1B|CXCL8|MARS1|MCM7|MSX1|LGMN|SFRP2|SPRY2|DOK5|SHCBP1	-2.3
_FINAL	19	GO:1901992	positive regulation of mitotic cell cycle phase transition	-3.5	8.6	5.8	24155	91	155	5	3.2	1.4	983|990|8318|11065|26271	CDK1|CDC6|CDC45|UBE2C|FBXO5	-2.3
_FINAL	19	GO:1901699	cellular response to nitrogen compound	-3.5	3.1	4.4	24155	652	155	13	8.4	2.2	672|890|990|1282|2146|3553|4141|4314|5603|5641|5888|5905|57761	BRCA1|CCNA2|CDC6|COL4A1|EZH2|IL1B|MARS1|MMP3|MAPK13|LGMN|RAD51|RANGAP1|TRIB3	-2.3
_FINAL	19	GO:0009994	oocyte differentiation	-3.5	12	6.4	24155	51	155	4	2.6	1.3	675|6790|9319|26271	BRCA2|AURKA|TRIP13|FBXO5	-2.3
_FINAL	19	GO:1902806	regulation of cell cycle G1/S phase transition	-3.5	5.4	5	24155	202	155	7	4.5	1.7	983|990|2146|6790|8318|51512|56241	CDK1|CDC6|EZH2|AURKA|CDC45|GTSE1|SUSD2	-2.3
_FINAL	19	GO:0045766	positive regulation of angiogenesis	-3.4	5.3	5	24155	204	155	7	4.5	1.7	94|672|2246|3553|3576|6423|51129	ACVRL1|BRCA1|FGF1|IL1B|CXCL8|SFRP2|ANGPTL4	-2.2
_FINAL	19	GO:0045840	positive regulation of mitotic nuclear division	-3.4	12	6.3	24155	53	155	4	2.6	1.3	3553|6790|11065|51203	IL1B|AURKA|UBE2C|NUSAP1	-2.2
_FINAL	19	GO:0007131	reciprocal meiotic recombination	-3.4	12	6.3	24155	53	155	4	2.6	1.3	5888|7153|9319|84057	RAD51|TOP2A|TRIP13|MND1	-2.2
_FINAL	21	GO:0016874	ligase activity	-3.4	6.3	5.2	24155	148	155	6	3.9	1.5	440|1503|3978|4141|4522|10056	ASNS|CTPS1|LIG1|MARS1|MTHFD1|FARSB	-2.2
_FINAL	19	GO:0043161	proteasome-mediated ubiquitin-dependent protein catabolic process	-3.4	3.7	4.5	24155	420	155	10	6.5	2	983|991|4085|6790|9212|11065|26271|55872|57761|90865	CDK1|CDC20|MAD2L1|AURKA|AURKB|UBE2C|FBXO5|PBK|TRIB3|IL33	-2.2
_FINAL	19	GO:0035825	homologous recombination	-3.4	12	6.2	24155	54	155	4	2.6	1.3	5888|7153|9319|84057	RAD51|TOP2A|TRIP13|MND1	-2.2
_FINAL	19	GO:0050900	leukocyte migration	-3.4	3.4	4.4	24155	501	155	11	7.1	2.1	2921|3553|3569|3576|4312|5641|6374|6382|79902|80270|90865	CXCL3|IL1B|IL6|CXCL8|MMP1|LGMN|CXCL5|SDC1|NUP85|HSD3B7|IL33	-2.2
_FINAL	19	GO:0044773	mitotic DNA damage checkpoint	-3.4	8	5.6	24155	97	155	5	3.2	1.4	983|6790|51512|54962|63967	CDK1|AURKA|GTSE1|TIPIN|CLSPN	-2.2
_FINAL	19	GO:0001568	blood vessel development	-3.4	2.9	4.2	24155	762	155	14	9	2.3	94|182|672|1012|1282|2246|2307|3553|3569|3576|4854|6423|10253|51129	ACVRL1|JAG1|BRCA1|CDH13|COL4A1|FGF1|FOXS1|IL1B|IL6|CXCL8|NOTCH3|SFRP2|SPRY2|ANGPTL4	-2.2
_FINAL	19	GO:0051570	regulation of histone H3-K9 methylation	-3.4	20	7.5	24155	23	155	3	1.9	1.1	672|3009|3720	BRCA1|H1-5|JARID2	-2.2
_FINAL	19	GO:0048305	immunoglobulin secretion	-3.4	20	7.5	24155	23	155	3	1.9	1.1	3569|5452|90865	IL6|POU2F2|IL33	-2.2
_FINAL	19	GO:0071417	cellular response to organonitrogen compound	-3.4	3.2	4.3	24155	589	155	12	7.7	2.1	672|890|990|1282|2146|3553|4141|5603|5641|5888|5905|57761	BRCA1|CCNA2|CDC6|COL4A1|EZH2|IL1B|MARS1|MAPK13|LGMN|RAD51|RANGAP1|TRIB3	-2.2
_FINAL	19	GO:0097529	myeloid leukocyte migration	-3.3	5.1	4.9	24155	212	155	7	4.5	1.7	2921|3553|3569|3576|5641|6374|79902	CXCL3|IL1B|IL6|CXCL8|LGMN|CXCL5|NUP85	-2.2
_FINAL	19	GO:0072528	pyrimidine-containing compound biosynthetic process	-3.3	11	6.1	24155	56	155	4	2.6	1.3	1503|5631|7083|7298	CTPS1|PRPS1|TK1|TYMS	-2.1
_FINAL	19	GO:0048514	blood vessel morphogenesis	-3.3	3	4.2	24155	682	155	13	8.4	2.2	94|182|672|1012|1282|2246|3553|3569|3576|4854|6423|10253|51129	ACVRL1|JAG1|BRCA1|CDH13|COL4A1|FGF1|IL1B|IL6|CXCL8|NOTCH3|SFRP2|SPRY2|ANGPTL4	-2.1
_FINAL	19	GO:0040008	regulation of growth	-3.3	3	4.2	24155	682	155	13	8.4	2.2	94|983|2307|3009|3624|3720|4487|5393|5641|6423|23136|23404|55210	ACVRL1|CDK1|FOXS1|H1-5|INHBA|JARID2|MSX1|EXOSC9|LGMN|SFRP2|EPB41L3|EXOSC2|ATAD3A	-2.1
_FINAL	19	GO:0006541	glutamine metabolic process	-3.3	19	7.3	24155	24	155	3	1.9	1.1	440|1503|9945	ASNS|CTPS1|GFPT2	-2.1
_FINAL	19	GO:0021700	developmental maturation	-3.3	4.4	4.6	24155	284	155	8	5.2	1.8	94|675|991|5452|6790|7298|9319|26271	ACVRL1|BRCA2|CDC20|POU2F2|AURKA|TYMS|TRIP13|FBXO5	-2.1
_FINAL	19	GO:0046605	regulation of centrosome cycle	-3.3	11	6	24155	58	155	4	2.6	1.3	672|6790|22809|25886	BRCA1|AURKA|ATF5|POC1A	-2.1
_FINAL	21	GO:0005125	cytokine activity	-3.2	5	4.7	24155	220	155	7	4.5	1.7	2921|3553|3569|3576|3624|6374|90865	CXCL3|IL1B|IL6|CXCL8|INHBA|CXCL5|IL33	-2.1
_FINAL	19	GO:0048762	mesenchymal cell differentiation	-3.2	4.9	4.7	24155	221	155	7	4.5	1.7	94|182|2146|3553|3569|4487|6423	ACVRL1|JAG1|EZH2|IL1B|IL6|MSX1|SFRP2	-2.1
_FINAL	19	GO:0001944	vasculature development	-3.2	2.8	4	24155	793	155	14	9	2.3	94|182|672|1012|1282|2246|2307|3553|3569|3576|4854|6423|10253|51129	ACVRL1|JAG1|BRCA1|CDH13|COL4A1|FGF1|FOXS1|IL1B|IL6|CXCL8|NOTCH3|SFRP2|SPRY2|ANGPTL4	-2
_FINAL	19	GO:0072001	renal system development	-3.2	4.2	4.5	24155	294	155	8	5.2	1.8	182|1063|1282|2246|4854|6382|55165|79902	JAG1|CENPF|COL4A1|FGF1|NOTCH3|SDC1|CEP55|NUP85	-2
_FINAL	21	GO:0030545	receptor regulator activity	-3.2	3.2	4.2	24155	530	155	11	7.1	2.1	182|2246|2250|2921|3553|3569|3576|3624|6374|6423|90865	JAG1|FGF1|FGF5|CXCL3|IL1B|IL6|CXCL8|INHBA|CXCL5|SFRP2|IL33	-2
_FINAL	19	GO:0071695	anatomical structure maturation	-3.2	5.7	4.8	24155	165	155	6	3.9	1.5	94|675|6790|7298|9319|26271	ACVRL1|BRCA2|AURKA|TYMS|TRIP13|FBXO5	-2
_FINAL	19	GO:1904018	positive regulation of vasculature development	-3.1	4.7	4.6	24155	230	155	7	4.5	1.7	94|672|2246|3553|3576|6423|51129	ACVRL1|BRCA1|FGF1|IL1B|CXCL8|SFRP2|ANGPTL4	-2
_FINAL	19	GO:0034698	response to gonadotropin	-3.1	17	6.7	24155	28	155	3	1.9	1.1	440|890|3624	ASNS|CCNA2|INHBA	-1.9
_FINAL	19	GO:0045669	positive regulation of osteoblast differentiation	-3.1	9.7	5.6	24155	64	155	4	2.6	1.3	182|3569|6423|26271	JAG1|IL6|SFRP2|FBXO5	-1.9
_FINAL	19	GO:0034614	cellular response to reactive oxygen species	-3.1	5.6	4.8	24155	168	155	6	3.9	1.5	890|983|2146|3569|4314|5603	CCNA2|CDK1|EZH2|IL6|MMP3|MAPK13	-1.9
_FINAL	19	GO:0000302	response to reactive oxygen species	-3.1	4.7	4.5	24155	233	155	7	4.5	1.7	890|983|2146|3569|4314|5603|6382	CCNA2|CDK1|EZH2|IL6|MMP3|MAPK13|SDC1	-1.9
_FINAL	19	GO:0034599	cellular response to oxidative stress	-3.1	4.1	4.4	24155	304	155	8	5.2	1.8	890|983|2146|3569|4314|5603|9833|57707	CCNA2|CDK1|EZH2|IL6|MMP3|MAPK13|MELK|MEAK7	-1.9
_FINAL	19	GO:0051642	centrosome localization	-3.1	16	6.5	24155	29	155	3	1.9	1.1	4085|6790|259266	MAD2L1|AURKA|ASPM	-1.9
_FINAL	19	GO:0015949	nucleobase-containing small molecule interconversion	-3.1	16	6.5	24155	29	155	3	1.9	1.1	1503|6241|7298	CTPS1|RRM2|TYMS	-1.9
_FINAL	19	GO:0010575	positive regulation of vascular endothelial growth factor production	-3.1	16	6.5	24155	29	155	3	1.9	1.1	672|3553|3569	BRCA1|IL1B|IL6	-1.9
_FINAL	19	GO:0045765	regulation of angiogenesis	-3.1	3.7	4.2	24155	384	155	9	5.8	1.9	94|672|2246|3553|3569|3576|6423|10253|51129	ACVRL1|BRCA1|FGF1|IL1B|IL6|CXCL8|SFRP2|SPRY2|ANGPTL4	-1.9
_FINAL	21	GO:0019900	kinase binding	-3	2.8	3.9	24155	731	155	13	8.4	2.2	94|580|890|990|6790|7153|7443|9055|9212|10253|22809|26271|57761	ACVRL1|BARD1|CCNA2|CDC6|AURKA|TOP2A|VRK1|PRC1|AURKB|SPRY2|ATF5|FBXO5|TRIB3	-1.9
_FINAL	19	GO:2001252	positive regulation of chromosome organization	-3	5.4	4.7	24155	174	155	6	3.9	1.5	672|2237|3009|3553|3720|9212	BRCA1|FEN1|H1-5|IL1B|JARID2|AURKB	-1.9
_FINAL	19	GO:0097421	liver regeneration	-3	16	6.4	24155	30	155	3	1.9	1.1	2146|6790|7298	EZH2|AURKA|TYMS	-1.9
_FINAL	19	GO:0061842	microtubule organizing center localization	-3	16	6.4	24155	30	155	3	1.9	1.1	4085|6790|259266	MAD2L1|AURKA|ASPM	-1.9
_FINAL	19	GO:1902751	positive regulation of cell cycle G2/M phase transition	-3	16	6.4	24155	30	155	3	1.9	1.1	983|26271|79915	CDK1|FBXO5|ATAD5	-1.9
_FINAL	19	GO:1901293	nucleoside phosphate biosynthetic process	-3	3.6	4.2	24155	390	155	9	5.8	1.9	1503|2026|4522|4860|5631|6241|7083|7298|79902	CTPS1|ENO2|MTHFD1|PNP|PRPS1|RRM2|TK1|TYMS|NUP85	-1.9
_FINAL	19	GO:0009416	response to light stimulus	-3	4	4.2	24155	315	155	8	5.2	1.8	440|675|2237|5603|9212|10714|54962|55872	ASNS|BRCA2|FEN1|MAPK13|AURKB|POLD3|TIPIN|PBK	-1.8
_FINAL	19	GO:0048469	cell maturation	-3	5.3	4.6	24155	177	155	6	3.9	1.5	675|5452|6790|7298|9319|26271	BRCA2|POU2F2|AURKA|TYMS|TRIP13|FBXO5	-1.8
_FINAL	19	GO:0031572	G2 DNA damage checkpoint	-3	15	6.3	24155	31	155	3	1.9	1.1	672|983|63967	BRCA1|CDK1|CLSPN	-1.8
_FINAL	19	GO:0003401	axis elongation	-3	15	6.3	24155	31	155	3	1.9	1.1	2246|6423|10253	FGF1|SFRP2|SPRY2	-1.8
_FINAL	19	GO:0010498	proteasomal protein catabolic process	-3	3.3	4	24155	477	155	10	6.5	2	983|991|4085|6790|9212|11065|26271|55872|57761|90865	CDK1|CDC20|MAD2L1|AURKA|AURKB|UBE2C|FBXO5|PBK|TRIB3|IL33	-1.8
_FINAL	19	GO:0080135	regulation of cellular response to stress	-3	2.7	3.8	24155	749	155	13	8.4	2.2	672|3553|4314|4487|5888|6423|10635|26271|55872|57707|79902|79915|79968	BRCA1|IL1B|MMP3|MSX1|RAD51|SFRP2|RAD51AP1|FBXO5|PBK|MEAK7|NUP85|ATAD5|WDR76	-1.8
_FINAL	19	GO:0040001	establishment of mitotic spindle localization	-2.9	14	6.1	24155	33	155	3	1.9	1.1	4085|10253|51203	MAD2L1|SPRY2|NUSAP1	-1.8
_FINAL	19	GO:0051443	positive regulation of ubiquitin-protein transferase activity	-2.9	14	6.1	24155	33	155	3	1.9	1.1	991|11065|57761	CDC20|UBE2C|TRIB3	-1.8
_FINAL	19	GO:0016049	cell growth	-2.9	3.2	3.9	24155	487	155	10	6.5	2	94|3009|3624|4487|5393|6423|6790|23136|23404|55210	ACVRL1|H1-5|INHBA|MSX1|EXOSC9|SFRP2|AURKA|EPB41L3|EXOSC2|ATAD3A	-1.8
_FINAL	19	GO:2000045	regulation of G1/S transition of mitotic cell cycle	-2.9	5.1	4.5	24155	184	155	6	3.9	1.5	983|990|2146|6790|8318|51512	CDK1|CDC6|EZH2|AURKA|CDC45|GTSE1	-1.8
_FINAL	19	GO:0072401	signal transduction involved in DNA integrity checkpoint	-2.9	8.5	5.2	24155	73	155	4	2.6	1.3	672|983|6790|51512	BRCA1|CDK1|AURKA|GTSE1	-1.7
_FINAL	19	GO:0072422	signal transduction involved in DNA damage checkpoint	-2.9	8.5	5.2	24155	73	155	4	2.6	1.3	672|983|6790|51512	BRCA1|CDK1|AURKA|GTSE1	-1.7
_FINAL	19	GO:0008285	negative regulation of cell proliferation	-2.9	2.7	3.7	24155	762	155	13	8.4	2.2	94|675|990|1012|3553|3569|3576|3624|3720|4487|6423|10253|22809	ACVRL1|BRCA2|CDC6|CDH13|IL1B|IL6|CXCL8|INHBA|JARID2|MSX1|SFRP2|SPRY2|ATF5	-1.7
_FINAL	19	GO:0072395	signal transduction involved in cell cycle checkpoint	-2.9	8.4	5.1	24155	74	155	4	2.6	1.3	672|983|6790|51512	BRCA1|CDK1|AURKA|GTSE1	-1.7
_FINAL	19	GO:0010574	regulation of vascular endothelial growth factor production	-2.9	14	6	24155	34	155	3	1.9	1.1	672|3553|3569	BRCA1|IL1B|IL6	-1.7
_FINAL	19	GO:1902275	regulation of chromatin organization	-2.9	5	4.4	24155	188	155	6	3.9	1.5	672|3009|3553|3720|4288|8318	BRCA1|H1-5|IL1B|JARID2|MKI67|CDC45	-1.7
_FINAL	19	GO:0001655	urogenital system development	-2.9	3.8	4.1	24155	331	155	8	5.2	1.8	182|1063|1282|2246|4854|6382|55165|79902	JAG1|CENPF|COL4A1|FGF1|NOTCH3|SDC1|CEP55|NUP85	-1.7
_FINAL	19	GO:0150076	neuroinflammatory response	-2.9	8.3	5.1	24155	75	155	4	2.6	1.3	3553|3569|4314|90865	IL1B|IL6|MMP3|IL33	-1.7
_FINAL	19	GO:0104004	cellular response to environmental stimulus	-2.8	3.7	4.1	24155	333	155	8	5.2	1.8	3553|5603|5888|6423|9212|10635|10714|55872	IL1B|MAPK13|RAD51|SFRP2|AURKB|RAD51AP1|POLD3|PBK	-1.7
_FINAL	19	GO:0071214	cellular response to abiotic stimulus	-2.8	3.7	4.1	24155	333	155	8	5.2	1.8	3553|5603|5888|6423|9212|10635|10714|55872	IL1B|MAPK13|RAD51|SFRP2|AURKB|RAD51AP1|POLD3|PBK	-1.7
_FINAL	21	GO:0016301	kinase activity	-2.8	2.6	3.7	24155	774	155	13	8.4	2.2	94|890|983|5603|5631|6790|7083|7443|9088|9212|9833|55872|57761	ACVRL1|CCNA2|CDK1|MAPK13|PRPS1|AURKA|TK1|VRK1|PKMYT1|AURKB|MELK|PBK|TRIB3	-1.7
_FINAL	21	GO:0015631	tubulin binding	-2.8	3.7	4	24155	338	155	8	5.2	1.8	332|672|675|9055|9585|22809|51203|55559	BIRC5|BRCA1|BRCA2|PRC1|KIF20B|ATF5|NUSAP1|HAUS7	-1.7
_FINAL	19	GO:0010573	vascular endothelial growth factor production	-2.8	13	5.8	24155	36	155	3	1.9	1.1	672|3553|3569	BRCA1|IL1B|IL6	-1.7
_FINAL	19	GO:0060317	cardiac epithelial to mesenchymal transition	-2.8	13	5.8	24155	36	155	3	1.9	1.1	94|182|4487	ACVRL1|JAG1|MSX1	-1.7
_FINAL	19	GO:0001558	regulation of cell growth	-2.8	3.3	3.9	24155	419	155	9	5.8	1.9	94|3009|3624|4487|5393|6423|23136|23404|55210	ACVRL1|H1-5|INHBA|MSX1|EXOSC9|SFRP2|EPB41L3|EXOSC2|ATAD3A	-1.7
_FINAL	19	GO:1902807	negative regulation of cell cycle G1/S phase transition	-2.8	5.9	4.6	24155	131	155	5	3.2	1.4	983|2146|6790|51512|56241	CDK1|EZH2|AURKA|GTSE1|SUSD2	-1.7
_FINAL	19	GO:0051567	histone H3-K9 methylation	-2.8	13	5.7	24155	37	155	3	1.9	1.1	672|3009|3720	BRCA1|H1-5|JARID2	-1.6
_FINAL	19	GO:1901342	regulation of vasculature development	-2.8	3.3	3.9	24155	424	155	9	5.8	1.9	94|672|2246|3553|3569|3576|6423|10253|51129	ACVRL1|BRCA1|FGF1|IL1B|IL6|CXCL8|SFRP2|SPRY2|ANGPTL4	-1.6
_FINAL	19	GO:0001889	liver development	-2.7	5.8	4.5	24155	135	155	5	3.2	1.4	440|2146|3720|6790|7298	ASNS|EZH2|JARID2|AURKA|TYMS	-1.6
_FINAL	19	GO:0006298	mismatch repair	-2.7	12	5.6	24155	38	155	3	1.9	1.1	3978|10535|10714	LIG1|RNASEH2A|POLD3	-1.6
_FINAL	19	GO:0045814	negative regulation of gene expression, epigenetic	-2.7	5.7	4.4	24155	136	155	5	3.2	1.4	2146|3009|3070|3720|8318	EZH2|H1-5|HELLS|JARID2|CDC45	-1.6
_FINAL	19	GO:0071158	positive regulation of cell cycle arrest	-2.7	7.6	4.8	24155	82	155	4	2.6	1.3	672|983|6790|51512	BRCA1|CDK1|AURKA|GTSE1	-1.6
_FINAL	19	GO:0071900	regulation of protein serine/threonine kinase activity	-2.7	3	3.7	24155	519	155	10	6.5	2	890|983|990|2146|2246|3553|6423|9088|10253|57761	CCNA2|CDK1|CDC6|EZH2|FGF1|IL1B|SFRP2|PKMYT1|SPRY2|TRIB3	-1.6
_FINAL	21	GO:0016779	nucleotidyltransferase activity	-2.7	5.6	4.4	24155	138	155	5	3.2	1.4	5557|10714|10849|23649|51728	PRIM1|POLD3|CD3EAP|POLA2|POLR3K	-1.6
_FINAL	19	GO:0061008	hepaticobiliary system development	-2.7	5.6	4.4	24155	138	155	5	3.2	1.4	440|2146|3720|6790|7298	ASNS|EZH2|JARID2|AURKA|TYMS	-1.6
_FINAL	19	GO:0031062	positive regulation of histone methylation	-2.7	12	5.5	24155	39	155	3	1.9	1.1	672|3009|3720	BRCA1|H1-5|JARID2	-1.6
_FINAL	19	GO:0034644	cellular response to UV	-2.7	7.5	4.8	24155	83	155	4	2.6	1.3	5603|9212|10714|55872	MAPK13|AURKB|POLD3|PBK	-1.6
_FINAL	19	GO:0051640	organelle localization	-2.7	2.6	3.6	24155	706	155	12	7.7	2.1	983|1063|4085|6790|10253|51203|55165|55559|80179|83540|93323|259266	CDK1|CENPF|MAD2L1|AURKA|SPRY2|NUSAP1|CEP55|HAUS7|MYO19|NUF2|HAUS8|ASPM	-1.6
_FINAL	19	GO:0031396	regulation of protein ubiquitination	-2.7	4.6	4.1	24155	204	155	6	3.9	1.5	672|991|4085|11065|26271|57761	BRCA1|CDC20|MAD2L1|UBE2C|FBXO5|TRIB3	-1.5
_FINAL	19	GO:1901652	response to peptide	-2.7	3	3.7	24155	524	155	10	6.5	2	182|890|990|3553|4141|4314|5641|5905|57707|57761	JAG1|CCNA2|CDC6|IL1B|MARS1|MMP3|LGMN|RANGAP1|MEAK7|TRIB3	-1.5
_FINAL	19	GO:0032467	positive regulation of cytokinesis	-2.7	12	5.4	24155	40	155	3	1.9	1.1	990|9212|9585	CDC6|AURKB|KIF20B	-1.5
_FINAL	19	GO:0022412	cellular process involved in reproduction in multicellular organism	-2.7	3.5	3.8	24155	357	155	8	5.2	1.8	675|3624|6790|7153|9319|26271|29781|259266	BRCA2|INHBA|AURKA|TOP2A|TRIP13|FBXO5|NCAPH2|ASPM	-1.5
_FINAL	19	GO:0060485	mesenchyme development	-2.7	3.9	3.9	24155	279	155	7	4.5	1.7	94|182|2146|3553|3569|4487|6423	ACVRL1|JAG1|EZH2|IL1B|IL6|MSX1|SFRP2	-1.5
_FINAL	21	GO:0004674	protein serine/threonine kinase activity	-2.6	3.2	3.7	24155	441	155	9	5.8	1.9	94|983|5603|6790|7443|9088|9212|9833|55872	ACVRL1|CDK1|MAPK13|AURKA|VRK1|PKMYT1|AURKB|MELK|PBK	-1.5
_FINAL	21	GO:0003899	DNA-directed 5'-3' RNA polymerase activity	-2.6	11	5.4	24155	41	155	3	1.9	1.1	5557|10849|51728	PRIM1|CD3EAP|POLR3K	-1.5
_FINAL	19	GO:0045005	DNA-dependent DNA replication maintenance of fidelity	-2.6	11	5.4	24155	41	155	3	1.9	1.1	675|5888|54962	BRCA2|RAD51|TIPIN	-1.5
_FINAL	19	GO:0044344	cellular response to fibroblast growth factor stimulus	-2.6	5.4	4.3	24155	143	155	5	3.2	1.4	2246|2250|3576|10253|79801	FGF1|FGF5|CXCL8|SPRY2|SHCBP1	-1.5
_FINAL	19	GO:0006511	ubiquitin-dependent protein catabolic process	-2.6	2.8	3.6	24155	623	155	11	7.1	2.1	983|991|4085|6790|9212|11065|26271|29128|55872|57761|90865	CDK1|CDC20|MAD2L1|AURKA|AURKB|UBE2C|FBXO5|UHRF1|PBK|TRIB3|IL33	-1.5
_FINAL	19	GO:0051603	proteolysis involved in cellular protein catabolic process	-2.6	2.6	3.5	24155	718	155	12	7.7	2.1	983|991|4085|5641|6790|9212|11065|26271|29128|55872|57761|90865	CDK1|CDC20|MAD2L1|LGMN|AURKA|AURKB|UBE2C|FBXO5|UHRF1|PBK|TRIB3|IL33	-1.5
_FINAL	19	GO:0016579	protein deubiquitination	-2.6	3.8	3.9	24155	284	155	7	4.5	1.7	580|672|890|983|991|63967|90865	BARD1|BRCA1|CCNA2|CDK1|CDC20|CLSPN|IL33	-1.5
_FINAL	19	GO:0019941	modification-dependent protein catabolic process	-2.6	2.7	3.5	24155	629	155	11	7.1	2.1	983|991|4085|6790|9212|11065|26271|29128|55872|57761|90865	CDK1|CDC20|MAD2L1|AURKA|AURKB|UBE2C|FBXO5|UHRF1|PBK|TRIB3|IL33	-1.5
_FINAL	19	GO:0042542	response to hydrogen peroxide	-2.6	5.3	4.2	24155	146	155	5	3.2	1.4	983|2146|3569|5603|6382	CDK1|EZH2|IL6|MAPK13|SDC1	-1.5
_FINAL	19	GO:0032259	methylation	-2.6	3.4	3.7	24155	366	155	8	5.2	1.8	672|2146|3009|3720|4234|7298|10785|54069	BRCA1|EZH2|H1-5|JARID2|METTL1|TYMS|WDR4|MIS18A	-1.5
_FINAL	19	GO:0002639	positive regulation of immunoglobulin production	-2.6	11	5.2	24155	43	155	3	1.9	1.1	3569|79915|90865	IL6|ATAD5|IL33	-1.5
_FINAL	19	GO:0051293	establishment of spindle localization	-2.6	11	5.2	24155	43	155	3	1.9	1.1	4085|10253|51203	MAD2L1|SPRY2|NUSAP1	-1.5
_FINAL	19	GO:0097193	intrinsic apoptotic signaling pathway	-2.6	3.8	3.8	24155	289	155	7	4.5	1.7	672|675|4487|6423|9833|57761|79915	BRCA1|BRCA2|MSX1|SFRP2|MELK|TRIB3|ATAD5	-1.4
_FINAL	19	GO:0010212	response to ionizing radiation	-2.6	5.3	4.2	24155	148	155	5	3.2	1.4	672|675|5888|6423|10635	BRCA1|BRCA2|RAD51|SFRP2|RAD51AP1	-1.4
_FINAL	19	GO:0061351	neural precursor cell proliferation	-2.6	5.3	4.2	24155	148	155	5	3.2	1.4	9833|10763|22809|79801|259266	MELK|NES|ATF5|SHCBP1|ASPM	-1.4
_FINAL	19	GO:0045778	positive regulation of ossification	-2.6	6.9	4.5	24155	90	155	4	2.6	1.3	182|3569|6423|26271	JAG1|IL6|SFRP2|FBXO5	-1.4
_FINAL	19	GO:0031058	positive regulation of histone modification	-2.6	6.9	4.5	24155	90	155	4	2.6	1.3	672|3009|3553|3720	BRCA1|H1-5|IL1B|JARID2	-1.4
_FINAL	19	GO:0006979	response to oxidative stress	-2.6	3.1	3.6	24155	454	155	9	5.8	1.9	890|983|2146|3569|4314|5603|6382|9833|57707	CCNA2|CDK1|EZH2|IL6|MMP3|MAPK13|SDC1|MELK|MEAK7	-1.4
_FINAL	19	GO:0030335	positive regulation of cell migration	-2.6	2.9	3.5	24155	544	155	10	6.5	2	1012|2246|3553|3569|3576|5641|9585|10253|26271|51512	CDH13|FGF1|IL1B|IL6|CXCL8|LGMN|KIF20B|SPRY2|FBXO5|GTSE1	-1.4
_FINAL	19	GO:0071774	response to fibroblast growth factor	-2.5	5.2	4.1	24155	150	155	5	3.2	1.4	2246|2250|3576|10253|79801	FGF1|FGF5|CXCL8|SPRY2|SHCBP1	-1.4
_FINAL	19	GO:0090287	regulation of cellular response to growth factor stimulus	-2.5	3.7	3.8	24155	293	155	7	4.5	1.7	94|2246|3553|4487|6423|10253|55816	ACVRL1|FGF1|IL1B|MSX1|SFRP2|SPRY2|DOK5	-1.4
_FINAL	21	GO:0097747	RNA polymerase activity	-2.5	10	5.1	24155	45	155	3	1.9	1.1	5557|10849|51728	PRIM1|CD3EAP|POLR3K	-1.4
_FINAL	21	GO:0034062	5'-3' RNA polymerase activity	-2.5	10	5.1	24155	45	155	3	1.9	1.1	5557|10849|51728	PRIM1|CD3EAP|POLR3K	-1.4
_FINAL	19	GO:0045601	regulation of endothelial cell differentiation	-2.5	10	5.1	24155	45	155	3	1.9	1.1	94|182|3553	ACVRL1|JAG1|IL1B	-1.4
_FINAL	19	GO:0006935	chemotaxis	-2.5	2.7	3.4	24155	645	155	11	7.1	2.1	1012|2246|2921|3553|3569|3576|5641|6374|55816|79902|80270	CDH13|FGF1|CXCL3|IL1B|IL6|CXCL8|LGMN|CXCL5|DOK5|NUP85|HSD3B7	-1.4
_FINAL	19	GO:0042330	taxis	-2.5	2.6	3.4	24155	647	155	11	7.1	2.1	1012|2246|2921|3553|3569|3576|5641|6374|55816|79902|80270	CDH13|FGF1|CXCL3|IL1B|IL6|CXCL8|LGMN|CXCL5|DOK5|NUP85|HSD3B7	-1.4
_FINAL	19	GO:0046394	carboxylic acid biosynthetic process	-2.5	3	3.5	24155	464	155	9	5.8	1.9	440|672|2026|3553|4522|29968|57761|79902|80270	ASNS|BRCA1|ENO2|IL1B|MTHFD1|PSAT1|TRIB3|NUP85|HSD3B7	-1.4
_FINAL	19	GO:0051129	negative regulation of cellular component organization	-2.5	2.5	3.4	24155	745	155	12	7.7	2.1	94|672|991|1063|3009|3720|4085|7153|9212|9319|10253|26271	ACVRL1|BRCA1|CDC20|CENPF|H1-5|JARID2|MAD2L1|TOP2A|AURKB|TRIP13|SPRY2|FBXO5	-1.4
_FINAL	19	GO:0016053	organic acid biosynthetic process	-2.5	3	3.5	24155	465	155	9	5.8	1.9	440|672|2026|3553|4522|29968|57761|79902|80270	ASNS|BRCA1|ENO2|IL1B|MTHFD1|PSAT1|TRIB3|NUP85|HSD3B7	-1.4
_FINAL	19	GO:0003197	endocardial cushion development	-2.5	10	5	24155	46	155	3	1.9	1.1	94|182|4487	ACVRL1|JAG1|MSX1	-1.4
_FINAL	19	GO:0006221	pyrimidine nucleotide biosynthetic process	-2.5	10	5	24155	46	155	3	1.9	1.1	1503|5631|7298	CTPS1|PRPS1|TYMS	-1.4
_FINAL	21	GO:0016879	ligase activity, forming carbon-nitrogen bonds	-2.5	10	5	24155	46	155	3	1.9	1.1	440|1503|4522	ASNS|CTPS1|MTHFD1	-1.4
_FINAL	19	GO:0090501	RNA phosphodiester bond hydrolysis	-2.5	5	4	24155	155	155	5	3.2	1.4	2237|5393|10535|23404|51728	FEN1|EXOSC9|RNASEH2A|EXOSC2|POLR3K	-1.4
_FINAL	19	GO:0051651	maintenance of location in cell	-2.5	6.6	4.4	24155	95	155	4	2.6	1.3	580|5905|23136|259266	BARD1|RANGAP1|EPB41L3|ASPM	-1.4
_FINAL	19	GO:0045444	fat cell differentiation	-2.5	4.2	3.8	24155	224	155	6	3.9	1.5	182|3569|6423|22809|57761|64641	JAG1|IL6|SFRP2|ATF5|TRIB3|EBF2	-1.4
_FINAL	19	GO:0070661	leukocyte proliferation	-2.5	3.6	3.7	24155	300	155	7	4.5	1.7	1503|3070|3553|3569|4860|79915|90865	CTPS1|HELLS|IL1B|IL6|PNP|ATAD5|IL33	-1.4
_FINAL	19	GO:0070646	protein modification by small protein removal	-2.5	3.6	3.7	24155	300	155	7	4.5	1.7	580|672|890|983|991|63967|90865	BARD1|BRCA1|CCNA2|CDK1|CDC20|CLSPN|IL33	-1.4
_FINAL	19	GO:1990830	cellular response to leukemia inhibitory factor	-2.5	6.5	4.3	24155	96	155	4	2.6	1.3	3720|9945|10253|26577	JARID2|GFPT2|SPRY2|PCOLCE2	-1.4
_FINAL	19	GO:0032755	positive regulation of interleukin-6 production	-2.5	6.5	4.3	24155	96	155	4	2.6	1.3	3553|3569|5603|90865	IL1B|IL6|MAPK13|IL33	-1.4
_FINAL	19	GO:1990823	response to leukemia inhibitory factor	-2.5	6.5	4.3	24155	96	155	4	2.6	1.3	3720|9945|10253|26577	JARID2|GFPT2|SPRY2|PCOLCE2	-1.4
_FINAL	19	GO:0097327	response to antineoplastic agent	-2.5	6.5	4.3	24155	96	155	4	2.6	1.3	440|672|5603|5888	ASNS|BRCA1|MAPK13|RAD51	-1.4
_FINAL	19	GO:0002702	positive regulation of production of molecular mediator of immune response	-2.5	6.5	4.3	24155	96	155	4	2.6	1.3	3553|3569|79915|90865	IL1B|IL6|ATAD5|IL33	-1.4
_FINAL	19	GO:0030856	regulation of epithelial cell differentiation	-2.5	5	4	24155	157	155	5	3.2	1.4	94|182|2146|3553|23764	ACVRL1|JAG1|EZH2|IL1B|MAFF	-1.4
_FINAL	19	GO:0009165	nucleotide biosynthetic process	-2.4	3.2	3.5	24155	386	155	8	5.2	1.8	1503|2026|4522|4860|5631|6241|7298|79902	CTPS1|ENO2|MTHFD1|PNP|PRPS1|RRM2|TYMS|NUP85	-1.3
_FINAL	19	GO:0043628	ncRNA 3'-end processing	-2.4	9.7	4.9	24155	48	155	3	1.9	1.1	5393|23404|51728	EXOSC9|EXOSC2|POLR3K	-1.3
_FINAL	19	GO:2000147	positive regulation of cell motility	-2.4	2.7	3.4	24155	568	155	10	6.5	2	1012|2246|3553|3569|3576|5641|9585|10253|26271|51512	CDH13|FGF1|IL1B|IL6|CXCL8|LGMN|KIF20B|SPRY2|FBXO5|GTSE1	-1.3
_FINAL	19	GO:0070301	cellular response to hydrogen peroxide	-2.4	6.3	4.2	24155	99	155	4	2.6	1.3	983|2146|3569|5603	CDK1|EZH2|IL6|MAPK13	-1.3
_FINAL	19	GO:1903320	regulation of protein modification by small protein conjugation or removal	-2.4	4	3.7	24155	231	155	6	3.9	1.5	672|991|4085|11065|26271|57761	BRCA1|CDC20|MAD2L1|UBE2C|FBXO5|TRIB3	-1.3
_FINAL	19	GO:0030857	negative regulation of epithelial cell differentiation	-2.4	9.5	4.8	24155	49	155	3	1.9	1.1	94|182|2146	ACVRL1|JAG1|EZH2	-1.3
_FINAL	21	GO:0008009	chemokine activity	-2.4	9.5	4.8	24155	49	155	3	1.9	1.1	2921|3576|6374	CXCL3|CXCL8|CXCL5	-1.3
_FINAL	19	GO:0043414	macromolecule methylation	-2.4	3.5	3.6	24155	309	155	7	4.5	1.7	672|2146|3009|3720|4234|10785|54069	BRCA1|EZH2|H1-5|JARID2|METTL1|WDR4|MIS18A	-1.3
_FINAL	19	GO:0014009	glial cell proliferation	-2.4	9.4	4.7	24155	50	155	3	1.9	1.1	3553|3569|90865	IL1B|IL6|IL33	-1.3
_FINAL	21	GO:0008083	growth factor activity	-2.4	4.8	3.9	24155	163	155	5	3.2	1.4	182|2246|2250|3569|3624	JAG1|FGF1|FGF5|IL6|INHBA	-1.3
_FINAL	19	GO:0000018	regulation of DNA recombination	-2.4	6.2	4.2	24155	101	155	4	2.6	1.3	3009|5888|10635|79915	H1-5|RAD51|RAD51AP1|ATAD5	-1.3
_FINAL	19	GO:0044257	cellular protein catabolic process	-2.4	2.4	3.2	24155	773	155	12	7.7	2.1	983|991|4085|5641|6790|9212|11065|26271|29128|55872|57761|90865	CDK1|CDC20|MAD2L1|LGMN|AURKA|AURKB|UBE2C|FBXO5|UHRF1|PBK|TRIB3|IL33	-1.3
_FINAL	19	GO:0045599	negative regulation of fat cell differentiation	-2.4	9.2	4.7	24155	51	155	3	1.9	1.1	182|3569|57761	JAG1|IL6|TRIB3	-1.3
_FINAL	19	GO:0061647	histone H3-K9 modification	-2.4	9.2	4.7	24155	51	155	3	1.9	1.1	672|3009|3720	BRCA1|H1-5|JARID2	-1.3
_FINAL	19	GO:0018205	peptidyl-lysine modification	-2.4	3.1	3.4	24155	400	155	8	5.2	1.8	672|675|2146|3009|3553|3720|5905|79902	BRCA1|BRCA2|EZH2|H1-5|IL1B|JARID2|RANGAP1|NUP85	-1.3
_FINAL	19	GO:1905269	positive regulation of chromatin organization	-2.4	6.1	4.1	24155	103	155	4	2.6	1.3	672|3009|3553|3720	BRCA1|H1-5|IL1B|JARID2	-1.3
_FINAL	19	GO:0046822	regulation of nucleocytoplasmic transport	-2.3	6	4.1	24155	104	155	4	2.6	1.3	580|3553|5905|51512	BARD1|IL1B|RANGAP1|GTSE1	-1.2
_FINAL	19	GO:0008630	intrinsic apoptotic signaling pathway in response to DNA damage	-2.3	6	4.1	24155	104	155	4	2.6	1.3	672|675|6423|79915	BRCA1|BRCA2|SFRP2|ATAD5	-1.2
_FINAL	19	GO:0030593	neutrophil chemotaxis	-2.3	6	4.1	24155	104	155	4	2.6	1.3	2921|3553|3576|6374	CXCL3|IL1B|CXCL8|CXCL5	-1.2
_FINAL	19	GO:0072527	pyrimidine-containing compound metabolic process	-2.3	6	4.1	24155	104	155	4	2.6	1.3	1503|5631|7083|7298	CTPS1|PRPS1|TK1|TYMS	-1.2
_FINAL	19	GO:0051272	positive regulation of cellular component movement	-2.3	2.7	3.3	24155	585	155	10	6.5	2	1012|2246|3553|3569|3576|5641|9585|10253|26271|51512	CDH13|FGF1|IL1B|IL6|CXCL8|LGMN|KIF20B|SPRY2|FBXO5|GTSE1	-1.2
_FINAL	19	GO:0036297	interstrand cross-link repair	-2.3	8.8	4.6	24155	53	155	3	1.9	1.1	5888|10635|29089	RAD51|RAD51AP1|UBE2T	-1.2
_FINAL	19	GO:0060562	epithelial tube morphogenesis	-2.3	3.4	3.5	24155	322	155	7	4.5	1.7	94|1282|2246|4522|6423|9585|10253	ACVRL1|COL4A1|FGF1|MTHFD1|SFRP2|KIF20B|SPRY2	-1.2
_FINAL	19	GO:0032103	positive regulation of response to external stimulus	-2.3	3.4	3.5	24155	323	155	7	4.5	1.7	1012|3553|3569|3576|5603|5641|90865	CDH13|IL1B|IL6|CXCL8|MAPK13|LGMN|IL33	-1.2
_FINAL	19	GO:0071156	regulation of cell cycle arrest	-2.3	5.8	4	24155	108	155	4	2.6	1.3	672|983|6790|51512	BRCA1|CDK1|AURKA|GTSE1	-1.2
_FINAL	19	GO:0042304	regulation of fatty acid biosynthetic process	-2.3	8.5	4.5	24155	55	155	3	1.9	1.1	672|3553|57761	BRCA1|IL1B|TRIB3	-1.2
_FINAL	19	GO:2000242	negative regulation of reproductive process	-2.3	8.5	4.5	24155	55	155	3	1.9	1.1	397|9319|26271	ARHGDIB|TRIP13|FBXO5	-1.2
_FINAL	19	GO:0044380	protein localization to cytoskeleton	-2.3	8.5	4.5	24155	55	155	3	1.9	1.1	6790|9585|54443	AURKA|KIF20B|ANLN	-1.2
_FINAL	19	GO:0040017	positive regulation of locomotion	-2.3	2.6	3.2	24155	598	155	10	6.5	2	1012|2246|3553|3569|3576|5641|9585|10253|26271|51512	CDH13|FGF1|IL1B|IL6|CXCL8|LGMN|KIF20B|SPRY2|FBXO5|GTSE1	-1.2
_FINAL	19	GO:0045926	negative regulation of growth	-2.3	3.8	3.5	24155	249	155	6	3.9	1.5	94|3624|3720|4487|5641|6423	ACVRL1|INHBA|JARID2|MSX1|LGMN|SFRP2	-1.2
_FINAL	19	GO:0006977	DNA damage response, signal transduction by p53 class mediator resulting in cell cycle arrest	-2.3	8.3	4.4	24155	56	155	3	1.9	1.1	983|6790|51512	CDK1|AURKA|GTSE1	-1.2
_FINAL	19	GO:0097190	apoptotic signaling pathway	-2.3	2.6	3.2	24155	602	155	10	6.5	2	672|675|3553|3624|4487|6423|9833|57761|79915|90865	BRCA1|BRCA2|IL1B|INHBA|MSX1|SFRP2|MELK|TRIB3|ATAD5|IL33	-1.2
_FINAL	21	GO:0004672	protein kinase activity	-2.2	2.6	3.2	24155	603	155	10	6.5	2	94|890|983|5603|6790|7443|9088|9212|9833|55872	ACVRL1|CCNA2|CDK1|MAPK13|AURKA|VRK1|PKMYT1|AURKB|MELK|PBK	-1.2
_FINAL	21	GO:0042826	histone deacetylase binding	-2.2	5.6	3.9	24155	111	155	4	2.6	1.3	991|3009|7153|51053	CDC20|H1-5|TOP2A|GMNN	-1.2
_FINAL	19	GO:1902400	intracellular signal transduction involved in G1 DNA damage checkpoint	-2.2	8.2	4.4	24155	57	155	3	1.9	1.1	983|6790|51512	CDK1|AURKA|GTSE1	-1.2
_FINAL	21	GO:0016796	exonuclease activity, active with either ribo- or deoxyribonucleic acids and producing 5'-phosphomon	-2.2	8.2	4.4	24155	57	155	3	1.9	1.1	2237|5393|23404	FEN1|EXOSC9|EXOSC2	-1.2
_FINAL	19	GO:0072431	signal transduction involved in mitotic G1 DNA damage checkpoint	-2.2	8.2	4.4	24155	57	155	3	1.9	1.1	983|6790|51512	CDK1|AURKA|GTSE1	-1.2
_FINAL	19	GO:0006611	protein export from nucleus	-2.2	4.4	3.6	24155	179	155	5	3.2	1.4	580|3553|5905|51512|79902	BARD1|IL1B|RANGAP1|GTSE1|NUP85	-1.1
_FINAL	19	GO:0032722	positive regulation of chemokine production	-2.2	8.1	4.3	24155	58	155	3	1.9	1.1	3553|3569|90865	IL1B|IL6|IL33	-1.1
_FINAL	19	GO:0061900	glial cell activation	-2.2	8.1	4.3	24155	58	155	3	1.9	1.1	3553|3569|90865	IL1B|IL6|IL33	-1.1
_FINAL	19	GO:0043062	extracellular structure organization	-2.2	2.9	3.2	24155	425	155	8	5.2	1.8	1282|3569|4312|4314|6382|6423|8076|8728	COL4A1|IL6|MMP1|MMP3|SDC1|SFRP2|MFAP5|ADAM19	-1.1
_FINAL	19	GO:0008543	fibroblast growth factor receptor signaling pathway	-2.2	5.5	3.8	24155	114	155	4	2.6	1.3	2246|2250|10253|79801	FGF1|FGF5|SPRY2|SHCBP1	-1.1
_FINAL	19	GO:0034968	histone lysine methylation	-2.2	5.5	3.8	24155	114	155	4	2.6	1.3	672|2146|3009|3720	BRCA1|EZH2|H1-5|JARID2	-1.1
_FINAL	19	GO:1902403	signal transduction involved in mitotic DNA integrity checkpoint	-2.2	7.9	4.3	24155	59	155	3	1.9	1.1	983|6790|51512	CDK1|AURKA|GTSE1	-1.1
_FINAL	19	GO:0090307	mitotic spindle assembly	-2.2	7.9	4.3	24155	59	155	3	1.9	1.1	332|991|9212	BIRC5|CDC20|AURKB	-1.1
_FINAL	19	GO:1902402	signal transduction involved in mitotic DNA damage checkpoint	-2.2	7.9	4.3	24155	59	155	3	1.9	1.1	983|6790|51512	CDK1|AURKA|GTSE1	-1.1
_FINAL	19	GO:0072413	signal transduction involved in mitotic cell cycle checkpoint	-2.2	7.9	4.3	24155	59	155	3	1.9	1.1	983|6790|51512	CDK1|AURKA|GTSE1	-1.1
_FINAL	19	GO:0043405	regulation of MAP kinase activity	-2.2	3.2	3.3	24155	341	155	7	4.5	1.7	983|2146|2246|3553|6423|10253|57761	CDK1|EZH2|FGF1|IL1B|SFRP2|SPRY2|TRIB3	-1.1
_FINAL	19	GO:1902808	positive regulation of cell cycle G1/S phase transition	-2.2	7.8	4.2	24155	60	155	3	1.9	1.1	990|2146|8318	CDC6|EZH2|CDC45	-1.1
_FINAL	19	GO:0051310	metaphase plate congression	-2.2	7.8	4.2	24155	60	155	3	1.9	1.1	1063|55165|83540	CENPF|CEP55|NUF2	-1.1
_FINAL	19	GO:0031398	positive regulation of protein ubiquitination	-2.2	5.3	3.8	24155	117	155	4	2.6	1.3	672|991|11065|57761	BRCA1|CDC20|UBE2C|TRIB3	-1.1
_FINAL	19	GO:0072330	monocarboxylic acid biosynthetic process	-2.2	3.2	3.3	24155	344	155	7	4.5	1.7	440|672|2026|3553|57761|79902|80270	ASNS|BRCA1|ENO2|IL1B|TRIB3|NUP85|HSD3B7	-1.1
_FINAL	19	GO:0034504	protein localization to nucleus	-2.2	3.6	3.4	24155	262	155	6	3.9	1.5	580|983|4487|5905|51512|79902	BARD1|CDK1|MSX1|RANGAP1|GTSE1|NUP85	-1.1
_FINAL	21	GO:0031072	heat shock protein binding	-2.1	5.2	3.7	24155	119	155	4	2.6	1.3	983|2246|10953|23234	CDK1|FGF1|TOMM34|DNAJC9	-1.1
_FINAL	19	GO:1990266	neutrophil migration	-2.1	5.2	3.7	24155	119	155	4	2.6	1.3	2921|3553|3576|6374	CXCL3|IL1B|CXCL8|CXCL5	-1.1
_FINAL	19	GO:0006220	pyrimidine nucleotide metabolic process	-2.1	7.5	4.1	24155	62	155	3	1.9	1.1	1503|5631|7298	CTPS1|PRPS1|TYMS	-1.1
_FINAL	19	GO:1905268	negative regulation of chromatin organization	-2.1	7.5	4.1	24155	62	155	3	1.9	1.1	672|3009|3720	BRCA1|H1-5|JARID2	-1.1
_FINAL	19	GO:0043009	chordate embryonic development	-2.1	2.5	3	24155	629	155	10	6.5	2	94|672|675|4487|4522|6423|9585|23764|55723|79682	ACVRL1|BRCA1|BRCA2|MSX1|MTHFD1|SFRP2|KIF20B|MAFF|ASF1B|CENPU	-1.1
_FINAL	19	GO:0006342	chromatin silencing	-2.1	5.2	3.7	24155	121	155	4	2.6	1.3	2146|3009|3070|8318	EZH2|H1-5|HELLS|CDC45	-1
_FINAL	19	GO:0007062	sister chromatid cohesion	-2.1	7.4	4.1	24155	63	155	3	1.9	1.1	991|2237|151246	CDC20|FEN1|SGO2	-1
_FINAL	19	GO:0044819	mitotic G1/S transition checkpoint	-2.1	7.4	4.1	24155	63	155	3	1.9	1.1	983|6790|51512	CDK1|AURKA|GTSE1	-1
_FINAL	19	GO:0031571	mitotic G1 DNA damage checkpoint	-2.1	7.4	4.1	24155	63	155	3	1.9	1.1	983|6790|51512	CDK1|AURKA|GTSE1	-1
_FINAL	19	GO:0007420	brain development	-2.1	2.3	3	24155	734	155	11	7.1	2.1	675|1063|1282|2146|3624|4487|4854|6423|10763|22809|259266	BRCA2|CENPF|COL4A1|EZH2|INHBA|MSX1|NOTCH3|SFRP2|NES|ATF5|ASPM	-1
_FINAL	21	GO:0140101	catalytic activity, acting on a tRNA	-2.1	5.1	3.7	24155	122	155	4	2.6	1.3	4141|4234|10056|10785	MARS1|METTL1|FARSB|WDR4	-1
_FINAL	19	GO:0045927	positive regulation of growth	-2.1	3.5	3.3	24155	270	155	6	3.9	1.5	983|2307|3009|5393|6423|23404	CDK1|FOXS1|H1-5|EXOSC9|SFRP2|EXOSC2	-1
_FINAL	19	GO:0045165	cell fate commitment	-2.1	3.5	3.3	24155	270	155	6	3.9	1.5	182|3569|4854|6423|10253|64641	JAG1|IL6|NOTCH3|SFRP2|SPRY2|EBF2	-1
_FINAL	19	GO:0044783	G1 DNA damage checkpoint	-2.1	7.3	4.1	24155	64	155	3	1.9	1.1	983|6790|51512	CDK1|AURKA|GTSE1	-1
_FINAL	19	GO:0002637	regulation of immunoglobulin production	-2.1	7.3	4.1	24155	64	155	3	1.9	1.1	3569|79915|90865	IL6|ATAD5|IL33	-1
_FINAL	21	GO:0004540	ribonuclease activity	-2.1	5.1	3.6	24155	123	155	4	2.6	1.3	2237|5393|10535|23404	FEN1|EXOSC9|RNASEH2A|EXOSC2	-1
_FINAL	19	GO:0009116	nucleoside metabolic process	-2.1	5.1	3.6	24155	123	155	4	2.6	1.3	1503|4860|5631|7083	CTPS1|PNP|PRPS1|TK1	-1
_FINAL	19	GO:0071621	granulocyte chemotaxis	-2.1	5.1	3.6	24155	123	155	4	2.6	1.3	2921|3553|3576|6374	CXCL3|IL1B|CXCL8|CXCL5	-1
_FINAL	19	GO:0032434	regulation of proteasomal ubiquitin-dependent protein catabolic process	-2.1	5.1	3.6	24155	123	155	4	2.6	1.3	6790|55872|57761|90865	AURKA|PBK|TRIB3|IL33	-1
_FINAL	19	GO:0051168	nuclear export	-2.1	4	3.4	24155	194	155	5	3.2	1.4	580|3553|5905|51512|79902	BARD1|IL1B|RANGAP1|GTSE1|NUP85	-1
_FINAL	19	GO:0014013	regulation of gliogenesis	-2.1	5	3.6	24155	124	155	4	2.6	1.3	983|2146|3553|3569	CDK1|EZH2|IL1B|IL6	-1
_FINAL	19	GO:0031060	regulation of histone methylation	-2.1	7.2	4	24155	65	155	3	1.9	1.1	672|3009|3720	BRCA1|H1-5|JARID2	-1
_FINAL	19	GO:0046651	lymphocyte proliferation	-2.1	3.4	3.2	24155	274	155	6	3.9	1.5	1503|3070|3553|3569|4860|79915	CTPS1|HELLS|IL1B|IL6|PNP|ATAD5	-1
_FINAL	19	GO:2000134	negative regulation of G1/S transition of mitotic cell cycle	-2.1	5	3.6	24155	125	155	4	2.6	1.3	983|2146|6790|51512	CDK1|EZH2|AURKA|GTSE1	-1
_FINAL	19	GO:0061448	connective tissue development	-2.1	3.4	3.2	24155	275	155	6	3.9	1.5	94|4487|6423|7298|25886|64641	ACVRL1|MSX1|SFRP2|TYMS|POC1A|EBF2	-1
_FINAL	21	GO:0042379	chemokine receptor binding	-2.1	7.1	4	24155	66	155	3	1.9	1.1	2921|3576|6374	CXCL3|CXCL8|CXCL5	-1
_FINAL	19	GO:0045667	regulation of osteoblast differentiation	-2	4.9	3.6	24155	126	155	4	2.6	1.3	182|3569|6423|26271	JAG1|IL6|SFRP2|FBXO5	-0.99
_FINAL	19	GO:0032943	mononuclear cell proliferation	-2	3.4	3.2	24155	276	155	6	3.9	1.5	1503|3070|3553|3569|4860|79915	CTPS1|HELLS|IL1B|IL6|PNP|ATAD5	-0.99
_FINAL	19	GO:0009792	embryo development ending in birth or egg hatching	-2	2.4	2.9	24155	646	155	10	6.5	2	94|672|675|4487|4522|6423|9585|23764|55723|79682	ACVRL1|BRCA1|BRCA2|MSX1|MTHFD1|SFRP2|KIF20B|MAFF|ASF1B|CENPU	-0.99
_FINAL	19	GO:0031099	regeneration	-2	3.9	3.3	24155	198	155	5	3.2	1.4	890|983|2146|6790|7298	CCNA2|CDK1|EZH2|AURKA|TYMS	-0.98
_FINAL	19	GO:1901607	alpha-amino acid biosynthetic process	-2	7	3.9	24155	67	155	3	1.9	1.1	440|4522|29968	ASNS|MTHFD1|PSAT1	-0.98
_FINAL	19	GO:0045862	positive regulation of proteolysis	-2	3	3.1	24155	364	155	7	4.5	1.7	3553|5641|6423|6790|26577|57761|90865	IL1B|LGMN|SFRP2|AURKA|PCOLCE2|TRIB3|IL33	-0.98
_FINAL	19	GO:0001822	kidney development	-2	3.4	3.2	24155	279	155	6	3.9	1.5	182|1063|2246|4854|6382|79902	JAG1|CENPF|FGF1|NOTCH3|SDC1|NUP85	-0.97
_FINAL	19	GO:0021872	forebrain generation of neurons	-2	6.9	3.9	24155	68	155	3	1.9	1.1	3624|22809|259266	INHBA|ATF5|ASPM	-0.97
_FINAL	19	GO:0051298	centrosome duplication	-2	6.9	3.9	24155	68	155	3	1.9	1.1	672|675|25886	BRCA1|BRCA2|POC1A	-0.97
_FINAL	19	GO:0018022	peptidyl-lysine methylation	-2	4.8	3.5	24155	129	155	4	2.6	1.3	672|2146|3009|3720	BRCA1|EZH2|H1-5|JARID2	-0.96
_FINAL	19	GO:0006520	cellular amino acid metabolic process	-2	3	3.1	24155	367	155	7	4.5	1.7	440|1503|4141|4522|9945|10056|29968	ASNS|CTPS1|MARS1|MTHFD1|GFPT2|FARSB|PSAT1	-0.96
_FINAL	19	GO:0045596	negative regulation of cell differentiation	-2	2.3	2.8	24155	757	155	11	7.1	2.1	94|182|2146|3553|3569|3624|4487|4854|6423|57761|259266	ACVRL1|JAG1|EZH2|IL1B|IL6|INHBA|MSX1|NOTCH3|SFRP2|TRIB3|ASPM	-0.96
_FINAL	19	GO:0071482	cellular response to light stimulus	-2	4.8	3.5	24155	130	155	4	2.6	1.3	5603|9212|10714|55872	MAPK13|AURKB|POLD3|PBK	-0.95
_FINAL	19	GO:0050671	positive regulation of lymphocyte proliferation	-2	4.8	3.5	24155	130	155	4	2.6	1.3	3553|3569|4860|79915	IL1B|IL6|PNP|ATAD5	-0.95
_FINAL	19	GO:2000243	positive regulation of reproductive process	-2	6.8	3.9	24155	69	155	3	1.9	1.1	3624|4487|6790	INHBA|MSX1|AURKA	-0.95
_FINAL	19	GO:0051865	protein autoubiquitination	-2	6.8	3.9	24155	69	155	3	1.9	1.1	672|29089|29128	BRCA1|UBE2T|UHRF1	-0.95
_FINAL_MCODE_ALL	19	GO:0033260	nuclear DNA replication	-35	140	50	24155	61	50	18	36	6.8	675|2237|3978|4172|4173|4174|4175|4176|5557|5888|5982|5983|5984|5985|8318|10714|23649|54962	BRCA2|FEN1|LIG1|MCM3|MCM4|MCM5|MCM6|MCM7|PRIM1|RAD51|RFC2|RFC3|RFC4|RFC5|CDC45|POLD3|POLA2|TIPIN	-31
_FINAL_MCODE_ALL	19	GO:0044786	cell cycle DNA replication	-33	120	46	24155	72	50	18	36	6.8	675|2237|3978|4172|4173|4174|4175|4176|5557|5888|5982|5983|5984|5985|8318|10714|23649|54962	BRCA2|FEN1|LIG1|MCM3|MCM4|MCM5|MCM6|MCM7|PRIM1|RAD51|RFC2|RFC3|RFC4|RFC5|CDC45|POLD3|POLA2|TIPIN	-30
_FINAL_MCODE_ALL	19	GO:0006260	DNA replication	-33	42	31	24155	276	50	24	48	7.1	580|672|675|983|990|2237|3978|4172|4173|4174|4175|4176|5557|5888|5982|5983|5984|5985|8318|10714|23594|23649|54962|63967	BARD1|BRCA1|BRCA2|CDK1|CDC6|FEN1|LIG1|MCM3|MCM4|MCM5|MCM6|MCM7|PRIM1|RAD51|RFC2|RFC3|RFC4|RFC5|CDC45|POLD3|ORC6|POLA2|TIPIN|CLSPN	-30
_FINAL_MCODE_ALL	19	GO:0006261	DNA-dependent DNA replication	-31	63	35	24155	154	50	20	40	6.9	675|990|2237|3978|4172|4173|4174|4175|4176|5557|5888|5982|5983|5984|5985|8318|10714|23594|23649|54962	BRCA2|CDC6|FEN1|LIG1|MCM3|MCM4|MCM5|MCM6|MCM7|PRIM1|RAD51|RFC2|RFC3|RFC4|RFC5|CDC45|POLD3|ORC6|POLA2|TIPIN	-28
_FINAL_MCODE_ALL	19	GO:0071103	DNA conformation change	-21	27	21	24155	327	50	18	36	6.8	983|4172|4173|4174|4175|4176|5888|5982|5983|5984|5985|7153|8318|55723|64105|64946|79019|79682	CDK1|MCM3|MCM4|MCM5|MCM6|MCM7|RAD51|RFC2|RFC3|RFC4|RFC5|TOP2A|CDC45|ASF1B|CENPK|CENPH|CENPM|CENPU	-18
_FINAL_MCODE_ALL	21	GO:0140097	catalytic activity, acting on DNA	-20	35	23	24155	220	50	16	32	6.6	2237|3978|4172|4173|4174|4175|4176|5888|5982|5983|5984|5985|7153|8318|10714|23649	FEN1|LIG1|MCM3|MCM4|MCM5|MCM6|MCM7|RAD51|RFC2|RFC3|RFC4|RFC5|TOP2A|CDC45|POLD3|POLA2	-18
_FINAL_MCODE_ALL	19	GO:0006270	DNA replication initiation	-19	130	36	24155	37	50	10	20	5.7	990|4172|4173|4174|4175|4176|5557|8318|23594|23649	CDC6|MCM3|MCM4|MCM5|MCM6|MCM7|PRIM1|CDC45|ORC6|POLA2	-16
_FINAL_MCODE_ALL	19	GO:0006281	DNA repair	-18	17	17	24155	553	50	19	38	6.9	580|672|675|983|2237|3978|4172|4173|4174|4175|4176|5888|5982|5983|5984|5985|8318|10714|63967	BARD1|BRCA1|BRCA2|CDK1|FEN1|LIG1|MCM3|MCM4|MCM5|MCM6|MCM7|RAD51|RFC2|RFC3|RFC4|RFC5|CDC45|POLD3|CLSPN	-16
_FINAL_MCODE_ALL	19	GO:0032508	DNA duplex unwinding	-17	53	25	24155	110	50	12	24	6	4172|4173|4174|4175|4176|5888|5982|5983|5984|5985|7153|8318	MCM3|MCM4|MCM5|MCM6|MCM7|RAD51|RFC2|RFC3|RFC4|RFC5|TOP2A|CDC45	-15
_FINAL_MCODE_ALL	19	GO:0032392	DNA geometric change	-17	49	24	24155	119	50	12	24	6	4172|4173|4174|4175|4176|5888|5982|5983|5984|5985|7153|8318	MCM3|MCM4|MCM5|MCM6|MCM7|RAD51|RFC2|RFC3|RFC4|RFC5|TOP2A|CDC45	-14
_FINAL_MCODE_ALL	21	GO:0003678	DNA helicase activity	-17	64	26	24155	83	50	11	22	5.9	4172|4173|4174|4175|4176|5888|5982|5983|5984|5985|8318	MCM3|MCM4|MCM5|MCM6|MCM7|RAD51|RFC2|RFC3|RFC4|RFC5|CDC45	-14
_FINAL_MCODE_ALL	19	GO:0006271	DNA strand elongation involved in DNA replication	-17	190	39	24155	20	50	8	16	5.2	2237|3978|4172|4173|4176|5983|5984|10714	FEN1|LIG1|MCM3|MCM4|MCM7|RFC3|RFC4|POLD3	-14
_FINAL_MCODE_ALL	21	GO:0017116	single-stranded DNA-dependent ATP-dependent DNA helicase activity	-17	190	39	24155	20	50	8	16	5.2	4174|4175|4176|5888|5982|5983|5984|5985	MCM5|MCM6|MCM7|RAD51|RFC2|RFC3|RFC4|RFC5	-14
_FINAL_MCODE_ALL	21	GO:0043142	single-stranded DNA-dependent ATPase activity	-17	190	39	24155	20	50	8	16	5.2	4174|4175|4176|5888|5982|5983|5984|5985	MCM5|MCM6|MCM7|RAD51|RFC2|RFC3|RFC4|RFC5	-14
_FINAL_MCODE_ALL	21	GO:0008026	ATP-dependent helicase activity	-16	180	38	24155	21	50	8	16	5.2	4174|4175|4176|5888|5982|5983|5984|5985	MCM5|MCM6|MCM7|RAD51|RFC2|RFC3|RFC4|RFC5	-14
_FINAL_MCODE_ALL	21	GO:0070035	purine NTP-dependent helicase activity	-16	180	38	24155	21	50	8	16	5.2	4174|4175|4176|5888|5982|5983|5984|5985	MCM5|MCM6|MCM7|RAD51|RFC2|RFC3|RFC4|RFC5	-14
_FINAL_MCODE_ALL	21	GO:0004003	ATP-dependent DNA helicase activity	-16	180	38	24155	21	50	8	16	5.2	4174|4175|4176|5888|5982|5983|5984|5985	MCM5|MCM6|MCM7|RAD51|RFC2|RFC3|RFC4|RFC5	-14
_FINAL_MCODE_ALL	19	GO:0051301	cell division	-16	15	15	24155	598	50	18	36	6.8	332|675|983|990|991|1063|3978|4085|7153|9212|11130|23594|54962|55055|57405|79980|83540|151246	BIRC5|BRCA2|CDK1|CDC6|CDC20|CENPF|LIG1|MAD2L1|TOP2A|AURKB|ZWINT|ORC6|TIPIN|ZWILCH|SPC25|DSN1|NUF2|SGO2	-14
_FINAL_MCODE_ALL	19	GO:0007059	chromosome segregation	-16	22	18	24155	324	50	15	30	6.5	332|672|990|991|1063|2237|4085|7153|9212|11130|57405|64105|79980|83540|151246	BIRC5|BRCA1|CDC6|CDC20|CENPF|FEN1|MAD2L1|TOP2A|AURKB|ZWINT|SPC25|CENPK|DSN1|NUF2|SGO2	-14
_FINAL_MCODE_ALL	21	GO:0003688	DNA replication origin binding	-16	160	36	24155	24	50	8	16	5.2	990|4172|4173|4174|4175|4176|8318|23594	CDC6|MCM3|MCM4|MCM5|MCM6|MCM7|CDC45|ORC6	-14
_FINAL_MCODE_ALL	19	GO:0044770	cell cycle phase transition	-16	14	15	24155	631	50	18	36	6.8	672|983|990|991|1063|4085|4172|4173|4174|4175|4176|5557|8318|9212|23594|23649|54962|63967	BRCA1|CDK1|CDC6|CDC20|CENPF|MAD2L1|MCM3|MCM4|MCM5|MCM6|MCM7|PRIM1|CDC45|AURKB|ORC6|POLA2|TIPIN|CLSPN	-13
_FINAL_MCODE_ALL	19	GO:0022616	DNA strand elongation	-15	140	34	24155	27	50	8	16	5.2	2237|3978|4172|4173|4176|5983|5984|10714	FEN1|LIG1|MCM3|MCM4|MCM7|RFC3|RFC4|POLD3	-13
_FINAL_MCODE_ALL	19	GO:0032201	telomere maintenance via semi-conservative replication	-15	140	34	24155	27	50	8	16	5.2	2237|5557|5982|5983|5984|5985|10714|23649	FEN1|PRIM1|RFC2|RFC3|RFC4|RFC5|POLD3|POLA2	-13
_FINAL_MCODE_ALL	19	GO:0000075	cell cycle checkpoint	-15	29	19	24155	216	50	13	26	6.2	672|983|990|991|1063|4085|7153|8318|9212|11130|54962|55055|63967	BRCA1|CDK1|CDC6|CDC20|CENPF|MAD2L1|TOP2A|CDC45|AURKB|ZWINT|TIPIN|ZWILCH|CLSPN	-13
_FINAL_MCODE_ALL	19	GO:1902969	mitotic DNA replication	-15	230	40	24155	15	50	7	14	4.9	675|3978|4172|4173|4175|5888|8318	BRCA2|LIG1|MCM3|MCM4|MCM6|RAD51|CDC45	-13
_FINAL_MCODE_ALL	19	GO:0007093	mitotic cell cycle checkpoint	-15	35	20	24155	165	50	12	24	6	672|983|990|991|1063|4085|7153|9212|11130|54962|55055|63967	BRCA1|CDK1|CDC6|CDC20|CENPF|MAD2L1|TOP2A|AURKB|ZWINT|TIPIN|ZWILCH|CLSPN	-13
_FINAL_MCODE_ALL	19	GO:0044772	mitotic cell cycle phase transition	-15	14	14	24155	588	50	17	34	6.7	672|983|990|991|1063|4085|4172|4173|4174|4175|4176|5557|8318|9212|23594|23649|63967	BRCA1|CDK1|CDC6|CDC20|CENPF|MAD2L1|MCM3|MCM4|MCM5|MCM6|MCM7|PRIM1|CDC45|AURKB|ORC6|POLA2|CLSPN	-13
_FINAL_MCODE_ALL	19	GO:0065004	protein-DNA complex assembly	-15	25	18	24155	248	50	13	26	6.2	1063|4172|4173|4174|4175|4176|5888|8318|55723|64105|64946|79019|79682	CENPF|MCM3|MCM4|MCM5|MCM6|MCM7|RAD51|CDC45|ASF1B|CENPK|CENPH|CENPM|CENPU	-12
_FINAL_MCODE_ALL	19	GO:0000819	sister chromatid segregation	-14	30	18	24155	192	50	12	24	6	990|991|1063|2237|4085|7153|9212|11130|64105|79980|83540|151246	CDC6|CDC20|CENPF|FEN1|MAD2L1|TOP2A|AURKB|ZWINT|CENPK|DSN1|NUF2|SGO2	-12
_FINAL_MCODE_ALL	19	GO:0071824	protein-DNA complex subunit organization	-14	22	16	24155	288	50	13	26	6.2	1063|4172|4173|4174|4175|4176|5888|8318|55723|64105|64946|79019|79682	CENPF|MCM3|MCM4|MCM5|MCM6|MCM7|RAD51|CDC45|ASF1B|CENPK|CENPH|CENPM|CENPU	-12
_FINAL_MCODE_ALL	21	GO:0008094	DNA-dependent ATPase activity	-14	62	23	24155	70	50	9	18	5.4	4174|4175|4176|5888|5982|5983|5984|5985|7153	MCM5|MCM6|MCM7|RAD51|RFC2|RFC3|RFC4|RFC5|TOP2A	-12
_FINAL_MCODE_ALL	19	GO:0000723	telomere maintenance	-14	33	18	24155	162	50	11	22	5.9	675|2237|5557|5888|5982|5983|5984|5985|9212|10714|23649	BRCA2|FEN1|PRIM1|RAD51|RFC2|RFC3|RFC4|RFC5|AURKB|POLD3|POLA2	-12
_FINAL_MCODE_ALL	19	GO:0000727	double-strand break repair via break-induced replication	-14	260	40	24155	11	50	6	12	4.6	4172|4173|4174|4175|4176|8318	MCM3|MCM4|MCM5|MCM6|MCM7|CDC45	-12
_FINAL_MCODE_ALL	21	GO:0004386	helicase activity	-13	32	18	24155	165	50	11	22	5.9	4172|4173|4174|4175|4176|5888|5982|5983|5984|5985|8318	MCM3|MCM4|MCM5|MCM6|MCM7|RAD51|RFC2|RFC3|RFC4|RFC5|CDC45	-11
_FINAL_MCODE_ALL	19	GO:0032200	telomere organization	-13	30	18	24155	175	50	11	22	5.9	675|2237|5557|5888|5982|5983|5984|5985|9212|10714|23649	BRCA2|FEN1|PRIM1|RAD51|RFC2|RFC3|RFC4|RFC5|AURKB|POLD3|POLA2	-11
_FINAL_MCODE_ALL	19	GO:0000280	nuclear division	-13	16	14	24155	411	50	14	28	6.3	332|675|990|991|1063|4085|5888|7153|9212|11130|64105|79980|83540|151246	BIRC5|BRCA2|CDC6|CDC20|CENPF|MAD2L1|RAD51|TOP2A|AURKB|ZWINT|CENPK|DSN1|NUF2|SGO2	-11
_FINAL_MCODE_ALL	19	GO:0000724	double-strand break repair via homologous recombination	-13	36	19	24155	134	50	10	20	5.7	672|675|2237|4172|4173|4174|4175|4176|5888|8318	BRCA1|BRCA2|FEN1|MCM3|MCM4|MCM5|MCM6|MCM7|RAD51|CDC45	-11
_FINAL_MCODE_ALL	19	GO:0000725	recombinational repair	-13	36	18	24155	135	50	10	20	5.7	672|675|2237|4172|4173|4174|4175|4176|5888|8318	BRCA1|BRCA2|FEN1|MCM3|MCM4|MCM5|MCM6|MCM7|RAD51|CDC45	-11
_FINAL_MCODE_ALL	19	GO:0098813	nuclear chromosome segregation	-13	22	16	24155	265	50	12	24	6	990|991|1063|2237|4085|7153|9212|11130|64105|79980|83540|151246	CDC6|CDC20|CENPF|FEN1|MAD2L1|TOP2A|AURKB|ZWINT|CENPK|DSN1|NUF2|SGO2	-11
_FINAL_MCODE_ALL	19	GO:0048285	organelle fission	-13	15	14	24155	453	50	14	28	6.3	332|675|990|991|1063|4085|5888|7153|9212|11130|64105|79980|83540|151246	BIRC5|BRCA2|CDC6|CDC20|CENPF|MAD2L1|RAD51|TOP2A|AURKB|ZWINT|CENPK|DSN1|NUF2|SGO2	-11
_FINAL_MCODE_ALL	19	GO:0006267	pre-replicative complex assembly involved in nuclear cell cycle DNA replication	-12	350	41	24155	7	50	5	10	4.2	4172|4173|4174|4175|4176	MCM3|MCM4|MCM5|MCM6|MCM7	-10
_FINAL_MCODE_ALL	19	GO:1902299	pre-replicative complex assembly involved in cell cycle DNA replication	-12	350	41	24155	7	50	5	10	4.2	4172|4173|4174|4175|4176	MCM3|MCM4|MCM5|MCM6|MCM7	-10
_FINAL_MCODE_ALL	19	GO:0036388	pre-replicative complex assembly	-12	350	41	24155	7	50	5	10	4.2	4172|4173|4174|4175|4176	MCM3|MCM4|MCM5|MCM6|MCM7	-10
_FINAL_MCODE_ALL	19	GO:0006310	DNA recombination	-12	20	15	24155	293	50	12	24	6	672|675|2237|3978|4172|4173|4174|4175|4176|5888|7153|8318	BRCA1|BRCA2|FEN1|LIG1|MCM3|MCM4|MCM5|MCM6|MCM7|RAD51|TOP2A|CDC45	-10
_FINAL_MCODE_ALL	21	GO:0003697	single-stranded DNA binding	-12	38	18	24155	114	50	9	18	5.4	675|4172|4173|4174|4175|4176|5557|5888|8318	BRCA2|MCM3|MCM4|MCM5|MCM6|MCM7|PRIM1|RAD51|CDC45	-9.9
_FINAL_MCODE_ALL	19	GO:0045786	negative regulation of cell cycle	-12	11	12	24155	642	50	15	30	6.5	580|672|983|990|991|1063|4085|5888|7153|8318|9212|11130|54962|55055|63967	BARD1|BRCA1|CDK1|CDC6|CDC20|CENPF|MAD2L1|RAD51|TOP2A|CDC45|AURKB|ZWINT|TIPIN|ZWILCH|CLSPN	-9.8
_FINAL_MCODE_ALL	19	GO:0006302	double-strand break repair	-12	21	15	24155	248	50	11	22	5.9	580|672|675|2237|4172|4173|4174|4175|4176|5888|8318	BARD1|BRCA1|BRCA2|FEN1|MCM3|MCM4|MCM5|MCM6|MCM7|RAD51|CDC45	-9.7
_FINAL_MCODE_ALL	19	GO:0045930	negative regulation of mitotic cell cycle	-11	17	14	24155	338	50	12	24	6	672|983|990|991|1063|4085|7153|9212|11130|54962|55055|63967	BRCA1|CDK1|CDC6|CDC20|CENPF|MAD2L1|TOP2A|AURKB|ZWINT|TIPIN|ZWILCH|CLSPN	-9.6
_FINAL_MCODE_ALL	19	GO:0006297	nucleotide-excision repair, DNA gap filling	-11	120	27	24155	24	50	6	12	4.6	3978|5982|5983|5984|5985|10714	LIG1|RFC2|RFC3|RFC4|RFC5|POLD3	-9.3
_FINAL_MCODE_ALL	19	GO:0000082	G1/S transition of mitotic cell cycle	-11	19	14	24155	279	50	11	22	5.9	983|990|4172|4173|4174|4175|4176|5557|8318|23594|23649	CDK1|CDC6|MCM3|MCM4|MCM5|MCM6|MCM7|PRIM1|CDC45|ORC6|POLA2	-9.2
_FINAL_MCODE_ALL	19	GO:0044843	cell cycle G1/S phase transition	-11	18	13	24155	298	50	11	22	5.9	983|990|4172|4173|4174|4175|4176|5557|8318|23594|23649	CDK1|CDC6|MCM3|MCM4|MCM5|MCM6|MCM7|PRIM1|CDC45|ORC6|POLA2	-8.9
_FINAL_MCODE_ALL	19	GO:0000070	mitotic sister chromatid segregation	-11	28	15	24155	154	50	9	18	5.4	990|991|1063|4085|9212|11130|64105|79980|83540	CDC6|CDC20|CENPF|MAD2L1|AURKB|ZWINT|CENPK|DSN1|NUF2	-8.8
_FINAL_MCODE_ALL	19	GO:0007346	regulation of mitotic cell cycle	-10	10	11	24155	661	50	14	28	6.3	672|675|983|990|991|1063|4085|7153|8318|9212|11130|54962|55055|63967	BRCA1|BRCA2|CDK1|CDC6|CDC20|CENPF|MAD2L1|TOP2A|CDC45|AURKB|ZWINT|TIPIN|ZWILCH|CLSPN	-8.6
_FINAL_MCODE_ALL	19	GO:0006275	regulation of DNA replication	-10	36	17	24155	108	50	8	16	5.2	675|983|990|5982|5983|5984|5985|54962	BRCA2|CDK1|CDC6|RFC2|RFC3|RFC4|RFC5|TIPIN	-8.5
_FINAL_MCODE_ALL	19	GO:0060249	anatomical structure homeostasis	-10	13	12	24155	437	50	12	24	6	580|675|2237|5557|5888|5982|5983|5984|5985|9212|10714|23649	BARD1|BRCA2|FEN1|PRIM1|RAD51|RFC2|RFC3|RFC4|RFC5|AURKB|POLD3|POLA2	-8.4
_FINAL_MCODE_ALL	19	GO:0140014	mitotic nuclear division	-9.8	18	13	24155	268	50	10	20	5.7	332|990|991|1063|4085|9212|11130|64105|79980|83540	BIRC5|CDC6|CDC20|CENPF|MAD2L1|AURKB|ZWINT|CENPK|DSN1|NUF2	-8
_FINAL_MCODE_ALL	19	GO:0071897	DNA biosynthetic process	-9.5	22	13	24155	200	50	9	18	5.4	1063|3978|5982|5983|5984|5985|9212|10714|23649	CENPF|LIG1|RFC2|RFC3|RFC4|RFC5|AURKB|POLD3|POLA2	-7.8
_FINAL_MCODE_ALL	19	GO:1900264	positive regulation of DNA-directed DNA polymerase activity	-9.2	280	33	24155	7	50	4	8	3.8	5982|5983|5984|5985	RFC2|RFC3|RFC4|RFC5	-7.5
_FINAL_MCODE_ALL	19	GO:1900262	regulation of DNA-directed DNA polymerase activity	-9.2	280	33	24155	7	50	4	8	3.8	5982|5983|5984|5985	RFC2|RFC3|RFC4|RFC5	-7.5
_FINAL_MCODE_ALL	19	GO:0051052	regulation of DNA metabolic process	-9	12	11	24155	431	50	11	22	5.9	672|675|983|990|5888|5982|5983|5984|5985|9212|54962	BRCA1|BRCA2|CDK1|CDC6|RAD51|RFC2|RFC3|RFC4|RFC5|AURKB|TIPIN	-7.3
_FINAL_MCODE_ALL	19	GO:0006301	postreplication repair	-9	56	18	24155	52	50	6	12	4.6	672|5982|5983|5984|5985|10714	BRCA1|RFC2|RFC3|RFC4|RFC5|POLD3	-7.3
_FINAL_MCODE_ALL	19	GO:0090329	regulation of DNA-dependent DNA replication	-8.9	54	18	24155	54	50	6	12	4.6	675|5982|5983|5984|5985|54962	BRCA2|RFC2|RFC3|RFC4|RFC5|TIPIN	-7.2
_FINAL_MCODE_ALL	21	GO:0033170	protein-DNA loading ATPase activity	-8.7	210	29	24155	9	50	4	8	3.8	5982|5983|5984|5985	RFC2|RFC3|RFC4|RFC5	-7
_FINAL_MCODE_ALL	21	GO:0003689	DNA clamp loader activity	-8.7	210	29	24155	9	50	4	8	3.8	5982|5983|5984|5985	RFC2|RFC3|RFC4|RFC5	-7
_FINAL_MCODE_ALL	19	GO:0006289	nucleotide-excision repair	-8.5	30	14	24155	111	50	7	14	4.9	675|3978|5982|5983|5984|5985|10714	BRCA2|LIG1|RFC2|RFC3|RFC4|RFC5|POLD3	-6.9
_FINAL_MCODE_ALL	19	GO:0072331	signal transduction by p53 class mediator	-8.4	16	11	24155	268	50	9	18	5.4	580|672|675|983|5982|5983|5984|5985|9212	BARD1|BRCA1|BRCA2|CDK1|RFC2|RFC3|RFC4|RFC5|AURKB	-6.8
_FINAL_MCODE_ALL	19	GO:0010564	regulation of cell cycle process	-8.3	8	9.1	24155	789	50	13	26	6.2	672|675|983|990|991|1063|2237|4085|5888|8318|9212|54962|63967	BRCA1|BRCA2|CDK1|CDC6|CDC20|CENPF|FEN1|MAD2L1|RAD51|CDC45|AURKB|TIPIN|CLSPN	-6.7
_FINAL_MCODE_ALL	21	GO:0042623	ATPase activity, coupled	-8.2	15	11	24155	285	50	9	18	5.4	4174|4175|4176|5888|5982|5983|5984|5985|7153	MCM5|MCM6|MCM7|RAD51|RFC2|RFC3|RFC4|RFC5|TOP2A	-6.6
_FINAL_MCODE_ALL	19	GO:0006283	transcription-coupled nucleotide-excision repair	-8.1	40	15	24155	73	50	6	12	4.6	3978|5982|5983|5984|5985|10714	LIG1|RFC2|RFC3|RFC4|RFC5|POLD3	-6.4
_FINAL_MCODE_ALL	19	GO:1902850	microtubule cytoskeleton organization involved in mitosis	-7.9	25	13	24155	134	50	7	14	4.9	332|991|4085|9212|10253|57405|83540	BIRC5|CDC20|MAD2L1|AURKB|SPRY2|SPC25|NUF2	-6.3
_FINAL_MCODE_ALL	19	GO:0006296	nucleotide-excision repair, DNA incision, 5'-to lesion	-7.9	65	18	24155	37	50	5	10	4.2	5982|5983|5984|5985|10714	RFC2|RFC3|RFC4|RFC5|POLD3	-6.3
_FINAL_MCODE_ALL	19	GO:0033045	regulation of sister chromatid segregation	-7.8	36	14	24155	80	50	6	12	4.6	990|991|1063|2237|4085|9212	CDC6|CDC20|CENPF|FEN1|MAD2L1|AURKB	-6.2
_FINAL_MCODE_ALL	19	GO:0006268	DNA unwinding involved in DNA replication	-7.8	140	23	24155	14	50	4	8	3.8	4173|4175|4176|5888	MCM4|MCM6|MCM7|RAD51	-6.2
_FINAL_MCODE_ALL	19	GO:0033683	nucleotide-excision repair, DNA incision	-7.8	62	17	24155	39	50	5	10	4.2	5982|5983|5984|5985|10714	RFC2|RFC3|RFC4|RFC5|POLD3	-6.2
_FINAL_MCODE_ALL	19	GO:0042769	DNA damage response, detection of DNA damage	-7.8	62	17	24155	39	50	5	10	4.2	5982|5983|5984|5985|10714	RFC2|RFC3|RFC4|RFC5|POLD3	-6.2
_FINAL_MCODE_ALL	19	GO:0051054	positive regulation of DNA metabolic process	-7.7	17	11	24155	228	50	8	16	5.2	672|983|5888|5982|5983|5984|5985|9212	BRCA1|CDK1|RAD51|RFC2|RFC3|RFC4|RFC5|AURKB	-6.1
_FINAL_MCODE_ALL	19	GO:0019985	translesion synthesis	-7.7	59	17	24155	41	50	5	10	4.2	5982|5983|5984|5985|10714	RFC2|RFC3|RFC4|RFC5|POLD3	-6.1
_FINAL_MCODE_ALL	19	GO:0000076	DNA replication checkpoint	-7.5	120	22	24155	16	50	4	8	3.8	990|8318|54962|63967	CDC6|CDC45|TIPIN|CLSPN	-6
_FINAL_MCODE_ALL	19	GO:0051304	chromosome separation	-7.5	32	14	24155	90	50	6	12	4.6	990|991|1063|4085|7153|9212	CDC6|CDC20|CENPF|MAD2L1|TOP2A|AURKB	-5.9
_FINAL_MCODE_ALL	19	GO:0033044	regulation of chromosome organization	-7.5	13	9.9	24155	345	50	9	18	5.4	672|990|991|1063|2237|4085|7153|8318|9212	BRCA1|CDC6|CDC20|CENPF|FEN1|MAD2L1|TOP2A|CDC45|AURKB	-5.9
_FINAL_MCODE_ALL	19	GO:0031570	DNA integrity checkpoint	-7.5	22	12	24155	157	50	7	14	4.9	672|983|990|7153|8318|54962|63967	BRCA1|CDK1|CDC6|TOP2A|CDC45|TIPIN|CLSPN	-5.9
_FINAL_MCODE_ALL	19	GO:1901991	negative regulation of mitotic cell cycle phase transition	-7.4	16	11	24155	248	50	8	16	5.2	672|983|990|991|1063|4085|9212|63967	BRCA1|CDK1|CDC6|CDC20|CENPF|MAD2L1|AURKB|CLSPN	-5.8
_FINAL_MCODE_ALL	19	GO:0010948	negative regulation of cell cycle process	-7.3	12	9.6	24155	361	50	9	18	5.4	672|983|990|991|1063|4085|5888|9212|63967	BRCA1|CDK1|CDC6|CDC20|CENPF|MAD2L1|RAD51|AURKB|CLSPN	-5.8
_FINAL_MCODE_ALL	19	GO:0000731	DNA synthesis involved in DNA repair	-7.2	47	15	24155	51	50	5	10	4.2	5982|5983|5984|5985|10714	RFC2|RFC3|RFC4|RFC5|POLD3	-5.6
_FINAL_MCODE_ALL	19	GO:0030071	regulation of mitotic metaphase/anaphase transition	-7.2	47	15	24155	51	50	5	10	4.2	990|991|1063|4085|9212	CDC6|CDC20|CENPF|MAD2L1|AURKB	-5.6
_FINAL_MCODE_ALL	19	GO:0051983	regulation of chromosome segregation	-7.1	28	13	24155	103	50	6	12	4.6	990|991|1063|2237|4085|9212	CDC6|CDC20|CENPF|FEN1|MAD2L1|AURKB	-5.6
_FINAL_MCODE_ALL	19	GO:1901988	negative regulation of cell cycle phase transition	-7.1	14	10	24155	267	50	8	16	5.2	672|983|990|991|1063|4085|9212|63967	BRCA1|CDK1|CDC6|CDC20|CENPF|MAD2L1|AURKB|CLSPN	-5.6
_FINAL_MCODE_ALL	19	GO:0042276	error-prone translesion synthesis	-7.1	97	19	24155	20	50	4	8	3.8	5982|5983|5984|5985	RFC2|RFC3|RFC4|RFC5	-5.6
_FINAL_MCODE_ALL	21	GO:0043138	3'-5' DNA helicase activity	-7.1	97	19	24155	20	50	4	8	3.8	4174|4175|4176|8318	MCM5|MCM6|MCM7|CDC45	-5.6
_FINAL_MCODE_ALL	19	GO:0070987	error-free translesion synthesis	-7.1	97	19	24155	20	50	4	8	3.8	5982|5983|5984|5985	RFC2|RFC3|RFC4|RFC5	-5.6
_FINAL_MCODE_ALL	19	GO:1902099	regulation of metaphase/anaphase transition of cell cycle	-7.1	46	15	24155	53	50	5	10	4.2	990|991|1063|4085|9212	CDC6|CDC20|CENPF|MAD2L1|AURKB	-5.6
_FINAL_MCODE_ALL	19	GO:1901796	regulation of signal transduction by p53 class mediator	-7.1	19	11	24155	180	50	7	14	4.9	580|672|5982|5983|5984|5985|9212	BARD1|BRCA1|RFC2|RFC3|RFC4|RFC5|AURKB	-5.6
_FINAL_MCODE_ALL	19	GO:0006336	DNA replication-independent nucleosome assembly	-7	45	15	24155	54	50	5	10	4.2	55723|64105|64946|79019|79682	ASF1B|CENPK|CENPH|CENPM|CENPU	-5.5
_FINAL_MCODE_ALL	19	GO:0007091	metaphase/anaphase transition of mitotic cell cycle	-7	45	15	24155	54	50	5	10	4.2	990|991|1063|4085|9212	CDC6|CDC20|CENPF|MAD2L1|AURKB	-5.5
_FINAL_MCODE_ALL	19	GO:0051383	kinetochore organization	-7	92	19	24155	21	50	4	8	3.8	1063|64105|64946|83540	CENPF|CENPK|CENPH|NUF2	-5.5
_FINAL_MCODE_ALL	21	GO:0016887	ATPase activity	-7	11	9.2	24155	390	50	9	18	5.4	4174|4175|4176|5888|5982|5983|5984|5985|7153	MCM5|MCM6|MCM7|RAD51|RFC2|RFC3|RFC4|RFC5|TOP2A	-5.5
_FINAL_MCODE_ALL	19	GO:0034724	DNA replication-independent nucleosome organization	-7	44	15	24155	55	50	5	10	4.2	55723|64105|64946|79019|79682	ASF1B|CENPK|CENPH|CENPM|CENPU	-5.5
_FINAL_MCODE_ALL	19	GO:0044784	metaphase/anaphase transition of cell cycle	-7	43	14	24155	56	50	5	10	4.2	990|991|1063|4085|9212	CDC6|CDC20|CENPF|MAD2L1|AURKB	-5.5
_FINAL_MCODE_ALL	19	GO:0034508	centromere complex assembly	-7	43	14	24155	56	50	5	10	4.2	1063|64105|64946|79019|79682	CENPF|CENPK|CENPH|CENPM|CENPU	-5.5
_FINAL_MCODE_ALL	19	GO:0010965	regulation of mitotic sister chromatid separation	-6.9	42	14	24155	57	50	5	10	4.2	990|991|1063|4085|9212	CDC6|CDC20|CENPF|MAD2L1|AURKB	-5.4
_FINAL_MCODE_ALL	19	GO:0051306	mitotic sister chromatid separation	-6.8	40	14	24155	60	50	5	10	4.2	990|991|1063|4085|9212	CDC6|CDC20|CENPF|MAD2L1|AURKB	-5.3
_FINAL_MCODE_ALL	19	GO:1905818	regulation of chromosome separation	-6.7	39	14	24155	62	50	5	10	4.2	990|991|1063|4085|9212	CDC6|CDC20|CENPF|MAD2L1|AURKB	-5.3
_FINAL_MCODE_ALL	19	GO:0000226	microtubule cytoskeleton organization	-6.7	8.6	8.3	24155	564	50	10	20	5.7	332|672|675|983|991|4085|9212|10253|57405|83540	BIRC5|BRCA1|BRCA2|CDK1|CDC20|MAD2L1|AURKB|SPRY2|SPC25|NUF2	-5.2
_FINAL_MCODE_ALL	19	GO:0006323	DNA packaging	-6.6	16	10	24155	210	50	7	14	4.9	983|7153|55723|64105|64946|79019|79682	CDK1|TOP2A|ASF1B|CENPK|CENPH|CENPM|CENPU	-5.1
_FINAL_MCODE_ALL	19	GO:2000573	positive regulation of DNA biosynthetic process	-6.6	36	13	24155	67	50	5	10	4.2	5982|5983|5984|5985|9212	RFC2|RFC3|RFC4|RFC5|AURKB	-5.1
_FINAL_MCODE_ALL	19	GO:1901990	regulation of mitotic cell cycle phase transition	-6.5	9.8	8.5	24155	444	50	9	18	5.4	672|983|990|991|1063|4085|8318|9212|63967	BRCA1|CDK1|CDC6|CDC20|CENPF|MAD2L1|CDC45|AURKB|CLSPN	-5.1
_FINAL_MCODE_ALL	19	GO:0033047	regulation of mitotic sister chromatid segregation	-6.5	36	13	24155	68	50	5	10	4.2	990|991|1063|4085|9212	CDC6|CDC20|CENPF|MAD2L1|AURKB	-5.1
_FINAL_MCODE_ALL	19	GO:0044818	mitotic G2/M transition checkpoint	-6.4	64	16	24155	30	50	4	8	3.8	672|983|990|63967	BRCA1|CDK1|CDC6|CLSPN	-4.9
_FINAL_MCODE_ALL	19	GO:1901987	regulation of cell cycle phase transition	-6.3	9.1	8.1	24155	480	50	9	18	5.4	672|983|990|991|1063|4085|8318|9212|63967	BRCA1|CDK1|CDC6|CDC20|CENPF|MAD2L1|CDC45|AURKB|CLSPN	-4.8
_FINAL_MCODE_ALL	19	GO:2001251	negative regulation of chromosome organization	-6.3	20	10	24155	146	50	6	12	4.6	672|991|1063|4085|7153|9212	BRCA1|CDC20|CENPF|MAD2L1|TOP2A|AURKB	-4.8
_FINAL_MCODE_ALL	19	GO:0007094	mitotic spindle assembly checkpoint	-6.1	57	15	24155	34	50	4	8	3.8	991|1063|4085|9212	CDC20|CENPF|MAD2L1|AURKB	-4.7
_FINAL_MCODE_ALL	19	GO:0031577	spindle checkpoint	-6.1	57	15	24155	34	50	4	8	3.8	991|1063|4085|9212	CDC20|CENPF|MAD2L1|AURKB	-4.7
_FINAL_MCODE_ALL	19	GO:0071173	spindle assembly checkpoint	-6.1	57	15	24155	34	50	4	8	3.8	991|1063|4085|9212	CDC20|CENPF|MAD2L1|AURKB	-4.7
_FINAL_MCODE_ALL	19	GO:0071174	mitotic spindle checkpoint	-6.1	57	15	24155	34	50	4	8	3.8	991|1063|4085|9212	CDC20|CENPF|MAD2L1|AURKB	-4.7
_FINAL_MCODE_ALL	19	GO:0051347	positive regulation of transferase activity	-6.1	7.4	7.6	24155	651	50	10	20	5.7	983|990|991|5982|5983|5984|5985|9212|10253|63967	CDK1|CDC6|CDC20|RFC2|RFC3|RFC4|RFC5|AURKB|SPRY2|CLSPN	-4.7
_FINAL_MCODE_ALL	19	GO:0045841	negative regulation of mitotic metaphase/anaphase transition	-6	54	14	24155	36	50	4	8	3.8	991|1063|4085|9212	CDC20|CENPF|MAD2L1|AURKB	-4.6
_FINAL_MCODE_ALL	19	GO:1902100	negative regulation of metaphase/anaphase transition of cell cycle	-6	52	14	24155	37	50	4	8	3.8	991|1063|4085|9212	CDC20|CENPF|MAD2L1|AURKB	-4.6
_FINAL_MCODE_ALL	19	GO:0045787	positive regulation of cell cycle	-5.9	9.9	8.1	24155	389	50	8	16	5.2	672|675|983|990|2237|4085|8318|9212	BRCA1|BRCA2|CDK1|CDC6|FEN1|MAD2L1|CDC45|AURKB	-4.5
_FINAL_MCODE_ALL	19	GO:2000816	negative regulation of mitotic sister chromatid separation	-5.9	50	14	24155	39	50	4	8	3.8	991|1063|4085|9212	CDC20|CENPF|MAD2L1|AURKB	-4.5
_FINAL_MCODE_ALL	19	GO:0010972	negative regulation of G2/M transition of mitotic cell cycle	-5.9	26	11	24155	93	50	5	10	4.2	672|983|990|9212|63967	BRCA1|CDK1|CDC6|AURKB|CLSPN	-4.5
_FINAL_MCODE_ALL	19	GO:1905819	negative regulation of chromosome separation	-5.9	48	14	24155	40	50	4	8	3.8	991|1063|4085|9212	CDC20|CENPF|MAD2L1|AURKB	-4.5
_FINAL_MCODE_ALL	19	GO:0140013	meiotic nuclear division	-5.8	17	9.5	24155	172	50	6	12	4.6	675|991|5888|7153|83540|151246	BRCA2|CDC20|RAD51|TOP2A|NUF2|SGO2	-4.4
_FINAL_MCODE_ALL	19	GO:0033048	negative regulation of mitotic sister chromatid segregation	-5.8	46	13	24155	42	50	4	8	3.8	991|1063|4085|9212	CDC20|CENPF|MAD2L1|AURKB	-4.4
_FINAL_MCODE_ALL	19	GO:0061641	CENP-A containing chromatin organization	-5.7	44	13	24155	44	50	4	8	3.8	64105|64946|79019|79682	CENPK|CENPH|CENPM|CENPU	-4.3
_FINAL_MCODE_ALL	19	GO:0034080	CENP-A containing nucleosome assembly	-5.7	44	13	24155	44	50	4	8	3.8	64105|64946|79019|79682	CENPK|CENPH|CENPM|CENPU	-4.3
_FINAL_MCODE_ALL	19	GO:0033046	negative regulation of sister chromatid segregation	-5.7	44	13	24155	44	50	4	8	3.8	991|1063|4085|9212	CDC20|CENPF|MAD2L1|AURKB	-4.3
_FINAL_MCODE_ALL	19	GO:0051985	negative regulation of chromosome segregation	-5.6	43	13	24155	45	50	4	8	3.8	991|1063|4085|9212	CDC20|CENPF|MAD2L1|AURKB	-4.3
_FINAL_MCODE_ALL	21	GO:0008022	protein C-terminus binding	-5.6	16	9.1	24155	187	50	6	12	4.6	675|991|1063|4085|5888|7153	BRCA2|CDC20|CENPF|MAD2L1|RAD51|TOP2A	-4.2
_FINAL_MCODE_ALL	19	GO:1903046	meiotic cell cycle process	-5.6	15	9	24155	188	50	6	12	4.6	675|991|5888|7153|83540|151246	BRCA2|CDC20|RAD51|TOP2A|NUF2|SGO2	-4.2
_FINAL_MCODE_ALL	19	GO:1902750	negative regulation of cell cycle G2/M phase transition	-5.6	23	10	24155	105	50	5	10	4.2	672|983|990|9212|63967	BRCA1|CDK1|CDC6|AURKB|CLSPN	-4.2
_FINAL_MCODE_ALL	19	GO:0090068	positive regulation of cell cycle process	-5.6	11	8.2	24155	298	50	7	14	4.9	672|983|990|2237|4085|8318|9212	BRCA1|CDK1|CDC6|FEN1|MAD2L1|CDC45|AURKB	-4.2
_FINAL_MCODE_ALL	19	GO:0044774	mitotic DNA integrity checkpoint	-5.6	23	10	24155	106	50	5	10	4.2	983|990|7153|54962|63967	CDK1|CDC6|TOP2A|TIPIN|CLSPN	-4.2
_FINAL_MCODE_ALL	19	GO:0031055	chromatin remodeling at centromere	-5.5	40	12	24155	48	50	4	8	3.8	64105|64946|79019|79682	CENPK|CENPH|CENPM|CENPU	-4.2
_FINAL_MCODE_ALL	19	GO:0007052	mitotic spindle organization	-5.5	22	10	24155	109	50	5	10	4.2	332|991|9212|57405|83540	BIRC5|CDC20|AURKB|SPC25|NUF2	-4.1
_FINAL_MCODE_ALL	19	GO:0007017	microtubule-based process	-5.5	6.3	6.8	24155	764	50	10	20	5.7	332|672|675|983|991|4085|9212|10253|57405|83540	BIRC5|BRCA1|BRCA2|CDK1|CDC20|MAD2L1|AURKB|SPRY2|SPC25|NUF2	-4.1
_FINAL_MCODE_ALL	19	GO:0010389	regulation of G2/M transition of mitotic cell cycle	-5.5	15	8.8	24155	196	50	6	12	4.6	672|983|990|1063|9212|63967	BRCA1|CDK1|CDC6|CENPF|AURKB|CLSPN	-4.1
_FINAL_MCODE_ALL	19	GO:2000278	regulation of DNA biosynthetic process	-5.5	22	9.9	24155	112	50	5	10	4.2	5982|5983|5984|5985|9212	RFC2|RFC3|RFC4|RFC5|AURKB	-4.1
_FINAL_MCODE_ALL	19	GO:0045839	negative regulation of mitotic nuclear division	-5.4	37	12	24155	52	50	4	8	3.8	991|1063|4085|9212	CDC20|CENPF|MAD2L1|AURKB	-4
_FINAL_MCODE_ALL	19	GO:0051382	kinetochore assembly	-5.3	91	16	24155	16	50	3	6	3.4	1063|64105|64946	CENPF|CENPK|CENPH	-4
_FINAL_MCODE_ALL	19	GO:1902749	regulation of cell cycle G2/M phase transition	-5.3	14	8.4	24155	213	50	6	12	4.6	672|983|990|1063|9212|63967	BRCA1|CDK1|CDC6|CENPF|AURKB|CLSPN	-4
_FINAL_MCODE_ALL	19	GO:0006266	DNA ligation	-5.3	85	16	24155	17	50	3	6	3.4	3978|5888|7153	LIG1|RAD51|TOP2A	-3.9
_FINAL_MCODE_ALL	19	GO:0043486	histone exchange	-5.1	32	11	24155	60	50	4	8	3.8	64105|64946|79019|79682	CENPK|CENPH|CENPM|CENPU	-3.8
_FINAL_MCODE_ALL	19	GO:0051784	negative regulation of nuclear division	-5.1	32	11	24155	60	50	4	8	3.8	991|1063|4085|9212	CDC20|CENPF|MAD2L1|AURKB	-3.8
_FINAL_MCODE_ALL	19	GO:0009411	response to UV	-5	17	8.7	24155	142	50	5	10	4.2	675|2237|9212|10714|54962	BRCA2|FEN1|AURKB|POLD3|TIPIN	-3.6
_FINAL_MCODE_ALL	19	GO:0000086	G2/M transition of mitotic cell cycle	-4.9	12	7.7	24155	247	50	6	12	4.6	672|983|990|1063|9212|63967	BRCA1|CDK1|CDC6|CENPF|AURKB|CLSPN	-3.6
_FINAL_MCODE_ALL	19	GO:0051321	meiotic cell cycle	-4.9	12	7.7	24155	249	50	6	12	4.6	675|991|5888|7153|83540|151246	BRCA2|CDC20|RAD51|TOP2A|NUF2|SGO2	-3.6
_FINAL_MCODE_ALL	19	GO:0006334	nucleosome assembly	-4.9	17	8.6	24155	145	50	5	10	4.2	55723|64105|64946|79019|79682	ASF1B|CENPK|CENPH|CENPM|CENPU	-3.6
_FINAL_MCODE_ALL	19	GO:0044839	cell cycle G2/M phase transition	-4.7	11	7.4	24155	266	50	6	12	4.6	672|983|990|1063|9212|63967	BRCA1|CDK1|CDC6|CENPF|AURKB|CLSPN	-3.4
_FINAL_MCODE_ALL	19	GO:0045931	positive regulation of mitotic cell cycle	-4.7	15	8.1	24155	163	50	5	10	4.2	675|983|990|4085|8318	BRCA2|CDK1|CDC6|MAD2L1|CDC45	-3.4
_FINAL_MCODE_ALL	19	GO:0031497	chromatin assembly	-4.6	15	8	24155	165	50	5	10	4.2	55723|64105|64946|79019|79682	ASF1B|CENPK|CENPH|CENPM|CENPU	-3.3
_FINAL_MCODE_ALL	19	GO:0007088	regulation of mitotic nuclear division	-4.6	15	8	24155	166	50	5	10	4.2	990|991|1063|4085|9212	CDC6|CDC20|CENPF|MAD2L1|AURKB	-3.3
_FINAL_MCODE_ALL	19	GO:0031145	anaphase-promoting complex-dependent catabolic process	-4.6	24	9.4	24155	81	50	4	8	3.8	983|991|4085|9212	CDK1|CDC20|MAD2L1|AURKB	-3.3
_FINAL_MCODE_ALL	19	GO:0043044	ATP-dependent chromatin remodeling	-4.5	22	9	24155	88	50	4	8	3.8	64105|64946|79019|79682	CENPK|CENPH|CENPM|CENPU	-3.2
_FINAL_MCODE_ALL	19	GO:0031572	G2 DNA damage checkpoint	-4.4	47	12	24155	31	50	3	6	3.4	672|983|63967	BRCA1|CDK1|CLSPN	-3.2
_FINAL_MCODE_ALL	19	GO:0009314	response to radiation	-4.4	7.5	6.4	24155	449	50	7	14	4.9	672|675|2237|5888|9212|10714|54962	BRCA1|BRCA2|FEN1|RAD51|AURKB|POLD3|TIPIN	-3.2
_FINAL_MCODE_ALL	19	GO:0090305	nucleic acid phosphodiester bond hydrolysis	-4.4	9.6	6.8	24155	303	50	6	12	4.6	2237|5982|5983|5984|5985|10714	FEN1|RFC2|RFC3|RFC4|RFC5|POLD3	-3.2
_FINAL_MCODE_ALL	19	GO:0034728	nucleosome organization	-4.4	13	7.5	24155	184	50	5	10	4.2	55723|64105|64946|79019|79682	ASF1B|CENPK|CENPH|CENPM|CENPU	-3.1
_FINAL_MCODE_ALL	19	GO:0007051	spindle organization	-4.4	13	7.5	24155	187	50	5	10	4.2	332|991|9212|57405|83540	BIRC5|CDC20|AURKB|SPC25|NUF2	-3.1
_FINAL_MCODE_ALL	19	GO:0051783	regulation of nuclear division	-4.3	13	7.4	24155	190	50	5	10	4.2	990|991|1063|4085|9212	CDC6|CDC20|CENPF|MAD2L1|AURKB	-3.1
_FINAL_MCODE_ALL	19	GO:0006333	chromatin assembly or disassembly	-4.3	13	7.4	24155	191	50	5	10	4.2	55723|64105|64946|79019|79682	ASF1B|CENPK|CENPH|CENPM|CENPU	-3.1
_FINAL_MCODE_ALL	19	GO:0008156	negative regulation of DNA replication	-4.1	36	10	24155	40	50	3	6	3.4	675|990|54962	BRCA2|CDC6|TIPIN	-2.9
_FINAL_MCODE_ALL	19	GO:0045005	DNA-dependent DNA replication maintenance of fidelity	-4.1	35	10	24155	41	50	3	6	3.4	675|5888|54962	BRCA2|RAD51|TIPIN	-2.8
_FINAL_MCODE_ALL	19	GO:0010639	negative regulation of organelle organization	-3.8	7.3	5.8	24155	395	50	6	12	4.6	672|991|1063|4085|7153|9212	BRCA1|CDC20|CENPF|MAD2L1|TOP2A|AURKB	-2.6
_FINAL_MCODE_ALL	19	GO:0000077	DNA damage checkpoint	-3.6	13	6.8	24155	145	50	4	8	3.8	672|983|54962|63967	BRCA1|CDK1|TIPIN|CLSPN	-2.4
_FINAL_MCODE_ALL	19	GO:0090307	mitotic spindle assembly	-3.6	25	8.3	24155	59	50	3	6	3.4	332|991|9212	BIRC5|CDC20|AURKB	-2.4
_FINAL_MCODE_ALL	19	GO:0016579	protein deubiquitination	-3.5	8.5	5.8	24155	284	50	5	10	4.2	580|672|983|991|63967	BARD1|BRCA1|CDK1|CDC20|CLSPN	-2.3
_FINAL_MCODE_ALL	19	GO:0007062	sister chromatid cohesion	-3.5	23	8	24155	63	50	3	6	3.4	991|2237|151246	CDC20|FEN1|SGO2	-2.3
_FINAL_MCODE_ALL	19	GO:0070646	protein modification by small protein removal	-3.4	8.1	5.6	24155	300	50	5	10	4.2	580|672|983|991|63967	BARD1|BRCA1|CDK1|CDC20|CLSPN	-2.2
_FINAL_MCODE_ALL	19	GO:0051302	regulation of cell division	-3.4	12	6.2	24155	168	50	4	8	3.8	675|990|9212|23594	BRCA2|CDC6|AURKB|ORC6	-2.2
_FINAL_MCODE_ALL	19	GO:0009416	response to light stimulus	-3.3	7.7	5.4	24155	315	50	5	10	4.2	675|2237|9212|10714|54962	BRCA2|FEN1|AURKB|POLD3|TIPIN	-2.1
_FINAL_MCODE_ALL	19	GO:0006338	chromatin remodeling	-3.3	11	5.9	24155	182	50	4	8	3.8	64105|64946|79019|79682	CENPK|CENPH|CENPM|CENPU	-2.1
_FINAL_MCODE_ALL	19	GO:0034502	protein localization to chromosome	-3.2	18	6.9	24155	82	50	3	6	3.4	675|983|9212	BRCA2|CDK1|AURKB	-2
_FINAL_MCODE_ALL	19	GO:0051129	negative regulation of cellular component organization	-3.1	4.5	4.5	24155	745	50	7	14	4.9	672|991|1063|4085|7153|9212|10253	BRCA1|CDC20|CENPF|MAD2L1|TOP2A|AURKB|SPRY2	-1.9
_FINAL_MCODE_ALL	19	GO:0032465	regulation of cytokinesis	-3.1	16	6.6	24155	89	50	3	6	3.4	675|990|9212	BRCA2|CDC6|AURKB	-1.9
_FINAL_MCODE_ALL	19	GO:0045132	meiotic chromosome segregation	-3.1	16	6.5	24155	90	50	3	6	3.4	7153|83540|151246	TOP2A|NUF2|SGO2	-1.9
_FINAL_MCODE_ALL	19	GO:1901992	positive regulation of mitotic cell cycle phase transition	-3	16	6.5	24155	91	50	3	6	3.4	983|990|8318	CDK1|CDC6|CDC45	-1.9
_FINAL_MCODE_ALL	19	GO:0044773	mitotic DNA damage checkpoint	-3	15	6.3	24155	97	50	3	6	3.4	983|54962|63967	CDK1|TIPIN|CLSPN	-1.8
_FINAL_MCODE_ALL	19	GO:1901989	positive regulation of cell cycle phase transition	-2.9	14	6	24155	106	50	3	6	3.4	983|990|8318	CDK1|CDC6|CDC45	-1.7
_FINAL_MCODE_ALL	19	GO:0030330	DNA damage response, signal transduction by p53 class mediator	-2.8	14	5.9	24155	107	50	3	6	3.4	672|675|983	BRCA1|BRCA2|CDK1	-1.7
_FINAL_MCODE_ALL	19	GO:0007127	meiosis I	-2.8	13	5.7	24155	114	50	3	6	3.4	675|5888|7153	BRCA2|RAD51|TOP2A	-1.6
_FINAL_MCODE_ALL	19	GO:0061982	meiosis I cell cycle process	-2.7	12	5.6	24155	119	50	3	6	3.4	675|5888|7153	BRCA2|RAD51|TOP2A	-1.6
_FINAL_MCODE_ALL	19	GO:0034504	protein localization to nucleus	-2.7	7.4	4.7	24155	262	50	4	8	3.8	580|983|5905|79902	BARD1|CDK1|RANGAP1|NUP85	-1.5
_FINAL_MCODE_ALL	19	GO:0051225	spindle assembly	-2.7	12	5.4	24155	125	50	3	6	3.4	332|991|9212	BIRC5|CDC20|AURKB	-1.5
_FINAL_MCODE_ALL	19	GO:0007098	centrosome cycle	-2.7	12	5.4	24155	125	50	3	6	3.4	672|675|983	BRCA1|BRCA2|CDK1	-1.5
_FINAL_MCODE_ALL	19	GO:0001822	kidney development	-2.6	6.9	4.5	24155	279	50	4	8	3.8	182|1063|4854|79902	JAG1|CENPF|NOTCH3|NUP85	-1.5
_FINAL_MCODE_ALL	19	GO:0042770	signal transduction in response to DNA damage	-2.6	11	5.2	24155	133	50	3	6	3.4	672|675|983	BRCA1|BRCA2|CDK1	-1.5
_FINAL_MCODE_ALL	19	GO:0031023	microtubule organizing center organization	-2.6	11	5.2	24155	134	50	3	6	3.4	672|675|983	BRCA1|BRCA2|CDK1	-1.4
_FINAL_MCODE_ALL	21	GO:0016779	nucleotidyltransferase activity	-2.5	11	5.1	24155	138	50	3	6	3.4	5557|10714|23649	PRIM1|POLD3|POLA2	-1.4
_FINAL_MCODE_ALL	19	GO:0072001	renal system development	-2.5	6.6	4.4	24155	294	50	4	8	3.8	182|1063|4854|79902	JAG1|CENPF|NOTCH3|NUP85	-1.4
_FINAL_MCODE_ALL	19	GO:0072006	nephron development	-2.5	10	5	24155	143	50	3	6	3.4	182|4854|79902	JAG1|NOTCH3|NUP85	-1.4
_FINAL_MCODE_ALL	19	GO:0018105	peptidyl-serine phosphorylation	-2.5	6.5	4.3	24155	299	50	4	8	3.8	983|9212|10253|63967	CDK1|AURKB|SPRY2|CLSPN	-1.4
_FINAL_MCODE_ALL	19	GO:0010212	response to ionizing radiation	-2.4	9.8	4.9	24155	148	50	3	6	3.4	672|675|5888	BRCA1|BRCA2|RAD51	-1.3
_FINAL_MCODE_ALL	21	GO:0016874	ligase activity	-2.4	9.8	4.9	24155	148	50	3	6	3.4	1503|3978|4522	CTPS1|LIG1|MTHFD1	-1.3
_FINAL_MCODE_ALL	19	GO:0051053	negative regulation of DNA metabolic process	-2.4	9.3	4.7	24155	156	50	3	6	3.4	675|990|54962	BRCA2|CDC6|TIPIN	-1.3
_FINAL_MCODE_ALL	19	GO:0018209	peptidyl-serine modification	-2.4	6	4.1	24155	322	50	4	8	3.8	983|9212|10253|63967	CDK1|AURKB|SPRY2|CLSPN	-1.3
_FINAL_MCODE_ALL	19	GO:0001655	urogenital system development	-2.3	5.8	4	24155	331	50	4	8	3.8	182|1063|4854|79902	JAG1|CENPF|NOTCH3|NUP85	-1.2
_FINAL_MCODE_ALL	21	GO:0003682	chromatin binding	-2.3	4.4	3.7	24155	546	50	5	10	4.2	983|1063|5888|7153|8318	CDK1|CENPF|RAD51|TOP2A|CDC45	-1.2
_FINAL_MCODE_ALL	19	GO:0000910	cytokinesis	-2.3	8.5	4.5	24155	171	50	3	6	3.4	675|990|9212	BRCA2|CDC6|AURKB	-1.2
_FINAL_MCODE_ALL	19	GO:0009199	ribonucleoside triphosphate metabolic process	-2.3	5.7	4	24155	341	50	4	8	3.8	983|1503|2026|79902	CDK1|CTPS1|ENO2|NUP85	-1.2
_FINAL_MCODE_ALL	19	GO:2001252	positive regulation of chromosome organization	-2.3	8.3	4.4	24155	174	50	3	6	3.4	672|2237|9212	BRCA1|FEN1|AURKB	-1.2
_FINAL_MCODE_ALL	19	GO:0009201	ribonucleoside triphosphate biosynthetic process	-2.2	8.2	4.4	24155	177	50	3	6	3.4	1503|2026|79902	CTPS1|ENO2|NUP85	-1.2
_FINAL_MCODE_ALL	19	GO:0006611	protein export from nucleus	-2.2	8.1	4.3	24155	179	50	3	6	3.4	580|5905|79902	BARD1|RANGAP1|NUP85	-1.1
_FINAL_MCODE_ALL	19	GO:2000045	regulation of G1/S transition of mitotic cell cycle	-2.2	7.9	4.3	24155	184	50	3	6	3.4	983|990|8318	CDK1|CDC6|CDC45	-1.1
_FINAL_MCODE_ALL	19	GO:0009141	nucleoside triphosphate metabolic process	-2.2	5.3	3.8	24155	362	50	4	8	3.8	983|1503|2026|79902	CDK1|CTPS1|ENO2|NUP85	-1.1
_FINAL_MCODE_ALL	19	GO:0009142	nucleoside triphosphate biosynthetic process	-2.2	7.7	4.2	24155	188	50	3	6	3.4	1503|2026|79902	CTPS1|ENO2|NUP85	-1.1
_FINAL_MCODE_ALL	19	GO:0071478	cellular response to radiation	-2.1	7.5	4.1	24155	192	50	3	6	3.4	5888|9212|10714	RAD51|AURKB|POLD3	-1.1
_FINAL_MCODE_ALL	19	GO:0051168	nuclear export	-2.1	7.5	4.1	24155	194	50	3	6	3.4	580|5905|79902	BARD1|RANGAP1|NUP85	-1.1
_FINAL_MCODE_ALL	19	GO:0009165	nucleotide biosynthetic process	-2.1	5	3.6	24155	386	50	4	8	3.8	1503|2026|4522|79902	CTPS1|ENO2|MTHFD1|NUP85	-1
_FINAL_MCODE_ALL	19	GO:1902806	regulation of cell cycle G1/S phase transition	-2.1	7.2	4	24155	202	50	3	6	3.4	983|990|8318	CDK1|CDC6|CDC45	-1
_FINAL_MCODE_ALL	19	GO:1901293	nucleoside phosphate biosynthetic process	-2.1	5	3.6	24155	390	50	4	8	3.8	1503|2026|4522|79902	CTPS1|ENO2|MTHFD1|NUP85	-1
_FINAL_MCODE_ALL	19	GO:0031396	regulation of protein ubiquitination	-2.1	7.1	4	24155	204	50	3	6	3.4	672|991|4085	BRCA1|CDC20|MAD2L1	-1
_FINAL_MCODE_ALL	19	GO:0018205	peptidyl-lysine modification	-2	4.8	3.5	24155	400	50	4	8	3.8	672|675|5905|79902	BRCA1|BRCA2|RANGAP1|NUP85	-0.97
_FINAL_MCODE_ALL	19	GO:0043009	chordate embryonic development	-2	3.8	3.3	24155	629	50	5	10	4.2	672|675|4522|55723|79682	BRCA1|BRCA2|MTHFD1|ASF1B|CENPU	-0.97
_FINAL_MCODE_ALL	21	GO:0000287	magnesium ion binding	-2	6.8	3.9	24155	213	50	3	6	3.4	2026|2237|7153	ENO2|FEN1|TOP2A	-0.96
_FINAL_SUB1_MCODE_1	19	GO:0007059	chromosome segregation	-16	46	22	24155	324	18	11	61	11	332|991|1063|4085|9212|11130|57405|64105|79980|83540|151246	BIRC5|CDC20|CENPF|MAD2L1|AURKB|ZWINT|SPC25|CENPK|DSN1|NUF2|SGO2	-14
_FINAL_SUB1_MCODE_1	19	GO:0051301	cell division	-15	27	18	24155	598	18	12	67	11	332|983|991|1063|4085|9212|11130|55055|57405|79980|83540|151246	BIRC5|CDK1|CDC20|CENPF|MAD2L1|AURKB|ZWINT|ZWILCH|SPC25|DSN1|NUF2|SGO2	-13
_FINAL_SUB1_MCODE_1	19	GO:0000819	sister chromatid segregation	-14	63	24	24155	192	18	9	50	12	991|1063|4085|9212|11130|64105|79980|83540|151246	CDC20|CENPF|MAD2L1|AURKB|ZWINT|CENPK|DSN1|NUF2|SGO2	-12
_FINAL_SUB1_MCODE_1	19	GO:0000280	nuclear division	-13	33	18	24155	411	18	10	56	12	332|991|1063|4085|9212|11130|64105|79980|83540|151246	BIRC5|CDC20|CENPF|MAD2L1|AURKB|ZWINT|CENPK|DSN1|NUF2|SGO2	-11
_FINAL_SUB1_MCODE_1	19	GO:0098813	nuclear chromosome segregation	-13	46	20	24155	265	18	9	50	12	991|1063|4085|9212|11130|64105|79980|83540|151246	CDC20|CENPF|MAD2L1|AURKB|ZWINT|CENPK|DSN1|NUF2|SGO2	-11
_FINAL_SUB1_MCODE_1	19	GO:0000070	mitotic sister chromatid segregation	-13	70	23	24155	154	18	8	44	12	991|1063|4085|9212|11130|64105|79980|83540	CDC20|CENPF|MAD2L1|AURKB|ZWINT|CENPK|DSN1|NUF2	-11
_FINAL_SUB1_MCODE_1	19	GO:0140014	mitotic nuclear division	-13	45	20	24155	268	18	9	50	12	332|991|1063|4085|9212|11130|64105|79980|83540	BIRC5|CDC20|CENPF|MAD2L1|AURKB|ZWINT|CENPK|DSN1|NUF2	-11
_FINAL_SUB1_MCODE_1	19	GO:0048285	organelle fission	-13	30	17	24155	453	18	10	56	12	332|991|1063|4085|9212|11130|64105|79980|83540|151246	BIRC5|CDC20|CENPF|MAD2L1|AURKB|ZWINT|CENPK|DSN1|NUF2|SGO2	-11
_FINAL_SUB1_MCODE_1	19	GO:0007093	mitotic cell cycle checkpoint	-11	57	20	24155	165	18	7	39	11	983|991|1063|4085|9212|11130|55055	CDK1|CDC20|CENPF|MAD2L1|AURKB|ZWINT|ZWILCH	-8.9
_FINAL_SUB1_MCODE_1	19	GO:0000075	cell cycle checkpoint	-9.9	43	17	24155	216	18	7	39	11	983|991|1063|4085|9212|11130|55055	CDK1|CDC20|CENPF|MAD2L1|AURKB|ZWINT|ZWILCH	-8.2
_FINAL_SUB1_MCODE_1	19	GO:1902850	microtubule cytoskeleton organization involved in mitosis	-9.3	60	19	24155	134	18	6	33	11	332|991|4085|9212|57405|83540	BIRC5|CDC20|MAD2L1|AURKB|SPC25|NUF2	-7.6
_FINAL_SUB1_MCODE_1	19	GO:0034508	centromere complex assembly	-9.3	120	24	24155	56	18	5	28	11	1063|64105|64946|79019|79682	CENPF|CENPK|CENPH|CENPM|CENPU	-7.6
_FINAL_SUB1_MCODE_1	19	GO:0051383	kinetochore organization	-8.9	260	32	24155	21	18	4	22	9.8	1063|64105|64946|83540	CENPF|CENPK|CENPH|NUF2	-7.2
_FINAL_SUB1_MCODE_1	19	GO:0045930	negative regulation of mitotic cell cycle	-8.6	28	14	24155	338	18	7	39	11	983|991|1063|4085|9212|11130|55055	CDK1|CDC20|CENPF|MAD2L1|AURKB|ZWINT|ZWILCH	-6.9
_FINAL_SUB1_MCODE_1	19	GO:0071174	mitotic spindle checkpoint	-8	160	25	24155	34	18	4	22	9.8	991|1063|4085|9212	CDC20|CENPF|MAD2L1|AURKB	-6.4
_FINAL_SUB1_MCODE_1	19	GO:0031577	spindle checkpoint	-8	160	25	24155	34	18	4	22	9.8	991|1063|4085|9212	CDC20|CENPF|MAD2L1|AURKB	-6.4
_FINAL_SUB1_MCODE_1	19	GO:0071173	spindle assembly checkpoint	-8	160	25	24155	34	18	4	22	9.8	991|1063|4085|9212	CDC20|CENPF|MAD2L1|AURKB	-6.4
_FINAL_SUB1_MCODE_1	19	GO:0007094	mitotic spindle assembly checkpoint	-8	160	25	24155	34	18	4	22	9.8	991|1063|4085|9212	CDC20|CENPF|MAD2L1|AURKB	-6.4
_FINAL_SUB1_MCODE_1	19	GO:0045841	negative regulation of mitotic metaphase/anaphase transition	-7.9	150	24	24155	36	18	4	22	9.8	991|1063|4085|9212	CDC20|CENPF|MAD2L1|AURKB	-6.3
_FINAL_SUB1_MCODE_1	19	GO:0007052	mitotic spindle organization	-7.9	62	17	24155	109	18	5	28	11	332|991|9212|57405|83540	BIRC5|CDC20|AURKB|SPC25|NUF2	-6.3
_FINAL_SUB1_MCODE_1	19	GO:1902100	negative regulation of metaphase/anaphase transition of cell cycle	-7.9	150	24	24155	37	18	4	22	9.8	991|1063|4085|9212	CDC20|CENPF|MAD2L1|AURKB	-6.3
_FINAL_SUB1_MCODE_1	19	GO:2000816	negative regulation of mitotic sister chromatid separation	-7.8	140	23	24155	39	18	4	22	9.8	991|1063|4085|9212	CDC20|CENPF|MAD2L1|AURKB	-6.2
_FINAL_SUB1_MCODE_1	19	GO:1905819	negative regulation of chromosome separation	-7.7	130	23	24155	40	18	4	22	9.8	991|1063|4085|9212	CDC20|CENPF|MAD2L1|AURKB	-6.1
_FINAL_SUB1_MCODE_1	19	GO:0033048	negative regulation of mitotic sister chromatid segregation	-7.6	130	22	24155	42	18	4	22	9.8	991|1063|4085|9212	CDC20|CENPF|MAD2L1|AURKB	-6
_FINAL_SUB1_MCODE_1	19	GO:0061641	CENP-A containing chromatin organization	-7.5	120	22	24155	44	18	4	22	9.8	64105|64946|79019|79682	CENPK|CENPH|CENPM|CENPU	-6
_FINAL_SUB1_MCODE_1	19	GO:0033046	negative regulation of sister chromatid segregation	-7.5	120	22	24155	44	18	4	22	9.8	991|1063|4085|9212	CDC20|CENPF|MAD2L1|AURKB	-6
_FINAL_SUB1_MCODE_1	19	GO:0034080	CENP-A containing nucleosome assembly	-7.5	120	22	24155	44	18	4	22	9.8	64105|64946|79019|79682	CENPK|CENPH|CENPM|CENPU	-6
_FINAL_SUB1_MCODE_1	19	GO:0051985	negative regulation of chromosome segregation	-7.5	120	22	24155	45	18	4	22	9.8	991|1063|4085|9212	CDC20|CENPF|MAD2L1|AURKB	-5.9
_FINAL_SUB1_MCODE_1	19	GO:0031055	chromatin remodeling at centromere	-7.4	110	21	24155	48	18	4	22	9.8	64105|64946|79019|79682	CENPK|CENPH|CENPM|CENPU	-5.8
_FINAL_SUB1_MCODE_1	19	GO:0030071	regulation of mitotic metaphase/anaphase transition	-7.3	110	20	24155	51	18	4	22	9.8	991|1063|4085|9212	CDC20|CENPF|MAD2L1|AURKB	-5.7
_FINAL_SUB1_MCODE_1	19	GO:0045839	negative regulation of mitotic nuclear division	-7.2	100	20	24155	52	18	4	22	9.8	991|1063|4085|9212	CDC20|CENPF|MAD2L1|AURKB	-5.7
_FINAL_SUB1_MCODE_1	19	GO:1902099	regulation of metaphase/anaphase transition of cell cycle	-7.2	100	20	24155	53	18	4	22	9.8	991|1063|4085|9212	CDC20|CENPF|MAD2L1|AURKB	-5.7
_FINAL_SUB1_MCODE_1	19	GO:0006336	DNA replication-independent nucleosome assembly	-7.2	99	20	24155	54	18	4	22	9.8	64105|64946|79019|79682	CENPK|CENPH|CENPM|CENPU	-5.6
_FINAL_SUB1_MCODE_1	19	GO:0007091	metaphase/anaphase transition of mitotic cell cycle	-7.2	99	20	24155	54	18	4	22	9.8	991|1063|4085|9212	CDC20|CENPF|MAD2L1|AURKB	-5.6
_FINAL_SUB1_MCODE_1	19	GO:0034724	DNA replication-independent nucleosome organization	-7.1	98	20	24155	55	18	4	22	9.8	64105|64946|79019|79682	CENPK|CENPH|CENPM|CENPU	-5.6
_FINAL_SUB1_MCODE_1	19	GO:0044784	metaphase/anaphase transition of cell cycle	-7.1	96	19	24155	56	18	4	22	9.8	991|1063|4085|9212	CDC20|CENPF|MAD2L1|AURKB	-5.6
_FINAL_SUB1_MCODE_1	19	GO:0010965	regulation of mitotic sister chromatid separation	-7.1	94	19	24155	57	18	4	22	9.8	991|1063|4085|9212	CDC20|CENPF|MAD2L1|AURKB	-5.6
_FINAL_SUB1_MCODE_1	19	GO:0000226	microtubule cytoskeleton organization	-7	17	10	24155	564	18	7	39	11	332|983|991|4085|9212|57405|83540	BIRC5|CDK1|CDC20|MAD2L1|AURKB|SPC25|NUF2	-5.5
_FINAL_SUB1_MCODE_1	19	GO:0051306	mitotic sister chromatid separation	-7	89	19	24155	60	18	4	22	9.8	991|1063|4085|9212	CDC20|CENPF|MAD2L1|AURKB	-5.5
_FINAL_SUB1_MCODE_1	19	GO:0051784	negative regulation of nuclear division	-7	89	19	24155	60	18	4	22	9.8	991|1063|4085|9212	CDC20|CENPF|MAD2L1|AURKB	-5.5
_FINAL_SUB1_MCODE_1	19	GO:0043486	histone exchange	-7	89	19	24155	60	18	4	22	9.8	64105|64946|79019|79682	CENPK|CENPH|CENPM|CENPU	-5.5
_FINAL_SUB1_MCODE_1	19	GO:1905818	regulation of chromosome separation	-6.9	87	18	24155	62	18	4	22	9.8	991|1063|4085|9212	CDC20|CENPF|MAD2L1|AURKB	-5.4
_FINAL_SUB1_MCODE_1	19	GO:0033047	regulation of mitotic sister chromatid segregation	-6.8	79	18	24155	68	18	4	22	9.8	991|1063|4085|9212	CDC20|CENPF|MAD2L1|AURKB	-5.3
_FINAL_SUB1_MCODE_1	19	GO:0051382	kinetochore assembly	-6.7	250	27	24155	16	18	3	17	8.8	1063|64105|64946	CENPF|CENPK|CENPH	-5.2
_FINAL_SUB1_MCODE_1	19	GO:0007051	spindle organization	-6.7	36	13	24155	187	18	5	28	11	332|991|9212|57405|83540	BIRC5|CDC20|AURKB|SPC25|NUF2	-5.2
_FINAL_SUB1_MCODE_1	19	GO:0045786	negative regulation of cell cycle	-6.7	15	9.6	24155	642	18	7	39	11	983|991|1063|4085|9212|11130|55055	CDK1|CDC20|CENPF|MAD2L1|AURKB|ZWINT|ZWILCH	-5.2
_FINAL_SUB1_MCODE_1	19	GO:0007346	regulation of mitotic cell cycle	-6.6	14	9.4	24155	661	18	7	39	11	983|991|1063|4085|9212|11130|55055	CDK1|CDC20|CENPF|MAD2L1|AURKB|ZWINT|ZWILCH	-5.1
_FINAL_SUB1_MCODE_1	19	GO:0033045	regulation of sister chromatid segregation	-6.5	67	16	24155	80	18	4	22	9.8	991|1063|4085|9212	CDC20|CENPF|MAD2L1|AURKB	-5
_FINAL_SUB1_MCODE_1	19	GO:0031145	anaphase-promoting complex-dependent catabolic process	-6.5	66	16	24155	81	18	4	22	9.8	983|991|4085|9212	CDK1|CDC20|MAD2L1|AURKB	-5
_FINAL_SUB1_MCODE_1	19	GO:0006323	DNA packaging	-6.4	32	12	24155	210	18	5	28	11	983|64105|64946|79019|79682	CDK1|CENPK|CENPH|CENPM|CENPU	-5
_FINAL_SUB1_MCODE_1	19	GO:0043044	ATP-dependent chromatin remodeling	-6.3	61	15	24155	88	18	4	22	9.8	64105|64946|79019|79682	CENPK|CENPH|CENPM|CENPU	-4.9
_FINAL_SUB1_MCODE_1	19	GO:0051304	chromosome separation	-6.3	60	15	24155	90	18	4	22	9.8	991|1063|4085|9212	CDC20|CENPF|MAD2L1|AURKB	-4.8
_FINAL_SUB1_MCODE_1	19	GO:0007017	microtubule-based process	-6.1	12	8.7	24155	764	18	7	39	11	332|983|991|4085|9212|57405|83540	BIRC5|CDK1|CDC20|MAD2L1|AURKB|SPC25|NUF2	-4.7
_FINAL_SUB1_MCODE_1	19	GO:1901991	negative regulation of mitotic cell cycle phase transition	-6.1	27	11	24155	248	18	5	28	11	983|991|1063|4085|9212	CDK1|CDC20|CENPF|MAD2L1|AURKB	-4.7
_FINAL_SUB1_MCODE_1	19	GO:0065004	protein-DNA complex assembly	-6.1	27	11	24155	248	18	5	28	11	1063|64105|64946|79019|79682	CENPF|CENPK|CENPH|CENPM|CENPU	-4.7
_FINAL_SUB1_MCODE_1	19	GO:0051983	regulation of chromosome segregation	-6	52	14	24155	103	18	4	22	9.8	991|1063|4085|9212	CDC20|CENPF|MAD2L1|AURKB	-4.6
_FINAL_SUB1_MCODE_1	19	GO:1901988	negative regulation of cell cycle phase transition	-5.9	25	11	24155	267	18	5	28	11	983|991|1063|4085|9212	CDK1|CDC20|CENPF|MAD2L1|AURKB	-4.5
_FINAL_SUB1_MCODE_1	19	GO:0071824	protein-DNA complex subunit organization	-5.8	23	10	24155	288	18	5	28	11	1063|64105|64946|79019|79682	CENPF|CENPK|CENPH|CENPM|CENPU	-4.4
_FINAL_SUB1_MCODE_1	19	GO:0071103	DNA conformation change	-5.5	21	9.7	24155	327	18	5	28	11	983|64105|64946|79019|79682	CDK1|CENPK|CENPH|CENPM|CENPU	-4.1
_FINAL_SUB1_MCODE_1	19	GO:0006334	nucleosome assembly	-5.4	37	12	24155	145	18	4	22	9.8	64105|64946|79019|79682	CENPK|CENPH|CENPM|CENPU	-4.1
_FINAL_SUB1_MCODE_1	19	GO:2001251	negative regulation of chromosome organization	-5.4	37	12	24155	146	18	4	22	9.8	991|1063|4085|9212	CDC20|CENPF|MAD2L1|AURKB	-4.1
_FINAL_SUB1_MCODE_1	19	GO:0010948	negative regulation of cell cycle process	-5.3	19	9.2	24155	361	18	5	28	11	983|991|1063|4085|9212	CDK1|CDC20|CENPF|MAD2L1|AURKB	-3.9
_FINAL_SUB1_MCODE_1	19	GO:0031497	chromatin assembly	-5.2	33	11	24155	165	18	4	22	9.8	64105|64946|79019|79682	CENPK|CENPH|CENPM|CENPU	-3.9
_FINAL_SUB1_MCODE_1	19	GO:0007088	regulation of mitotic nuclear division	-5.2	32	11	24155	166	18	4	22	9.8	991|1063|4085|9212	CDC20|CENPF|MAD2L1|AURKB	-3.9
_FINAL_SUB1_MCODE_1	19	GO:0006338	chromatin remodeling	-5.1	29	11	24155	182	18	4	22	9.8	64105|64946|79019|79682	CENPK|CENPH|CENPM|CENPU	-3.7
_FINAL_SUB1_MCODE_1	19	GO:0034728	nucleosome organization	-5	29	10	24155	184	18	4	22	9.8	64105|64946|79019|79682	CENPK|CENPH|CENPM|CENPU	-3.7
_FINAL_SUB1_MCODE_1	19	GO:0051783	regulation of nuclear division	-5	28	10	24155	190	18	4	22	9.8	991|1063|4085|9212	CDC20|CENPF|MAD2L1|AURKB	-3.7
_FINAL_SUB1_MCODE_1	19	GO:0006333	chromatin assembly or disassembly	-5	28	10	24155	191	18	4	22	9.8	64105|64946|79019|79682	CENPK|CENPH|CENPM|CENPU	-3.7
_FINAL_SUB1_MCODE_1	19	GO:0090307	mitotic spindle assembly	-5	68	14	24155	59	18	3	17	8.8	332|991|9212	BIRC5|CDC20|AURKB	-3.6
_FINAL_SUB1_MCODE_1	19	GO:1901990	regulation of mitotic cell cycle phase transition	-4.8	15	8.2	24155	444	18	5	28	11	983|991|1063|4085|9212	CDK1|CDC20|CENPF|MAD2L1|AURKB	-3.5
_FINAL_SUB1_MCODE_1	19	GO:1901987	regulation of cell cycle phase transition	-4.7	14	7.8	24155	480	18	5	28	11	983|991|1063|4085|9212	CDK1|CDC20|CENPF|MAD2L1|AURKB	-3.4
_FINAL_SUB1_MCODE_1	19	GO:0044772	mitotic cell cycle phase transition	-4.3	11	7	24155	588	18	5	28	11	983|991|1063|4085|9212	CDK1|CDC20|CENPF|MAD2L1|AURKB	-3
_FINAL_SUB1_MCODE_1	19	GO:0044770	cell cycle phase transition	-4.1	11	6.7	24155	631	18	5	28	11	983|991|1063|4085|9212	CDK1|CDC20|CENPF|MAD2L1|AURKB	-2.9
_FINAL_SUB1_MCODE_1	19	GO:0051225	spindle assembly	-4	32	9.6	24155	125	18	3	17	8.8	332|991|9212	BIRC5|CDC20|AURKB	-2.7
_FINAL_SUB1_MCODE_1	19	GO:0033044	regulation of chromosome organization	-4	16	7.4	24155	345	18	4	22	9.8	991|1063|4085|9212	CDC20|CENPF|MAD2L1|AURKB	-2.7
_FINAL_SUB1_MCODE_1	19	GO:0010639	negative regulation of organelle organization	-3.7	14	6.9	24155	395	18	4	22	9.8	991|1063|4085|9212	CDC20|CENPF|MAD2L1|AURKB	-2.5
_FINAL_SUB1_MCODE_1	19	GO:0010564	regulation of cell cycle process	-3.7	8.5	5.9	24155	789	18	5	28	11	983|991|1063|4085|9212	CDK1|CDC20|CENPF|MAD2L1|AURKB	-2.4
_FINAL_SUB1_MCODE_1	19	GO:0043161	proteasome-mediated ubiquitin-dependent protein catabolic process	-3.6	13	6.7	24155	420	18	4	22	9.8	983|991|4085|9212	CDK1|CDC20|MAD2L1|AURKB	-2.4
_FINAL_SUB1_MCODE_1	19	GO:0140013	meiotic nuclear division	-3.6	23	8.1	24155	172	18	3	17	8.8	991|83540|151246	CDC20|NUF2|SGO2	-2.4
_FINAL_SUB1_MCODE_1	21	GO:0008022	protein C-terminus binding	-3.5	22	7.7	24155	187	18	3	17	8.8	991|1063|4085	CDC20|CENPF|MAD2L1	-2.3
_FINAL_SUB1_MCODE_1	19	GO:1903046	meiotic cell cycle process	-3.5	21	7.7	24155	188	18	3	17	8.8	991|83540|151246	CDC20|NUF2|SGO2	-2.3
_FINAL_SUB1_MCODE_1	19	GO:0010498	proteasomal protein catabolic process	-3.4	11	6.2	24155	477	18	4	22	9.8	983|991|4085|9212	CDK1|CDC20|MAD2L1|AURKB	-2.2
_FINAL_SUB1_MCODE_1	19	GO:0010389	regulation of G2/M transition of mitotic cell cycle	-3.4	21	7.5	24155	196	18	3	17	8.8	983|1063|9212	CDK1|CENPF|AURKB	-2.2
_FINAL_SUB1_MCODE_1	19	GO:1902749	regulation of cell cycle G2/M phase transition	-3.3	19	7.2	24155	213	18	3	17	8.8	983|1063|9212	CDK1|CENPF|AURKB	-2.1
_FINAL_SUB1_MCODE_1	19	GO:0000086	G2/M transition of mitotic cell cycle	-3.1	16	6.6	24155	247	18	3	17	8.8	983|1063|9212	CDK1|CENPF|AURKB	-1.9
_FINAL_SUB1_MCODE_1	19	GO:0051321	meiotic cell cycle	-3.1	16	6.6	24155	249	18	3	17	8.8	991|83540|151246	CDC20|NUF2|SGO2	-1.9
_FINAL_SUB1_MCODE_1	19	GO:0034504	protein localization to nucleus	-3	15	6.4	24155	262	18	3	17	8.8	983|5905|79902	CDK1|RANGAP1|NUP85	-1.9
_FINAL_SUB1_MCODE_1	19	GO:0044839	cell cycle G2/M phase transition	-3	15	6.3	24155	266	18	3	17	8.8	983|1063|9212	CDK1|CENPF|AURKB	-1.9
_FINAL_SUB1_MCODE_1	19	GO:0006511	ubiquitin-dependent protein catabolic process	-3	8.6	5.3	24155	623	18	4	22	9.8	983|991|4085|9212	CDK1|CDC20|MAD2L1|AURKB	-1.8
_FINAL_SUB1_MCODE_1	19	GO:0019941	modification-dependent protein catabolic process	-3	8.5	5.2	24155	629	18	4	22	9.8	983|991|4085|9212	CDK1|CDC20|MAD2L1|AURKB	-1.8
_FINAL_SUB1_MCODE_1	19	GO:0043632	modification-dependent macromolecule catabolic process	-3	8.4	5.2	24155	640	18	4	22	9.8	983|991|4085|9212	CDK1|CDC20|MAD2L1|AURKB	-1.8
_FINAL_SUB1_MCODE_1	19	GO:0090068	positive regulation of cell cycle process	-2.9	14	5.9	24155	298	18	3	17	8.8	983|4085|9212	CDK1|MAD2L1|AURKB	-1.7
_FINAL_SUB1_MCODE_1	19	GO:0051640	organelle localization	-2.8	7.6	4.9	24155	706	18	4	22	9.8	983|1063|4085|83540	CDK1|CENPF|MAD2L1|NUF2	-1.7
_FINAL_SUB1_MCODE_1	19	GO:0051603	proteolysis involved in cellular protein catabolic process	-2.8	7.5	4.8	24155	718	18	4	22	9.8	983|991|4085|9212	CDK1|CDC20|MAD2L1|AURKB	-1.6
_FINAL_SUB1_MCODE_1	19	GO:0051129	negative regulation of cellular component organization	-2.7	7.2	4.7	24155	745	18	4	22	9.8	991|1063|4085|9212	CDC20|CENPF|MAD2L1|AURKB	-1.6
_FINAL_SUB1_MCODE_1	19	GO:0044257	cellular protein catabolic process	-2.7	6.9	4.6	24155	773	18	4	22	9.8	983|991|4085|9212	CDK1|CDC20|MAD2L1|AURKB	-1.5
_FINAL_SUB1_MCODE_1	19	GO:0045787	positive regulation of cell cycle	-2.5	10	5.1	24155	389	18	3	17	8.8	983|4085|9212	CDK1|MAD2L1|AURKB	-1.4
_FINAL_SUB1_MCODE_1	19	GO:0051656	establishment of organelle localization	-2.2	7.9	4.3	24155	510	18	3	17	8.8	1063|4085|83540	CENPF|MAD2L1|NUF2	-1.1
_FINAL_SUB1_MCODE_2	19	GO:0006260	DNA replication	-35	88	39	24155	276	18	18	100	5.4	580|672|675|990|2237|4172|4173|4174|4175|4176|5557|5888|8318|10714|23594|23649|54962|63967	BARD1|BRCA1|BRCA2|CDC6|FEN1|MCM3|MCM4|MCM5|MCM6|MCM7|PRIM1|RAD51|CDC45|POLD3|ORC6|POLA2|TIPIN|CLSPN	-31
_FINAL_SUB1_MCODE_2	19	GO:0033260	nuclear DNA replication	-30	290	61	24155	61	18	13	72	11	675|2237|4172|4173|4174|4175|4176|5557|5888|8318|10714|23649|54962	BRCA2|FEN1|MCM3|MCM4|MCM5|MCM6|MCM7|PRIM1|RAD51|CDC45|POLD3|POLA2|TIPIN	-27
_FINAL_SUB1_MCODE_2	19	GO:0006261	DNA-dependent DNA replication	-30	130	44	24155	154	18	15	83	8.8	675|990|2237|4172|4173|4174|4175|4176|5557|5888|8318|10714|23594|23649|54962	BRCA2|CDC6|FEN1|MCM3|MCM4|MCM5|MCM6|MCM7|PRIM1|RAD51|CDC45|POLD3|ORC6|POLA2|TIPIN	-27
_FINAL_SUB1_MCODE_2	19	GO:0044786	cell cycle DNA replication	-29	240	56	24155	72	18	13	72	11	675|2237|4172|4173|4174|4175|4176|5557|5888|8318|10714|23649|54962	BRCA2|FEN1|MCM3|MCM4|MCM5|MCM6|MCM7|PRIM1|RAD51|CDC45|POLD3|POLA2|TIPIN	-26
_FINAL_SUB1_MCODE_2	19	GO:0006270	DNA replication initiation	-24	360	60	24155	37	18	10	56	12	990|4172|4173|4174|4175|4176|5557|8318|23594|23649	CDC6|MCM3|MCM4|MCM5|MCM6|MCM7|PRIM1|CDC45|ORC6|POLA2	-21
_FINAL_SUB1_MCODE_2	21	GO:0003688	DNA replication origin binding	-20	450	60	24155	24	18	8	44	12	990|4172|4173|4174|4175|4176|8318|23594	CDC6|MCM3|MCM4|MCM5|MCM6|MCM7|CDC45|ORC6	-17
_FINAL_SUB1_MCODE_2	19	GO:0000724	double-strand break repair via homologous recombination	-18	100	31	24155	134	18	10	56	12	672|675|2237|4172|4173|4174|4175|4176|5888|8318	BRCA1|BRCA2|FEN1|MCM3|MCM4|MCM5|MCM6|MCM7|RAD51|CDC45	-16
_FINAL_SUB1_MCODE_2	19	GO:0000725	recombinational repair	-18	99	31	24155	135	18	10	56	12	672|675|2237|4172|4173|4174|4175|4176|5888|8318	BRCA1|BRCA2|FEN1|MCM3|MCM4|MCM5|MCM6|MCM7|RAD51|CDC45	-16
_FINAL_SUB1_MCODE_2	19	GO:0006281	DNA repair	-17	32	20	24155	553	18	13	72	11	580|672|675|2237|4172|4173|4174|4175|4176|5888|8318|10714|63967	BARD1|BRCA1|BRCA2|FEN1|MCM3|MCM4|MCM5|MCM6|MCM7|RAD51|CDC45|POLD3|CLSPN	-15
_FINAL_SUB1_MCODE_2	19	GO:0006302	double-strand break repair	-17	60	25	24155	248	18	11	61	11	580|672|675|2237|4172|4173|4174|4175|4176|5888|8318	BARD1|BRCA1|BRCA2|FEN1|MCM3|MCM4|MCM5|MCM6|MCM7|RAD51|CDC45	-15
_FINAL_SUB1_MCODE_2	19	GO:0044770	cell cycle phase transition	-17	28	19	24155	631	18	13	72	11	672|990|4172|4173|4174|4175|4176|5557|8318|23594|23649|54962|63967	BRCA1|CDC6|MCM3|MCM4|MCM5|MCM6|MCM7|PRIM1|CDC45|ORC6|POLA2|TIPIN|CLSPN	-14
_FINAL_SUB1_MCODE_2	19	GO:0000727	double-strand break repair via break-induced replication	-17	730	66	24155	11	18	6	33	11	4172|4173|4174|4175|4176|8318	MCM3|MCM4|MCM5|MCM6|MCM7|CDC45	-14
_FINAL_SUB1_MCODE_2	21	GO:0003697	single-stranded DNA binding	-16	110	31	24155	114	18	9	50	12	675|4172|4173|4174|4175|4176|5557|5888|8318	BRCA2|MCM3|MCM4|MCM5|MCM6|MCM7|PRIM1|RAD51|CDC45	-14
_FINAL_SUB1_MCODE_2	21	GO:0140097	catalytic activity, acting on DNA	-16	61	24	24155	220	18	10	56	12	2237|4172|4173|4174|4175|4176|5888|8318|10714|23649	FEN1|MCM3|MCM4|MCM5|MCM6|MCM7|RAD51|CDC45|POLD3|POLA2	-14
_FINAL_SUB1_MCODE_2	19	GO:1902969	mitotic DNA replication	-15	540	57	24155	15	18	6	33	11	675|4172|4173|4175|5888|8318	BRCA2|MCM3|MCM4|MCM6|RAD51|CDC45	-13
_FINAL_SUB1_MCODE_2	19	GO:0044772	mitotic cell cycle phase transition	-15	27	18	24155	588	18	12	67	11	672|990|4172|4173|4174|4175|4176|5557|8318|23594|23649|63967	BRCA1|CDC6|MCM3|MCM4|MCM5|MCM6|MCM7|PRIM1|CDC45|ORC6|POLA2|CLSPN	-13
_FINAL_SUB1_MCODE_2	19	GO:0000082	G1/S transition of mitotic cell cycle	-15	48	22	24155	279	18	10	56	12	990|4172|4173|4174|4175|4176|5557|8318|23594|23649	CDC6|MCM3|MCM4|MCM5|MCM6|MCM7|PRIM1|CDC45|ORC6|POLA2	-13
_FINAL_SUB1_MCODE_2	19	GO:0006310	DNA recombination	-15	46	21	24155	293	18	10	56	12	672|675|2237|4172|4173|4174|4175|4176|5888|8318	BRCA1|BRCA2|FEN1|MCM3|MCM4|MCM5|MCM6|MCM7|RAD51|CDC45	-12
_FINAL_SUB1_MCODE_2	19	GO:0006267	pre-replicative complex assembly involved in nuclear cell cycle DNA replication	-15	960	69	24155	7	18	5	28	11	4172|4173|4174|4175|4176	MCM3|MCM4|MCM5|MCM6|MCM7	-12
_FINAL_SUB1_MCODE_2	19	GO:1902299	pre-replicative complex assembly involved in cell cycle DNA replication	-15	960	69	24155	7	18	5	28	11	4172|4173|4174|4175|4176	MCM3|MCM4|MCM5|MCM6|MCM7	-12
_FINAL_SUB1_MCODE_2	19	GO:0036388	pre-replicative complex assembly	-15	960	69	24155	7	18	5	28	11	4172|4173|4174|4175|4176	MCM3|MCM4|MCM5|MCM6|MCM7	-12
_FINAL_SUB1_MCODE_2	19	GO:0044843	cell cycle G1/S phase transition	-15	45	21	24155	298	18	10	56	12	990|4172|4173|4174|4175|4176|5557|8318|23594|23649	CDC6|MCM3|MCM4|MCM5|MCM6|MCM7|PRIM1|CDC45|ORC6|POLA2	-12
_FINAL_SUB1_MCODE_2	21	GO:0003678	DNA helicase activity	-13	110	28	24155	83	18	7	39	11	4172|4173|4174|4175|4176|5888|8318	MCM3|MCM4|MCM5|MCM6|MCM7|RAD51|CDC45	-11
_FINAL_SUB1_MCODE_2	19	GO:0032508	DNA duplex unwinding	-12	85	24	24155	110	18	7	39	11	4172|4173|4174|4175|4176|5888|8318	MCM3|MCM4|MCM5|MCM6|MCM7|RAD51|CDC45	-10
_FINAL_SUB1_MCODE_2	19	GO:0032392	DNA geometric change	-12	79	23	24155	119	18	7	39	11	4172|4173|4174|4175|4176|5888|8318	MCM3|MCM4|MCM5|MCM6|MCM7|RAD51|CDC45	-9.9
_FINAL_SUB1_MCODE_2	19	GO:0006271	DNA strand elongation involved in DNA replication	-12	340	41	24155	20	18	5	28	11	2237|4172|4173|4176|10714	FEN1|MCM3|MCM4|MCM7|POLD3	-9.8
_FINAL_SUB1_MCODE_2	19	GO:0022616	DNA strand elongation	-11	250	35	24155	27	18	5	28	11	2237|4172|4173|4176|10714	FEN1|MCM3|MCM4|MCM7|POLD3	-9.2
_FINAL_SUB1_MCODE_2	21	GO:0004386	helicase activity	-11	57	20	24155	165	18	7	39	11	4172|4173|4174|4175|4176|5888|8318	MCM3|MCM4|MCM5|MCM6|MCM7|RAD51|CDC45	-8.9
_FINAL_SUB1_MCODE_2	19	GO:0006268	DNA unwinding involved in DNA replication	-9.7	380	39	24155	14	18	4	22	9.8	4173|4175|4176|5888	MCM4|MCM6|MCM7|RAD51	-7.9
_FINAL_SUB1_MCODE_2	19	GO:0065004	protein-DNA complex assembly	-9.5	38	16	24155	248	18	7	39	11	4172|4173|4174|4175|4176|5888|8318	MCM3|MCM4|MCM5|MCM6|MCM7|RAD51|CDC45	-7.8
_FINAL_SUB1_MCODE_2	19	GO:0000076	DNA replication checkpoint	-9.4	340	37	24155	16	18	4	22	9.8	990|8318|54962|63967	CDC6|CDC45|TIPIN|CLSPN	-7.7
_FINAL_SUB1_MCODE_2	19	GO:0071824	protein-DNA complex subunit organization	-9	33	15	24155	288	18	7	39	11	4172|4173|4174|4175|4176|5888|8318	MCM3|MCM4|MCM5|MCM6|MCM7|RAD51|CDC45	-7.3
_FINAL_SUB1_MCODE_2	21	GO:0043138	3'-5' DNA helicase activity	-9	270	33	24155	20	18	4	22	9.8	4174|4175|4176|8318	MCM5|MCM6|MCM7|CDC45	-7.3
_FINAL_SUB1_MCODE_2	21	GO:0017116	single-stranded DNA-dependent ATP-dependent DNA helicase activity	-9	270	33	24155	20	18	4	22	9.8	4174|4175|4176|5888	MCM5|MCM6|MCM7|RAD51	-7.3
_FINAL_SUB1_MCODE_2	21	GO:0043142	single-stranded DNA-dependent ATPase activity	-9	270	33	24155	20	18	4	22	9.8	4174|4175|4176|5888	MCM5|MCM6|MCM7|RAD51	-7.3
_FINAL_SUB1_MCODE_2	21	GO:0004003	ATP-dependent DNA helicase activity	-8.9	260	32	24155	21	18	4	22	9.8	4174|4175|4176|5888	MCM5|MCM6|MCM7|RAD51	-7.2
_FINAL_SUB1_MCODE_2	21	GO:0070035	purine NTP-dependent helicase activity	-8.9	260	32	24155	21	18	4	22	9.8	4174|4175|4176|5888	MCM5|MCM6|MCM7|RAD51	-7.2
_FINAL_SUB1_MCODE_2	21	GO:0008026	ATP-dependent helicase activity	-8.9	260	32	24155	21	18	4	22	9.8	4174|4175|4176|5888	MCM5|MCM6|MCM7|RAD51	-7.2
_FINAL_SUB1_MCODE_2	19	GO:0000723	telomere maintenance	-8.8	50	17	24155	162	18	6	33	11	675|2237|5557|5888|10714|23649	BRCA2|FEN1|PRIM1|RAD51|POLD3|POLA2	-7.2
_FINAL_SUB1_MCODE_2	19	GO:0071103	DNA conformation change	-8.7	29	14	24155	327	18	7	39	11	4172|4173|4174|4175|4176|5888|8318	MCM3|MCM4|MCM5|MCM6|MCM7|RAD51|CDC45	-7
_FINAL_SUB1_MCODE_2	19	GO:0032200	telomere organization	-8.6	46	16	24155	175	18	6	33	11	675|2237|5557|5888|10714|23649	BRCA2|FEN1|PRIM1|RAD51|POLD3|POLA2	-7
_FINAL_SUB1_MCODE_2	19	GO:0032201	telomere maintenance via semi-conservative replication	-8.4	200	28	24155	27	18	4	22	9.8	2237|5557|10714|23649	FEN1|PRIM1|POLD3|POLA2	-6.8
_FINAL_SUB1_MCODE_2	19	GO:0060249	anatomical structure homeostasis	-7.8	21	12	24155	437	18	7	39	11	580|675|2237|5557|5888|10714|23649	BARD1|BRCA2|FEN1|PRIM1|RAD51|POLD3|POLA2	-6.2
_FINAL_SUB1_MCODE_2	19	GO:0010564	regulation of cell cycle process	-7.4	14	9.8	24155	789	18	8	44	12	672|675|990|2237|5888|8318|54962|63967	BRCA1|BRCA2|CDC6|FEN1|RAD51|CDC45|TIPIN|CLSPN	-5.8
_FINAL_SUB1_MCODE_2	19	GO:0031570	DNA integrity checkpoint	-7.1	43	14	24155	157	18	5	28	11	672|990|8318|54962|63967	BRCA1|CDC6|CDC45|TIPIN|CLSPN	-5.6
_FINAL_SUB1_MCODE_2	21	GO:0008094	DNA-dependent ATPase activity	-6.7	77	17	24155	70	18	4	22	9.8	4174|4175|4176|5888	MCM5|MCM6|MCM7|RAD51	-5.2
_FINAL_SUB1_MCODE_2	19	GO:0045786	negative regulation of cell cycle	-6.7	15	9.6	24155	642	18	7	39	11	580|672|990|5888|8318|54962|63967	BARD1|BRCA1|CDC6|RAD51|CDC45|TIPIN|CLSPN	-5.2
_FINAL_SUB1_MCODE_2	19	GO:0000075	cell cycle checkpoint	-6.4	31	12	24155	216	18	5	28	11	672|990|8318|54962|63967	BRCA1|CDC6|CDC45|TIPIN|CLSPN	-4.9
_FINAL_SUB1_MCODE_2	19	GO:0009314	response to radiation	-6.2	18	9.9	24155	449	18	6	33	11	672|675|2237|5888|10714|54962	BRCA1|BRCA2|FEN1|RAD51|POLD3|TIPIN	-4.8
_FINAL_SUB1_MCODE_2	19	GO:0044818	mitotic G2/M transition checkpoint	-5.9	130	20	24155	30	18	3	17	8.8	672|990|63967	BRCA1|CDC6|CLSPN	-4.5
_FINAL_SUB1_MCODE_2	19	GO:0009411	response to UV	-5.5	38	12	24155	142	18	4	22	9.8	675|2237|10714|54962	BRCA2|FEN1|POLD3|TIPIN	-4.1
_FINAL_SUB1_MCODE_2	19	GO:0008156	negative regulation of DNA replication	-5.5	100	17	24155	40	18	3	17	8.8	675|990|54962	BRCA2|CDC6|TIPIN	-4.1
_FINAL_SUB1_MCODE_2	19	GO:0045005	DNA-dependent DNA replication maintenance of fidelity	-5.4	98	17	24155	41	18	3	17	8.8	675|5888|54962	BRCA2|RAD51|TIPIN	-4.1
_FINAL_SUB1_MCODE_2	19	GO:0007346	regulation of mitotic cell cycle	-5.2	12	8	24155	661	18	6	33	11	672|675|990|8318|54962|63967	BRCA1|BRCA2|CDC6|CDC45|TIPIN|CLSPN	-3.9
_FINAL_SUB1_MCODE_2	19	GO:0007093	mitotic cell cycle checkpoint	-5.2	33	11	24155	165	18	4	22	9.8	672|990|54962|63967	BRCA1|CDC6|TIPIN|CLSPN	-3.9
_FINAL_SUB1_MCODE_2	19	GO:0045787	positive regulation of cell cycle	-5.1	17	8.8	24155	389	18	5	28	11	672|675|990|2237|8318	BRCA1|BRCA2|CDC6|FEN1|CDC45	-3.8
_FINAL_SUB1_MCODE_2	19	GO:0051052	regulation of DNA metabolic process	-4.9	16	8.3	24155	431	18	5	28	11	672|675|990|5888|54962	BRCA1|BRCA2|CDC6|RAD51|TIPIN	-3.6
_FINAL_SUB1_MCODE_2	19	GO:0010972	negative regulation of G2/M transition of mitotic cell cycle	-4.4	43	11	24155	93	18	3	17	8.8	672|990|63967	BRCA1|CDC6|CLSPN	-3.1
_FINAL_SUB1_MCODE_2	21	GO:0042623	ATPase activity, coupled	-4.3	19	8.3	24155	285	18	4	22	9.8	4174|4175|4176|5888	MCM5|MCM6|MCM7|RAD51	-3
_FINAL_SUB1_MCODE_2	19	GO:0090068	positive regulation of cell cycle process	-4.2	18	8.1	24155	298	18	4	22	9.8	672|990|2237|8318	BRCA1|CDC6|FEN1|CDC45	-3
_FINAL_SUB1_MCODE_2	19	GO:1902750	negative regulation of cell cycle G2/M phase transition	-4.2	38	10	24155	105	18	3	17	8.8	672|990|63967	BRCA1|CDC6|CLSPN	-2.9
_FINAL_SUB1_MCODE_2	19	GO:0044774	mitotic DNA integrity checkpoint	-4.2	38	10	24155	106	18	3	17	8.8	990|54962|63967	CDC6|TIPIN|CLSPN	-2.9
_FINAL_SUB1_MCODE_2	19	GO:0006275	regulation of DNA replication	-4.2	37	10	24155	108	18	3	17	8.8	675|990|54962	BRCA2|CDC6|TIPIN	-2.9
_FINAL_SUB1_MCODE_2	19	GO:0009416	response to light stimulus	-4.1	17	7.8	24155	315	18	4	22	9.8	675|2237|10714|54962	BRCA2|FEN1|POLD3|TIPIN	-2.9
_FINAL_SUB1_MCODE_2	19	GO:0045930	negative regulation of mitotic cell cycle	-4	16	7.5	24155	338	18	4	22	9.8	672|990|54962|63967	BRCA1|CDC6|TIPIN|CLSPN	-2.8
_FINAL_SUB1_MCODE_2	19	GO:0033044	regulation of chromosome organization	-4	16	7.4	24155	345	18	4	22	9.8	672|990|2237|8318	BRCA1|CDC6|FEN1|CDC45	-2.7
_FINAL_SUB1_MCODE_2	19	GO:0010948	negative regulation of cell cycle process	-3.9	15	7.3	24155	361	18	4	22	9.8	672|990|5888|63967	BRCA1|CDC6|RAD51|CLSPN	-2.7
_FINAL_SUB1_MCODE_2	21	GO:0016779	nucleotidyltransferase activity	-3.9	29	9.1	24155	138	18	3	17	8.8	5557|10714|23649	PRIM1|POLD3|POLA2	-2.6
_FINAL_SUB1_MCODE_2	19	GO:0000077	DNA damage checkpoint	-3.8	28	8.8	24155	145	18	3	17	8.8	672|54962|63967	BRCA1|TIPIN|CLSPN	-2.6
_FINAL_SUB1_MCODE_2	21	GO:0016887	ATPase activity	-3.8	14	6.9	24155	390	18	4	22	9.8	4174|4175|4176|5888	MCM5|MCM6|MCM7|RAD51	-2.5
_FINAL_SUB1_MCODE_2	19	GO:0010212	response to ionizing radiation	-3.8	27	8.7	24155	148	18	3	17	8.8	672|675|5888	BRCA1|BRCA2|RAD51	-2.5
_FINAL_SUB1_MCODE_2	19	GO:0051053	negative regulation of DNA metabolic process	-3.7	26	8.5	24155	156	18	3	17	8.8	675|990|54962	BRCA2|CDC6|TIPIN	-2.5
_FINAL_SUB1_MCODE_2	19	GO:0045931	positive regulation of mitotic cell cycle	-3.6	25	8.3	24155	163	18	3	17	8.8	675|990|8318	BRCA2|CDC6|CDC45	-2.4
_FINAL_SUB1_MCODE_2	19	GO:0051302	regulation of cell division	-3.6	24	8.2	24155	168	18	3	17	8.8	675|990|23594	BRCA2|CDC6|ORC6	-2.4
_FINAL_SUB1_MCODE_2	19	GO:1901990	regulation of mitotic cell cycle phase transition	-3.6	12	6.4	24155	444	18	4	22	9.8	672|990|8318|63967	BRCA1|CDC6|CDC45|CLSPN	-2.3
_FINAL_SUB1_MCODE_2	19	GO:1901987	regulation of cell cycle phase transition	-3.4	11	6.2	24155	480	18	4	22	9.8	672|990|8318|63967	BRCA1|CDC6|CDC45|CLSPN	-2.2
_FINAL_SUB1_MCODE_2	19	GO:0010389	regulation of G2/M transition of mitotic cell cycle	-3.4	21	7.5	24155	196	18	3	17	8.8	672|990|63967	BRCA1|CDC6|CLSPN	-2.2
_FINAL_SUB1_MCODE_2	19	GO:1902749	regulation of cell cycle G2/M phase transition	-3.3	19	7.2	24155	213	18	3	17	8.8	672|990|63967	BRCA1|CDC6|CLSPN	-2.1
_FINAL_SUB1_MCODE_2	19	GO:0000086	G2/M transition of mitotic cell cycle	-3.1	16	6.6	24155	247	18	3	17	8.8	672|990|63967	BRCA1|CDC6|CLSPN	-1.9
_FINAL_SUB1_MCODE_2	19	GO:1901991	negative regulation of mitotic cell cycle phase transition	-3.1	16	6.6	24155	248	18	3	17	8.8	672|990|63967	BRCA1|CDC6|CLSPN	-1.9
_FINAL_SUB1_MCODE_2	19	GO:0051301	cell division	-3.1	9	5.4	24155	598	18	4	22	9.8	675|990|23594|54962	BRCA2|CDC6|ORC6|TIPIN	-1.9
_FINAL_SUB1_MCODE_2	19	GO:0044839	cell cycle G2/M phase transition	-3	15	6.3	24155	266	18	3	17	8.8	672|990|63967	BRCA1|CDC6|CLSPN	-1.9
_FINAL_SUB1_MCODE_2	19	GO:1901988	negative regulation of cell cycle phase transition	-3	15	6.3	24155	267	18	3	17	8.8	672|990|63967	BRCA1|CDC6|CLSPN	-1.9
_FINAL_SUB1_MCODE_2	19	GO:0072331	signal transduction by p53 class mediator	-3	15	6.3	24155	268	18	3	17	8.8	580|672|675	BARD1|BRCA1|BRCA2	-1.8
_FINAL_SUB1_MCODE_2	19	GO:0016579	protein deubiquitination	-2.9	14	6.1	24155	284	18	3	17	8.8	580|672|63967	BARD1|BRCA1|CLSPN	-1.8
_FINAL_SUB1_MCODE_2	19	GO:0070646	protein modification by small protein removal	-2.9	13	5.9	24155	300	18	3	17	8.8	580|672|63967	BARD1|BRCA1|CLSPN	-1.7
_FINAL_SUB1_MCODE_2	19	GO:0007059	chromosome segregation	-2.8	12	5.7	24155	324	18	3	17	8.8	672|990|2237	BRCA1|CDC6|FEN1	-1.6
_FINAL_SUB1_MCODE_2	19	GO:0000280	nuclear division	-2.5	9.8	4.9	24155	411	18	3	17	8.8	675|990|5888	BRCA2|CDC6|RAD51	-1.4
_FINAL_SUB1_MCODE_2	19	GO:0048285	organelle fission	-2.4	8.9	4.6	24155	453	18	3	17	8.8	675|990|5888	BRCA2|CDC6|RAD51	-1.3
_FINAL_SUB1_MCODE_2	19	GO:0071417	cellular response to organonitrogen compound	-2	6.8	3.9	24155	589	18	3	17	8.8	672|990|5888	BRCA1|CDC6|RAD51	-0.99
_FINAL_SUB1_MCODE_3	19	GO:0006297	nucleotide-excision repair, DNA gap filling	-13	630	56	24155	24	8	5	62	17	3978|5982|5983|5984|5985	LIG1|RFC2|RFC3|RFC4|RFC5	-11
_FINAL_SUB1_MCODE_3	19	GO:1900264	positive regulation of DNA-directed DNA polymerase activity	-13	1700	83	24155	7	8	4	50	18	5982|5983|5984|5985	RFC2|RFC3|RFC4|RFC5	-11
_FINAL_SUB1_MCODE_3	19	GO:1900262	regulation of DNA-directed DNA polymerase activity	-13	1700	83	24155	7	8	4	50	18	5982|5983|5984|5985	RFC2|RFC3|RFC4|RFC5	-11
_FINAL_SUB1_MCODE_3	21	GO:0003689	DNA clamp loader activity	-12	1300	73	24155	9	8	4	50	18	5982|5983|5984|5985	RFC2|RFC3|RFC4|RFC5	-10
_FINAL_SUB1_MCODE_3	21	GO:0033170	protein-DNA loading ATPase activity	-12	1300	73	24155	9	8	4	50	18	5982|5983|5984|5985	RFC2|RFC3|RFC4|RFC5	-10
_FINAL_SUB1_MCODE_3	19	GO:0033260	nuclear DNA replication	-11	250	35	24155	61	8	5	62	17	3978|5982|5983|5984|5985	LIG1|RFC2|RFC3|RFC4|RFC5	-9.5
_FINAL_SUB1_MCODE_3	21	GO:0008094	DNA-dependent ATPase activity	-11	220	33	24155	70	8	5	62	17	5982|5983|5984|5985|7153	RFC2|RFC3|RFC4|RFC5|TOP2A	-9.2
_FINAL_SUB1_MCODE_3	19	GO:0044786	cell cycle DNA replication	-11	210	32	24155	72	8	5	62	17	3978|5982|5983|5984|5985	LIG1|RFC2|RFC3|RFC4|RFC5	-9.1
_FINAL_SUB1_MCODE_3	19	GO:0006283	transcription-coupled nucleotide-excision repair	-11	210	32	24155	73	8	5	62	17	3978|5982|5983|5984|5985	LIG1|RFC2|RFC3|RFC4|RFC5	-9.1
_FINAL_SUB1_MCODE_3	21	GO:0140097	catalytic activity, acting on DNA	-11	82	22	24155	220	8	6	75	15	3978|5982|5983|5984|5985|7153	LIG1|RFC2|RFC3|RFC4|RFC5|TOP2A	-9
_FINAL_SUB1_MCODE_3	19	GO:0070987	error-free translesion synthesis	-11	600	49	24155	20	8	4	50	18	5982|5983|5984|5985	RFC2|RFC3|RFC4|RFC5	-8.8
_FINAL_SUB1_MCODE_3	19	GO:0042276	error-prone translesion synthesis	-11	600	49	24155	20	8	4	50	18	5982|5983|5984|5985	RFC2|RFC3|RFC4|RFC5	-8.8
_FINAL_SUB1_MCODE_3	21	GO:0017116	single-stranded DNA-dependent ATP-dependent DNA helicase activity	-11	600	49	24155	20	8	4	50	18	5982|5983|5984|5985	RFC2|RFC3|RFC4|RFC5	-8.8
_FINAL_SUB1_MCODE_3	21	GO:0043142	single-stranded DNA-dependent ATPase activity	-11	600	49	24155	20	8	4	50	18	5982|5983|5984|5985	RFC2|RFC3|RFC4|RFC5	-8.8
_FINAL_SUB1_MCODE_3	21	GO:0070035	purine NTP-dependent helicase activity	-11	580	48	24155	21	8	4	50	18	5982|5983|5984|5985	RFC2|RFC3|RFC4|RFC5	-8.7
_FINAL_SUB1_MCODE_3	21	GO:0004003	ATP-dependent DNA helicase activity	-11	580	48	24155	21	8	4	50	18	5982|5983|5984|5985	RFC2|RFC3|RFC4|RFC5	-8.7
_FINAL_SUB1_MCODE_3	21	GO:0008026	ATP-dependent helicase activity	-11	580	48	24155	21	8	4	50	18	5982|5983|5984|5985	RFC2|RFC3|RFC4|RFC5	-8.7
_FINAL_SUB1_MCODE_3	19	GO:0032201	telomere maintenance via semi-conservative replication	-10	450	42	24155	27	8	4	50	18	5982|5983|5984|5985	RFC2|RFC3|RFC4|RFC5	-8.3
_FINAL_SUB1_MCODE_3	19	GO:0032508	DNA duplex unwinding	-10	140	26	24155	110	8	5	62	17	5982|5983|5984|5985|7153	RFC2|RFC3|RFC4|RFC5|TOP2A	-8.2
_FINAL_SUB1_MCODE_3	19	GO:0006289	nucleotide-excision repair	-10	140	26	24155	111	8	5	62	17	3978|5982|5983|5984|5985	LIG1|RFC2|RFC3|RFC4|RFC5	-8.2
_FINAL_SUB1_MCODE_3	19	GO:0032392	DNA geometric change	-9.8	130	25	24155	119	8	5	62	17	5982|5983|5984|5985|7153	RFC2|RFC3|RFC4|RFC5|TOP2A	-8.1
_FINAL_SUB1_MCODE_3	19	GO:0071103	DNA conformation change	-9.8	55	18	24155	327	8	6	75	15	5982|5983|5984|5985|7153|55723	RFC2|RFC3|RFC4|RFC5|TOP2A|ASF1B	-8
_FINAL_SUB1_MCODE_3	19	GO:0006296	nucleotide-excision repair, DNA incision, 5'-to lesion	-9.5	330	36	24155	37	8	4	50	18	5982|5983|5984|5985	RFC2|RFC3|RFC4|RFC5	-7.8
_FINAL_SUB1_MCODE_3	19	GO:0033683	nucleotide-excision repair, DNA incision	-9.4	310	35	24155	39	8	4	50	18	5982|5983|5984|5985	RFC2|RFC3|RFC4|RFC5	-7.7
_FINAL_SUB1_MCODE_3	19	GO:0042769	DNA damage response, detection of DNA damage	-9.4	310	35	24155	39	8	4	50	18	5982|5983|5984|5985	RFC2|RFC3|RFC4|RFC5	-7.7
_FINAL_SUB1_MCODE_3	19	GO:0019985	translesion synthesis	-9.3	290	34	24155	41	8	4	50	18	5982|5983|5984|5985	RFC2|RFC3|RFC4|RFC5	-7.6
_FINAL_SUB1_MCODE_3	19	GO:0006261	DNA-dependent DNA replication	-9.3	98	22	24155	154	8	5	62	17	3978|5982|5983|5984|5985	LIG1|RFC2|RFC3|RFC4|RFC5	-7.5
_FINAL_SUB1_MCODE_3	19	GO:0000731	DNA synthesis involved in DNA repair	-8.9	240	31	24155	51	8	4	50	18	5982|5983|5984|5985	RFC2|RFC3|RFC4|RFC5	-7.2
_FINAL_SUB1_MCODE_3	19	GO:0006301	postreplication repair	-8.9	230	30	24155	52	8	4	50	18	5982|5983|5984|5985	RFC2|RFC3|RFC4|RFC5	-7.2
_FINAL_SUB1_MCODE_3	19	GO:0090329	regulation of DNA-dependent DNA replication	-8.8	220	30	24155	54	8	4	50	18	5982|5983|5984|5985	RFC2|RFC3|RFC4|RFC5	-7.1
_FINAL_SUB1_MCODE_3	19	GO:0071897	DNA biosynthetic process	-8.7	75	19	24155	200	8	5	62	17	3978|5982|5983|5984|5985	LIG1|RFC2|RFC3|RFC4|RFC5	-7
_FINAL_SUB1_MCODE_3	19	GO:2000573	positive regulation of DNA biosynthetic process	-8.4	180	27	24155	67	8	4	50	18	5982|5983|5984|5985	RFC2|RFC3|RFC4|RFC5	-6.8
_FINAL_SUB1_MCODE_3	21	GO:0003678	DNA helicase activity	-8	150	24	24155	83	8	4	50	18	5982|5983|5984|5985	RFC2|RFC3|RFC4|RFC5	-6.4
_FINAL_SUB1_MCODE_3	19	GO:0006260	DNA replication	-8	55	16	24155	276	8	5	62	17	3978|5982|5983|5984|5985	LIG1|RFC2|RFC3|RFC4|RFC5	-6.4
_FINAL_SUB1_MCODE_3	21	GO:0042623	ATPase activity, coupled	-7.9	53	16	24155	285	8	5	62	17	5982|5983|5984|5985|7153	RFC2|RFC3|RFC4|RFC5|TOP2A	-6.3
_FINAL_SUB1_MCODE_3	19	GO:0006275	regulation of DNA replication	-7.6	110	21	24155	108	8	4	50	18	5982|5983|5984|5985	RFC2|RFC3|RFC4|RFC5	-6
_FINAL_SUB1_MCODE_3	19	GO:0006271	DNA strand elongation involved in DNA replication	-7.6	450	37	24155	20	8	3	38	17	3978|5983|5984	LIG1|RFC3|RFC4	-6
_FINAL_SUB1_MCODE_3	19	GO:2000278	regulation of DNA biosynthetic process	-7.5	110	21	24155	112	8	4	50	18	5982|5983|5984|5985	RFC2|RFC3|RFC4|RFC5	-6
_FINAL_SUB1_MCODE_3	21	GO:0016887	ATPase activity	-7.2	39	14	24155	390	8	5	62	17	5982|5983|5984|5985|7153	RFC2|RFC3|RFC4|RFC5|TOP2A	-5.7
_FINAL_SUB1_MCODE_3	19	GO:0022616	DNA strand elongation	-7.2	340	32	24155	27	8	3	38	17	3978|5983|5984	LIG1|RFC3|RFC4	-5.6
_FINAL_SUB1_MCODE_3	19	GO:0000723	telomere maintenance	-6.9	75	17	24155	162	8	4	50	18	5982|5983|5984|5985	RFC2|RFC3|RFC4|RFC5	-5.4
_FINAL_SUB1_MCODE_3	21	GO:0004386	helicase activity	-6.8	73	17	24155	165	8	4	50	18	5982|5983|5984|5985	RFC2|RFC3|RFC4|RFC5	-5.4
_FINAL_SUB1_MCODE_3	19	GO:0032200	telomere organization	-6.7	69	16	24155	175	8	4	50	18	5982|5983|5984|5985	RFC2|RFC3|RFC4|RFC5	-5.3
_FINAL_SUB1_MCODE_3	19	GO:1901796	regulation of signal transduction by p53 class mediator	-6.7	67	16	24155	180	8	4	50	18	5982|5983|5984|5985	RFC2|RFC3|RFC4|RFC5	-5.2
_FINAL_SUB1_MCODE_3	19	GO:0006281	DNA repair	-6.5	27	11	24155	553	8	5	62	17	3978|5982|5983|5984|5985	LIG1|RFC2|RFC3|RFC4|RFC5	-5
_FINAL_SUB1_MCODE_3	19	GO:0051054	positive regulation of DNA metabolic process	-6.3	53	14	24155	228	8	4	50	18	5982|5983|5984|5985	RFC2|RFC3|RFC4|RFC5	-4.8
_FINAL_SUB1_MCODE_3	19	GO:0072331	signal transduction by p53 class mediator	-6	45	13	24155	268	8	4	50	18	5982|5983|5984|5985	RFC2|RFC3|RFC4|RFC5	-4.6
_FINAL_SUB1_MCODE_3	19	GO:0090305	nucleic acid phosphodiester bond hydrolysis	-5.8	40	12	24155	303	8	4	50	18	5982|5983|5984|5985	RFC2|RFC3|RFC4|RFC5	-4.4
_FINAL_SUB1_MCODE_3	19	GO:0051052	regulation of DNA metabolic process	-5.2	28	10	24155	431	8	4	50	18	5982|5983|5984|5985	RFC2|RFC3|RFC4|RFC5	-3.8
_FINAL_SUB1_MCODE_3	19	GO:0060249	anatomical structure homeostasis	-5.2	28	10	24155	437	8	4	50	18	5982|5983|5984|5985	RFC2|RFC3|RFC4|RFC5	-3.8
_FINAL_SUB1_MCODE_3	19	GO:0051347	positive regulation of transferase activity	-4.5	19	8.3	24155	651	8	4	50	18	5982|5983|5984|5985	RFC2|RFC3|RFC4|RFC5	-3.2
_FINAL_SUB1_MCODE_3	19	GO:0051606	detection of stimulus	-4.4	17	8	24155	691	8	4	50	18	5982|5983|5984|5985	RFC2|RFC3|RFC4|RFC5	-3.1
_FINAL_SUB1_MCODE_4	19	GO:1901137	carbohydrate derivative biosynthetic process	-4.5	31	9.5	24155	776	3	3	100	27	1503|2026|9945	CTPS1|ENO2|GFPT2	-3.2
_FINAL_SUB1_MCODE_5	19	GO:0045165	cell fate commitment	-5.9	89	16	24155	270	3	3	100	27	182|4854|10253	JAG1|NOTCH3|SPRY2	-4.5
_FINAL_SUB1_MCODE_5	19	GO:0001525	angiogenesis	-4.8	41	11	24155	588	3	3	100	27	182|4854|10253	JAG1|NOTCH3|SPRY2	-3.5
_FINAL_SUB1_MCODE_5	19	GO:0048514	blood vessel morphogenesis	-4.6	35	10	24155	682	3	3	100	27	182|4854|10253	JAG1|NOTCH3|SPRY2	-3.4
_FINAL_SUB1_MCODE_5	19	GO:0001568	blood vessel development	-4.5	32	9.6	24155	762	3	3	100	27	182|4854|10253	JAG1|NOTCH3|SPRY2	-3.2
_FINAL_SUB1_MCODE_5	19	GO:0001944	vasculature development	-4.5	30	9.4	24155	793	3	3	100	27	182|4854|10253	JAG1|NOTCH3|SPRY2	-3.2

## Sheet: Umbilical cord C4
CategoryID	GO	Description	LogP	Enrichment	Z-score	#TotalGeneInLibrary	#GeneInGO	#GeneInHitList	#GeneInGOAndHitList	%InGO	STDV %InGO	GeneID	Hits	Log(q-value)
19	GO:0048568	embryonic organ development	-7.9	4.5	7.6	24155	429	265	21	7.9	1.7	100|1028|1051|2535|3207|3481|3856|3880|4188|4237|4920|5087|5754|6615|7291|7703|8463|8563|9464|28996|113026	ADA|CDKN1C|CEBPB|FZD2|HOXA11|IGF2|KRT8|KRT19|MDFI|MFAP2|ROR2|PBX1|PTK7|SNAI1|TWIST1|PCGF2|TEAD2|THOC5|HAND2|HIPK2|PLCD3	-4.6
19	GO:0030029	actin filament-based process	-7.6	3.4	7	24155	760	265	28	11	1.9	388|781|1466|1756|1902|2036|3856|3880|3984|5144|5295|5754|9181|10630|11214|23043|23363|23433|23704|29984|54509|54874|58480|84168|92521|128272|285590|359845	RHOB|CACNA2D1|CSRP2|DMD|LPAR1|EPB41L1|KRT8|KRT19|LIMK1|PDE4D|PIK3R1|PTK7|ARHGEF2|PDPN|AKAP13|TNIK|OBSL1|RHOQ|KCNE4|RHOD|RHOF|FNBP1L|RHOU|ANTXR1|SPECC1|ARHGEF19|SH3PXD2B|RFLNB	-4.4
19	GO:0005975	carbohydrate metabolic process	-7.5	3.6	7	24155	626	265	25	9.4	1.8	216|217|2308|2548|2710|2717|2720|3481|4124|4199|4758|5091|5166|5213|5507|8660|9653|10007|10165|26007|51477|56548|79660|83667|84752	ALDH1A1|ALDH2|FOXO1|GAA|GK|GLA|GLB1|IGF2|MAN2A1|ME1|NEU1|PC|PDK4|PFKM|PPP1R3C|IRS2|HS2ST1|GNPDA1|SLC25A13|TKFC|ISYNA1|CHST7|PPP1R3B|SESN2|B3GNT9	-4.4
19	GO:0043009	chordate embryonic development	-7.5	3.6	7	24155	629	265	25	9.4	1.8	100|1028|1051|1376|2535|2627|3207|3481|3856|3880|4124|4188|4920|5087|5754|6498|6615|7291|7703|8463|9464|10161|11019|80790|113026	ADA|CDKN1C|CEBPB|CPT2|FZD2|GATA6|HOXA11|IGF2|KRT8|KRT19|MAN2A1|MDFI|ROR2|PBX1|PTK7|SKIL|SNAI1|TWIST1|PCGF2|TEAD2|HAND2|LPAR6|LIAS|CMIP|PLCD3	-4.4
19	GO:0009792	embryo development ending in birth or egg hatching	-7.2	3.5	6.9	24155	646	265	25	9.4	1.8	100|1028|1051|1376|2535|2627|3207|3481|3856|3880|4124|4188|4920|5087|5754|6498|6615|7291|7703|8463|9464|10161|11019|80790|113026	ADA|CDKN1C|CEBPB|CPT2|FZD2|GATA6|HOXA11|IGF2|KRT8|KRT19|MAN2A1|MDFI|ROR2|PBX1|PTK7|SKIL|SNAI1|TWIST1|PCGF2|TEAD2|HAND2|LPAR6|LIAS|CMIP|PLCD3	-4.2
19	GO:0007266	Rho protein signal transduction	-7.2	6.3	7.9	24155	204	265	14	5.3	1.4	19|388|1902|3984|6091|9181|10161|10630|11214|23433|29984|54509|58480|128272	ABCA1|RHOB|LPAR1|LIMK1|ROBO1|ARHGEF2|LPAR6|PDPN|AKAP13|RHOQ|RHOD|RHOF|RHOU|ARHGEF19	-4.1
19	GO:0071396	cellular response to lipid	-7.1	3.6	6.8	24155	610	265	24	9.1	1.8	19|834|929|1051|1604|1902|2308|3553|5144|5166|5732|5754|6770|7025|8463|8805|9314|9373|10062|11214|54331|55885|64754|114907	ABCA1|CASP1|CD14|CEBPB|CD55|LPAR1|FOXO1|IL1B|PDE4D|PDK4|PTGER2|PTK7|STAR|NR2F1|TEAD2|TRIM24|KLF4|PLAA|NR1H3|AKAP13|GNG2|LMO3|SMYD3|FBXO32	-4.1
19	GO:0044282	small molecule catabolic process	-6.9	4.1	6.9	24155	448	265	20	7.5	1.6	100|216|217|221|642|1376|1593|2710|2720|5213|6783|6817|7263|7291|8660|10007|23475|26007|55258|83667	ADA|ALDH1A1|ALDH2|ALDH3B1|BLMH|CPT2|CYP27A1|GK|GLB1|PFKM|SULT1E1|SULT1A1|TST|TWIST1|IRS2|GNPDA1|QPRT|TKFC|THNSL2|SESN2	-3.9
19	GO:0019216	regulation of lipid metabolic process	-6.8	4.2	6.9	24155	410	265	19	7.2	1.6	19|718|1376|2180|3553|4199|5166|5295|6604|6615|6770|7291|8660|9314|10062|27242|55294|57761|64788	ABCA1|C3|CPT2|ACSL1|IL1B|ME1|PDK4|PIK3R1|SMARCD3|SNAI1|STAR|TWIST1|IRS2|KLF4|NR1H3|TNFRSF21|FBXW7|TRIB3|LMF1	-3.9
21	GO:0000977	RNA polymerase II regulatory region sequence-specific DNA binding	-6.7	3.1	6.4	24155	788	265	27	10	1.9	1051|1052|1523|1628|1649|2114|2627|4211|4783|5087|5090|6498|6603|6615|7025|7291|7704|7755|8805|9314|9464|10062|11179|23635|57215|58499|64754	CEBPB|CEBPD|CUX1|DBP|DDIT3|ETS2|GATA6|MEIS1|NFIL3|PBX1|PBX3|SKIL|SMARCD2|SNAI1|NR2F1|TWIST1|ZBTB16|ZNF205|TRIM24|KLF4|HAND2|NR1H3|ZNF277|SSBP2|THAP11|ZNF462|SMYD3	-3.9
19	GO:0001701	in utero embryonic development	-6.7	4.4	6.9	24155	375	265	18	6.8	1.5	100|1028|1051|1376|2627|3481|3856|3880|4124|4188|6498|6615|7291|7703|9464|10161|80790|113026	ADA|CDKN1C|CEBPB|CPT2|GATA6|IGF2|KRT8|KRT19|MAN2A1|MDFI|SKIL|SNAI1|TWIST1|PCGF2|HAND2|LPAR6|CMIP|PLCD3	-3.9
19	GO:0001944	vasculature development	-6.7	3.1	6.3	24155	793	265	27	10	1.9	388|718|1000|1306|1649|2152|2308|2627|3553|3696|4211|4327|5754|6091|7291|8463|9314|9464|10267|10630|10769|28996|55294|79659|80310|84168|113026	RHOB|C3|CDH2|COL15A1|DDIT3|F3|FOXO1|GATA6|IL1B|ITGB8|MEIS1|MMP19|PTK7|ROBO1|TWIST1|TEAD2|KLF4|HAND2|RAMP1|PDPN|PLK2|HIPK2|FBXW7|DYNC2H1|PDGFD|ANTXR1|PLCD3	-3.9
21	GO:0001012	RNA polymerase II regulatory region DNA binding	-6.7	3.1	6.3	24155	794	265	27	10	1.9	1051|1052|1523|1628|1649|2114|2627|4211|4783|5087|5090|6498|6603|6615|7025|7291|7704|7755|8805|9314|9464|10062|11179|23635|57215|58499|64754	CEBPB|CEBPD|CUX1|DBP|DDIT3|ETS2|GATA6|MEIS1|NFIL3|PBX1|PBX3|SKIL|SMARCD2|SNAI1|NR2F1|TWIST1|ZBTB16|ZNF205|TRIM24|KLF4|HAND2|NR1H3|ZNF277|SSBP2|THAP11|ZNF462|SMYD3	-3.9
19	GO:0001568	blood vessel development	-6.5	3.1	6.2	24155	762	265	26	9.8	1.8	388|718|1000|1306|1649|2152|2308|2627|3553|3696|4211|4327|5754|6091|7291|8463|9314|9464|10267|10769|28996|55294|79659|80310|84168|113026	RHOB|C3|CDH2|COL15A1|DDIT3|F3|FOXO1|GATA6|IL1B|ITGB8|MEIS1|MMP19|PTK7|ROBO1|TWIST1|TEAD2|KLF4|HAND2|RAMP1|PLK2|HIPK2|FBXW7|DYNC2H1|PDGFD|ANTXR1|PLCD3	-3.7
21	GO:0016301	kinase activity	-6.3	3.1	6.1	24155	774	265	26	9.8	1.8	894|1195|2710|3480|3984|4216|4354|4920|5166|5213|5634|5754|6196|8425|8805|9149|10769|11213|11214|23043|26007|28996|51135|56997|57761|79934	CCND2|CLK1|GK|IGF1R|LIMK1|MAP3K4|MPP1|ROR2|PDK4|PFKM|PRPS2|PTK7|RPS6KA2|LTBP4|TRIM24|DYRK1B|PLK2|IRAK3|AKAP13|TNIK|TKFC|HIPK2|IRAK4|COQ8A|TRIB3|COQ8B	-3.6
19	GO:0048598	embryonic morphogenesis	-6.2	3.4	6.3	24155	586	265	22	8.3	1.7	1028|2114|2535|2627|3207|3481|4188|4237|4920|5087|5754|6615|7291|7448|7703|7704|8463|9314|9464|11019|28996|79659	CDKN1C|ETS2|FZD2|GATA6|HOXA11|IGF2|MDFI|MFAP2|ROR2|PBX1|PTK7|SNAI1|TWIST1|VTN|PCGF2|ZBTB16|TEAD2|KLF4|HAND2|LIAS|HIPK2|DYNC2H1	-3.5
21	GO:0000978	RNA polymerase II proximal promoter sequence-specific DNA binding	-6.1	3.5	6.3	24155	544	265	21	7.9	1.7	1051|1052|1649|2114|2627|4211|4783|5087|6498|6603|6615|7025|7291|8805|9314|9464|10062|11179|23635|57215|64754	CEBPB|CEBPD|DDIT3|ETS2|GATA6|MEIS1|NFIL3|PBX1|SKIL|SMARCD2|SNAI1|NR2F1|TWIST1|TRIM24|KLF4|HAND2|NR1H3|ZNF277|SSBP2|THAP11|SMYD3	-3.4
19	GO:0019318	hexose metabolic process	-6.1	5.1	6.9	24155	249	265	14	5.3	1.4	216|2308|2548|2720|3481|4124|5091|5166|5213|8660|10165|26007|79660|83667	ALDH1A1|FOXO1|GAA|GLB1|IGF2|MAN2A1|PC|PDK4|PFKM|IRS2|SLC25A13|TKFC|PPP1R3B|SESN2	-3.4
19	GO:0001890	placenta development	-6	6.6	7.3	24155	153	265	11	4.2	1.2	100|1028|1051|3481|3696|3856|3880|4188|4216|6615|113026	ADA|CDKN1C|CEBPB|IGF2|ITGB8|KRT8|KRT19|MDFI|MAP3K4|SNAI1|PLCD3	-3.3
21	GO:0000987	proximal promoter sequence-specific DNA binding	-5.9	3.4	6.1	24155	560	265	21	7.9	1.7	1051|1052|1649|2114|2627|4211|4783|5087|6498|6603|6615|7025|7291|8805|9314|9464|10062|11179|23635|57215|64754	CEBPB|CEBPD|DDIT3|ETS2|GATA6|MEIS1|NFIL3|PBX1|SKIL|SMARCD2|SNAI1|NR2F1|TWIST1|TRIM24|KLF4|HAND2|NR1H3|ZNF277|SSBP2|THAP11|SMYD3	-3.3
19	GO:0051056	regulation of small GTPase mediated signal transduction	-5.9	4.3	6.4	24155	339	265	16	6	1.5	19|388|1123|1902|6091|8660|9181|10144|10161|11214|23433|29984|54509|57569|58480|128272	ABCA1|RHOB|CHN1|LPAR1|ROBO1|IRS2|ARHGEF2|FAM13A|LPAR6|AKAP13|RHOQ|RHOD|RHOF|ARHGAP20|RHOU|ARHGEF19	-3.3
19	GO:0003002	regionalization	-5.7	4.2	6.3	24155	351	265	16	6	1.5	718|1649|2114|3207|3237|4188|4920|5087|5090|6091|6604|6615|7703|7704|28996|79659	C3|DDIT3|ETS2|HOXA11|HOXD11|MDFI|ROR2|PBX1|PBX3|ROBO1|SMARCD3|SNAI1|PCGF2|ZBTB16|HIPK2|DYNC2H1	-3.1
19	GO:0022604	regulation of cell morphogenesis	-5.7	3.6	6	24155	484	265	19	7.2	1.6	388|1000|1123|1523|1902|3984|6091|6498|7750|9205|9373|10630|23043|23363|23433|29984|54509|58480|152503	RHOB|CDH2|CHN1|CUX1|LPAR1|LIMK1|ROBO1|SKIL|ZMYM2|ZMYM5|PLAA|PDPN|TNIK|OBSL1|RHOQ|RHOD|RHOF|RHOU|SH3D19	-3.1
19	GO:0046164	alcohol catabolic process	-5.7	12	8.4	24155	54	265	7	2.6	0.99	217|221|1593|2710|6783|6817|26007	ALDH2|ALDH3B1|CYP27A1|GK|SULT1E1|SULT1A1|TKFC	-3.1
19	GO:0010827	regulation of glucose transmembrane transport	-5.6	9.3	7.8	24155	78	265	8	3	1.1	718|3553|5295|6253|8660|23433|25999|57761	C3|IL1B|PIK3R1|RTN2|IRS2|RHOQ|CLIP3|TRIB3	-3.1
19	GO:0007389	pattern specification process	-5.6	3.7	6	24155	446	265	18	6.8	1.5	718|1649|2114|3207|3237|4188|4920|5087|5090|6091|6604|6615|7703|7704|9464|28996|51626|79659	C3|DDIT3|ETS2|HOXA11|HOXD11|MDFI|ROR2|PBX1|PBX3|ROBO1|SMARCD3|SNAI1|PCGF2|ZBTB16|HAND2|HIPK2|DYNC2LI1|DYNC2H1	-3.1
19	GO:0071417	cellular response to organonitrogen compound	-5.6	3.2	5.8	24155	589	265	21	7.9	1.7	781|1051|2308|3480|3481|3553|3709|5144|5166|5295|6770|8660|9181|9314|9518|10325|23433|54331|57761|80310|83667	CACNA2D1|CEBPB|FOXO1|IGF1R|IGF2|IL1B|ITPR2|PDE4D|PDK4|PIK3R1|STAR|IRS2|ARHGEF2|KLF4|GDF15|RRAGB|RHOQ|GNG2|TRIB3|PDGFD|SESN2	-3.1
19	GO:0006067	ethanol metabolic process	-5.6	22	10	24155	21	265	5	1.9	0.84	216|217|221|6783|6817	ALDH1A1|ALDH2|ALDH3B1|SULT1E1|SULT1A1	-3.1
19	GO:1904659	glucose transmembrane transport	-5.5	7.5	7.2	24155	109	265	9	3.4	1.1	718|3553|5295|6253|8660|23433|25999|57761|83667	C3|IL1B|PIK3R1|RTN2|IRS2|RHOQ|CLIP3|TRIB3|SESN2	-3
19	GO:1901699	cellular response to nitrogen compound	-5.5	3.1	5.7	24155	652	265	22	8.3	1.7	781|1051|2308|3480|3481|3553|3709|4548|5144|5166|5295|6770|8660|9181|9314|9518|10325|23433|54331|57761|80310|83667	CACNA2D1|CEBPB|FOXO1|IGF1R|IGF2|IL1B|ITPR2|MTR|PDE4D|PDK4|PIK3R1|STAR|IRS2|ARHGEF2|KLF4|GDF15|RRAGB|RHOQ|GNG2|TRIB3|PDGFD|SESN2	-3
19	GO:0001659	temperature homeostasis	-5.5	5.8	6.7	24155	173	265	11	4.2	1.2	216|1051|1376|1649|2180|2308|3480|3553|4237|10062|10912	ALDH1A1|CEBPB|CPT2|DDIT3|ACSL1|FOXO1|IGF1R|IL1B|MFAP2|NR1H3|GADD45G	-3
21	GO:0016773	phosphotransferase activity, alcohol group as acceptor	-5.4	3	5.6	24155	706	265	23	8.7	1.7	894|1195|2710|3480|3984|4216|4920|5166|5213|5754|6196|8425|8805|9149|10769|11213|11214|23043|26007|28996|51135|56997|79934	CCND2|CLK1|GK|IGF1R|LIMK1|MAP3K4|ROR2|PDK4|PFKM|PTK7|RPS6KA2|LTBP4|TRIM24|DYRK1B|PLK2|IRAK3|AKAP13|TNIK|TKFC|HIPK2|IRAK4|COQ8A|COQ8B	-3
19	GO:0044262	cellular carbohydrate metabolic process	-5.4	4.4	6.2	24155	287	265	14	5.3	1.4	2308|2548|2710|2720|3481|5166|5507|8660|9653|26007|51477|79660|83667|84752	FOXO1|GAA|GK|GLB1|IGF2|PDK4|PPP1R3C|IRS2|HS2ST1|TKFC|ISYNA1|PPP1R3B|SESN2|B3GNT9	-3
19	GO:0008645	hexose transmembrane transport	-5.4	7.3	7.1	24155	112	265	9	3.4	1.1	718|3553|5295|6253|8660|23433|25999|57761|83667	C3|IL1B|PIK3R1|RTN2|IRS2|RHOQ|CLIP3|TRIB3|SESN2	-2.9
21	GO:0008134	transcription factor binding	-5.4	3	5.6	24155	661	265	22	8.3	1.7	1051|1649|2114|2308|2627|4188|5295|6604|7091|7291|8463|8805|9181|9314|9464|10062|23613|23710|28996|51616|112869|135112	CEBPB|DDIT3|ETS2|FOXO1|GATA6|MDFI|PIK3R1|SMARCD3|TLE4|TWIST1|TEAD2|TRIM24|ARHGEF2|KLF4|HAND2|NR1H3|ZMYND8|GABARAPL1|HIPK2|TAF9B|SGF29|NCOA7	-2.9
19	GO:0005996	monosaccharide metabolic process	-5.3	4.4	6.1	24155	292	265	14	5.3	1.4	216|2308|2548|2720|3481|4124|5091|5166|5213|8660|10165|26007|79660|83667	ALDH1A1|FOXO1|GAA|GLB1|IGF2|MAN2A1|PC|PDK4|PFKM|IRS2|SLC25A13|TKFC|PPP1R3B|SESN2	-2.9
19	GO:0015749	monosaccharide transmembrane transport	-5.3	7.2	7	24155	114	265	9	3.4	1.1	718|3553|5295|6253|8660|23433|25999|57761|83667	C3|IL1B|PIK3R1|RTN2|IRS2|RHOQ|CLIP3|TRIB3|SESN2	-2.9
19	GO:0030036	actin cytoskeleton organization	-5.3	3	5.5	24155	667	265	22	8.3	1.7	388|1466|1902|2036|3856|3880|3984|5295|5754|9181|11214|23043|23363|23433|29984|54509|58480|84168|92521|128272|285590|359845	RHOB|CSRP2|LPAR1|EPB41L1|KRT8|KRT19|LIMK1|PIK3R1|PTK7|ARHGEF2|AKAP13|TNIK|OBSL1|RHOQ|RHOD|RHOF|RHOU|ANTXR1|SPECC1|ARHGEF19|SH3PXD2B|RFLNB	-2.9
19	GO:0001501	skeletal system development	-5.3	3.3	5.7	24155	518	265	19	7.2	1.6	1028|2114|3207|3481|3696|4188|4211|4920|5087|6615|7291|7703|7704|9464|11214|54808|55294|285590|359845	CDKN1C|ETS2|HOXA11|IGF2|ITGB8|MDFI|MEIS1|ROR2|PBX1|SNAI1|TWIST1|PCGF2|ZBTB16|HAND2|AKAP13|DYM|FBXW7|SH3PXD2B|RFLNB	-2.9
33	CORUM:6603	ANKRA2-CCDC8-OBSL1-CUL7 complex	-5.3	68	14	24155	4	265	3	1.1	0.65	23363|57763|83987	OBSL1|ANKRA2|CCDC8	-2.9
19	GO:0043062	extracellular structure organization	-5.3	3.6	5.8	24155	425	265	17	6.4	1.5	19|1287|1306|3696|3908|4237|4239|4327|4811|5360|6646|7448|10630|22795|63894|84168|285590	ABCA1|COL4A5|COL15A1|ITGB8|LAMA2|MFAP2|MFAP4|MMP19|NID1|PLTP|SOAT1|VTN|PDPN|NID2|VIPAS39|ANTXR1|SH3PXD2B	-2.9
19	GO:0071900	regulation of protein serine/threonine kinase activity	-5.3	3.3	5.7	24155	519	265	19	7.2	1.6	894|1028|1902|2180|3480|3481|3553|4216|4920|5997|6091|9518|10912|11213|11214|23043|57761|80310|83667	CCND2|CDKN1C|LPAR1|ACSL1|IGF1R|IGF2|IL1B|MAP3K4|ROR2|RGS2|ROBO1|GDF15|GADD45G|IRAK3|AKAP13|TNIK|TRIB3|PDGFD|SESN2	-2.9
19	GO:0009110	vitamin biosynthetic process	-5.3	19	9.3	24155	24	265	5	1.9	0.84	1593|3553|5360|6615|29968	CYP27A1|IL1B|PLTP|SNAI1|PSAT1	-2.9
19	GO:0034219	carbohydrate transmembrane transport	-5.3	7.1	6.9	24155	116	265	9	3.4	1.1	718|3553|5295|6253|8660|23433|25999|57761|83667	C3|IL1B|PIK3R1|RTN2|IRS2|RHOQ|CLIP3|TRIB3|SESN2	-2.9
19	GO:0043065	positive regulation of apoptotic process	-5.2	3	5.5	24155	672	265	22	8.3	1.7	388|834|997|1649|1902|2152|2308|6091|6196|6498|7052|7704|7755|9181|10912|11214|22861|25999|51147|55294|96459|128272	RHOB|CASP1|CDC34|DDIT3|LPAR1|F3|FOXO1|ROBO1|RPS6KA2|SKIL|TGM2|ZBTB16|ZNF205|ARHGEF2|GADD45G|AKAP13|NLRP1|CLIP3|ING4|FBXW7|FNIP1|ARHGEF19	-2.9
19	GO:0001892	embryonic placenta development	-5.2	8.3	7.2	24155	88	265	8	3	1.1	1028|1051|3481|3856|3880|4188|6615|113026	CDKN1C|CEBPB|IGF2|KRT8|KRT19|MDFI|SNAI1|PLCD3	-2.9
19	GO:0007264	small GTPase mediated signal transduction	-5.2	3.2	5.6	24155	572	265	20	7.5	1.6	19|388|1123|1902|3984|5873|6091|8660|9181|10144|10161|10630|10769|11214|23433|29984|54509|57569|58480|128272	ABCA1|RHOB|CHN1|LPAR1|LIMK1|RAB27A|ROBO1|IRS2|ARHGEF2|FAM13A|LPAR6|PDPN|PLK2|AKAP13|RHOQ|RHOD|RHOF|ARHGAP20|RHOU|ARHGEF19	-2.9
19	GO:0006068	ethanol catabolic process	-5.2	30	11	24155	12	265	4	1.5	0.75	217|221|6783|6817	ALDH2|ALDH3B1|SULT1E1|SULT1A1	-2.8
19	GO:0043068	positive regulation of programmed cell death	-5.2	2.9	5.4	24155	680	265	22	8.3	1.7	388|834|997|1649|1902|2152|2308|6091|6196|6498|7052|7704|7755|9181|10912|11214|22861|25999|51147|55294|96459|128272	RHOB|CASP1|CDC34|DDIT3|LPAR1|F3|FOXO1|ROBO1|RPS6KA2|SKIL|TGM2|ZBTB16|ZNF205|ARHGEF2|GADD45G|AKAP13|NLRP1|CLIP3|ING4|FBXW7|FNIP1|ARHGEF19	-2.8
19	GO:0045444	fat cell differentiation	-5.1	4.9	6.1	24155	224	265	12	4.5	1.3	1051|1052|1649|2308|5997|6783|7704|9314|25999|55885|57761|285590	CEBPB|CEBPD|DDIT3|FOXO1|RGS2|SULT1E1|ZBTB16|KLF4|CLIP3|LMO3|TRIB3|SH3PXD2B	-2.8
19	GO:1901615	organic hydroxy compound metabolic process	-5.1	3.2	5.5	24155	535	265	19	7.2	1.6	19|216|217|221|1593|2710|3553|5360|6615|6646|6770|6783|6817|9464|26007|29968|51477|64788|113026	ABCA1|ALDH1A1|ALDH2|ALDH3B1|CYP27A1|GK|IL1B|PLTP|SNAI1|SOAT1|STAR|SULT1E1|SULT1A1|HAND2|TKFC|PSAT1|ISYNA1|LMF1|PLCD3	-2.8
19	GO:0019915	lipid storage	-5	9.4	7.3	24155	68	265	7	2.6	0.99	19|718|3553|4232|6646|10062|55294	ABCA1|C3|IL1B|MEST|SOAT1|NR1H3|FBXW7	-2.7
19	GO:0120035	regulation of plasma membrane bounded cell projection organization	-5	2.9	5.3	24155	698	265	22	8.3	1.7	1000|1123|1523|1902|3984|5754|5997|6091|6498|7025|9314|9373|10630|10769|23043|23216|23363|23433|23613|51626|54874|125058	CDH2|CHN1|CUX1|LPAR1|LIMK1|PTK7|RGS2|ROBO1|SKIL|NR2F1|KLF4|PLAA|PDPN|PLK2|TNIK|TBC1D1|OBSL1|RHOQ|ZMYND8|DYNC2LI1|FNBP1L|TBC1D16	-2.7
19	GO:0007265	Ras protein signal transduction	-5	3.5	5.5	24155	449	265	17	6.4	1.5	19|388|1902|3984|5873|6091|8660|9181|10161|10630|10769|11214|23433|29984|54509|58480|128272	ABCA1|RHOB|LPAR1|LIMK1|RAB27A|ROBO1|IRS2|ARHGEF2|LPAR6|PDPN|PLK2|AKAP13|RHOQ|RHOD|RHOF|RHOU|ARHGEF19	-2.7
19	GO:0040017	positive regulation of locomotion	-5	3	5.3	24155	598	265	20	7.5	1.6	388|623|1902|2152|2159|3480|3553|4920|5091|5295|6615|7291|7448|8660|9181|9373|10630|10769|29984|80310	RHOB|BDKRB1|LPAR1|F3|F10|IGF1R|IL1B|ROR2|PC|PIK3R1|SNAI1|TWIST1|VTN|IRS2|ARHGEF2|PLAA|PDPN|PLK2|RHOD|PDGFD	-2.7
19	GO:0032870	cellular response to hormone stimulus	-4.9	2.9	5.3	24155	703	265	22	8.3	1.7	2180|2308|2627|3480|3481|3553|5166|5295|5732|6770|7025|8660|9518|10062|10267|11214|23433|54331|55885|57761|64754|114907	ACSL1|FOXO1|GATA6|IGF1R|IGF2|IL1B|PDK4|PIK3R1|PTGER2|STAR|NR2F1|IRS2|GDF15|NR1H3|RAMP1|AKAP13|RHOQ|GNG2|LMO3|TRIB3|SMYD3|FBXO32	-2.7
21	GO:0004672	protein kinase activity	-4.9	3	5.3	24155	603	265	20	7.5	1.6	894|1195|3480|3984|4216|4920|5166|5754|6196|8425|8805|9149|10769|11213|11214|23043|28996|51135|56997|79934	CCND2|CLK1|IGF1R|LIMK1|MAP3K4|ROR2|PDK4|PTK7|RPS6KA2|LTBP4|TRIM24|DYRK1B|PLK2|IRAK3|AKAP13|TNIK|HIPK2|IRAK4|COQ8A|COQ8B	-2.6
21	GO:0019904	protein domain specific binding	-4.9	2.8	5.2	24155	708	265	22	8.3	1.7	834|1649|1902|2114|2535|3306|3553|5873|6091|7052|7291|7704|8463|8660|9338|9372|10040|22861|23433|23613|85021|285590	CASP1|DDIT3|LPAR1|ETS2|FZD2|HSPA2|IL1B|RAB27A|ROBO1|TGM2|TWIST1|ZBTB16|TEAD2|IRS2|TCEAL1|ZFYVE9|TOM1L1|NLRP1|RHOQ|ZMYND8|REPS1|SH3PXD2B	-2.6
19	GO:0031344	regulation of cell projection organization	-4.9	2.8	5.2	24155	708	265	22	8.3	1.7	1000|1123|1523|1902|3984|5754|5997|6091|6498|7025|9314|9373|10630|10769|23043|23216|23363|23433|23613|51626|54874|125058	CDH2|CHN1|CUX1|LPAR1|LIMK1|PTK7|RGS2|ROBO1|SKIL|NR2F1|KLF4|PLAA|PDPN|PLK2|TNIK|TBC1D1|OBSL1|RHOQ|ZMYND8|DYNC2LI1|FNBP1L|TBC1D16	-2.6
19	GO:0006066	alcohol metabolic process	-4.9	3.8	5.6	24155	364	265	15	5.7	1.4	19|216|217|221|1593|2710|3553|6646|6770|6783|6817|26007|51477|64788|113026	ABCA1|ALDH1A1|ALDH2|ALDH3B1|CYP27A1|GK|IL1B|SOAT1|STAR|SULT1E1|SULT1A1|TKFC|ISYNA1|LMF1|PLCD3	-2.6
19	GO:0044057	regulation of system process	-4.8	3	5.2	24155	614	265	20	7.5	1.6	100|481|781|1756|2308|2548|3553|3709|5090|5144|5732|5997|9314|9464|10062|23613|23704|27242|29995|114907	ADA|ATP1B1|CACNA2D1|DMD|FOXO1|GAA|IL1B|ITPR2|PBX3|PDE4D|PTGER2|RGS2|KLF4|HAND2|NR1H3|ZMYND8|KCNE4|TNFRSF21|LMCD1|FBXO32	-2.6
21	GO:0003712	transcription coregulator activity	-4.8	3.1	5.2	24155	563	265	19	7.2	1.6	1649|4783|6603|6604|7025|7091|8544|8805|9149|10062|23613|28996|29995|51147|51616|57326|57761|79960|135112	DDIT3|NFIL3|SMARCD2|SMARCD3|NR2F1|TLE4|PIR|TRIM24|DYRK1B|NR1H3|ZMYND8|HIPK2|LMCD1|ING4|TAF9B|PBXIP1|TRIB3|JADE1|NCOA7	-2.6
19	GO:1901616	organic hydroxy compound catabolic process	-4.8	8.6	6.9	24155	74	265	7	2.6	0.99	217|221|1593|2710|6783|6817|26007	ALDH2|ALDH3B1|CYP27A1|GK|SULT1E1|SULT1A1|TKFC	-2.6
19	GO:0034310	primary alcohol catabolic process	-4.8	24	9.5	24155	15	265	4	1.5	0.75	217|221|6783|6817	ALDH2|ALDH3B1|SULT1E1|SULT1A1	-2.5
19	GO:0042362	fat-soluble vitamin biosynthetic process	-4.8	24	9.5	24155	15	265	4	1.5	0.75	1593|3553|5360|6615	CYP27A1|IL1B|PLTP|SNAI1	-2.5
19	GO:1902532	negative regulation of intracellular signal transduction	-4.7	3.1	5.2	24155	567	265	19	7.2	1.6	997|1649|1902|2308|3480|3553|5144|5997|6615|7291|9181|9314|11213|26007|51616|55885|57761|83667|96459	CDC34|DDIT3|LPAR1|FOXO1|IGF1R|IL1B|PDE4D|RGS2|SNAI1|TWIST1|ARHGEF2|KLF4|IRAK3|TKFC|TAF9B|LMO3|TRIB3|SESN2|FNIP1	-2.5
19	GO:2000147	positive regulation of cell motility	-4.7	3	5.2	24155	568	265	19	7.2	1.6	388|623|1902|2152|2159|3480|3553|4920|5295|6615|7291|7448|8660|9181|9373|10630|10769|29984|80310	RHOB|BDKRB1|LPAR1|F3|F10|IGF1R|IL1B|ROR2|PIK3R1|SNAI1|TWIST1|VTN|IRS2|ARHGEF2|PLAA|PDPN|PLK2|RHOD|PDGFD	-2.5
19	GO:0032496	response to lipopolysaccharide	-4.7	3.9	5.5	24155	330	265	14	5.3	1.4	19|623|834|929|1051|1604|3553|5144|5732|6770|9373|10062|11019|11213	ABCA1|BDKRB1|CASP1|CD14|CEBPB|CD55|IL1B|PDE4D|PTGER2|STAR|PLAA|NR1H3|LIAS|IRAK3	-2.5
19	GO:0051235	maintenance of location	-4.7	3.9	5.5	24155	330	265	14	5.3	1.4	19|623|718|1649|1756|2548|3553|3709|4188|4232|5144|6646|10062|55294	ABCA1|BDKRB1|C3|DDIT3|DMD|GAA|IL1B|ITPR2|MDFI|MEST|PDE4D|SOAT1|NR1H3|FBXW7	-2.5
19	GO:0048729	tissue morphogenesis	-4.7	2.8	5.1	24155	674	265	21	7.9	1.7	388|2535|3207|3237|4920|5087|5711|5754|6091|6615|7052|7291|8463|9314|9464|10082|10277|10630|11019|23363|128272	RHOB|FZD2|HOXA11|HOXD11|ROR2|PBX1|PSMD5|PTK7|ROBO1|SNAI1|TGM2|TWIST1|TEAD2|KLF4|HAND2|GPC6|UBE4B|PDPN|LIAS|OBSL1|ARHGEF19	-2.5
19	GO:0010942	positive regulation of cell death	-4.7	2.7	5	24155	730	265	22	8.3	1.7	388|834|997|1649|1902|2152|2308|6091|6196|6498|7052|7704|7755|9181|10912|11214|22861|25999|51147|55294|96459|128272	RHOB|CASP1|CDC34|DDIT3|LPAR1|F3|FOXO1|ROBO1|RPS6KA2|SKIL|TGM2|ZBTB16|ZNF205|ARHGEF2|GADD45G|AKAP13|NLRP1|CLIP3|ING4|FBXW7|FNIP1|ARHGEF19	-2.5
19	GO:0071229	cellular response to acid chemical	-4.7	4.8	5.8	24155	209	265	11	4.2	1.2	19|1051|5166|5732|5754|8463|9314|10325|54331|80310|83667	ABCA1|CEBPB|PDK4|PTGER2|PTK7|TEAD2|KLF4|RRAGB|GNG2|PDGFD|SESN2	-2.5
19	GO:0001816	cytokine production	-4.6	2.6	5	24155	792	265	23	8.7	1.7	19|718|834|929|1051|1604|1649|2627|3553|3696|5144|5295|7291|7850|9181|9314|10642|10643|11213|22861|26007|27242|51135	ABCA1|C3|CASP1|CD14|CEBPB|CD55|DDIT3|GATA6|IL1B|ITGB8|PDE4D|PIK3R1|TWIST1|IL1R2|ARHGEF2|KLF4|IGF2BP1|IGF2BP3|IRAK3|NLRP1|TKFC|TNFRSF21|IRAK4	-2.5
19	GO:0051146	striated muscle cell differentiation	-4.6	4	5.5	24155	295	265	13	4.9	1.3	1000|1466|1756|2627|3481|3856|3880|5997|9149|9518|11214|23363|64754	CDH2|CSRP2|DMD|GATA6|IGF2|KRT8|KRT19|RGS2|DYRK1B|GDF15|AKAP13|OBSL1|SMYD3	-2.4
21	GO:1904929	coreceptor activity involved in Wnt signaling pathway, planar cell polarity pathway	-4.6	46	12	24155	6	265	3	1.1	0.65	4920|5754|10082	ROR2|PTK7|GPC6	-2.4
19	GO:0045859	regulation of protein kinase activity	-4.6	2.6	4.9	24155	796	265	23	8.7	1.7	894|1028|1902|2180|3480|3481|3553|4216|4920|5997|6091|9518|10040|10912|11213|11214|23043|55294|57761|64061|64754|80310|83667	CCND2|CDKN1C|LPAR1|ACSL1|IGF1R|IGF2|IL1B|MAP3K4|ROR2|RGS2|ROBO1|GDF15|TOM1L1|GADD45G|IRAK3|AKAP13|TNIK|FBXW7|TRIB3|TSPYL2|SMYD3|PDGFD|SESN2	-2.4
19	GO:0048608	reproductive structure development	-4.6	3.4	5.2	24155	432	265	16	6	1.5	100|1028|1051|2627|3207|3481|3696|3856|3880|4188|4216|4327|4920|6615|6770|113026	ADA|CDKN1C|CEBPB|GATA6|HOXA11|IGF2|ITGB8|KRT8|KRT19|MDFI|MAP3K4|MMP19|ROR2|SNAI1|STAR|PLCD3	-2.4
19	GO:0043405	regulation of MAP kinase activity	-4.6	3.7	5.4	24155	341	265	14	5.3	1.4	1902|3480|3553|4216|4920|5997|6091|9518|10912|11213|11214|23043|57761|80310	LPAR1|IGF1R|IL1B|MAP3K4|ROR2|RGS2|ROBO1|GDF15|GADD45G|IRAK3|AKAP13|TNIK|TRIB3|PDGFD	-2.4
19	GO:0016051	carbohydrate biosynthetic process	-4.6	4.7	5.7	24155	215	265	11	4.2	1.2	2308|3481|5091|5507|8660|9653|10165|51477|79660|83667|84752	FOXO1|IGF2|PC|PPP1R3C|IRS2|HS2ST1|SLC25A13|ISYNA1|PPP1R3B|SESN2|B3GNT9	-2.4
19	GO:0061458	reproductive system development	-4.6	3.4	5.2	24155	435	265	16	6	1.5	100|1028|1051|2627|3207|3481|3696|3856|3880|4188|4216|4327|4920|6615|6770|113026	ADA|CDKN1C|CEBPB|GATA6|HOXA11|IGF2|ITGB8|KRT8|KRT19|MDFI|MAP3K4|MMP19|ROR2|SNAI1|STAR|PLCD3	-2.4
19	GO:0051272	positive regulation of cellular component movement	-4.6	3	5.1	24155	585	265	19	7.2	1.6	388|623|1902|2152|2159|3480|3553|4920|5295|6615|7291|7448|8660|9181|9373|10630|10769|29984|80310	RHOB|BDKRB1|LPAR1|F3|F10|IGF1R|IL1B|ROR2|PIK3R1|SNAI1|TWIST1|VTN|IRS2|ARHGEF2|PLAA|PDPN|PLK2|RHOD|PDGFD	-2.4
19	GO:0002237	response to molecule of bacterial origin	-4.5	3.7	5.3	24155	343	265	14	5.3	1.4	19|623|834|929|1051|1604|3553|5144|5732|6770|9373|10062|11019|11213	ABCA1|BDKRB1|CASP1|CD14|CEBPB|CD55|IL1B|PDE4D|PTGER2|STAR|PLAA|NR1H3|LIAS|IRAK3	-2.4
19	GO:0001101	response to acid chemical	-4.5	3.7	5.3	24155	344	265	14	5.3	1.4	19|1051|2180|2308|3856|5166|5732|5754|8463|9314|10325|54331|80310|83667	ABCA1|CEBPB|ACSL1|FOXO1|KRT8|PDK4|PTGER2|PTK7|TEAD2|KLF4|RRAGB|GNG2|PDGFD|SESN2	-2.4
19	GO:0120161	regulation of cold-induced thermogenesis	-4.5	5.7	6	24155	143	265	9	3.4	1.1	216|1051|1376|1649|2180|3480|4237|10062|10912	ALDH1A1|CEBPB|CPT2|DDIT3|ACSL1|IGF1R|MFAP2|NR1H3|GADD45G	-2.4
19	GO:0106106	cold-induced thermogenesis	-4.5	5.7	6	24155	143	265	9	3.4	1.1	216|1051|1376|1649|2180|3480|4237|10062|10912	ALDH1A1|CEBPB|CPT2|DDIT3|ACSL1|IGF1R|MFAP2|NR1H3|GADD45G	-2.4
19	GO:0080135	regulation of cellular response to stress	-4.5	2.7	4.9	24155	749	265	22	8.3	1.7	1649|2308|3480|3553|4216|4920|5295|6498|6615|7291|8563|9181|9314|9464|10769|10912|11179|23043|28996|51616|55294|135112	DDIT3|FOXO1|IGF1R|IL1B|MAP3K4|ROR2|PIK3R1|SKIL|SNAI1|TWIST1|THOC5|ARHGEF2|KLF4|HAND2|PLK2|GADD45G|ZNF277|TNIK|HIPK2|TAF9B|FBXW7|NCOA7	-2.4
19	GO:0002009	morphogenesis of an epithelium	-4.5	3	5	24155	540	265	18	6.8	1.5	388|2535|3207|3237|4920|5087|5711|5754|6615|7052|7291|8463|9314|9464|10082|10630|11019|128272	RHOB|FZD2|HOXA11|HOXD11|ROR2|PBX1|PSMD5|PTK7|SNAI1|TGM2|TWIST1|TEAD2|KLF4|HAND2|GPC6|PDPN|LIAS|ARHGEF19	-2.4
19	GO:0030335	positive regulation of cell migration	-4.4	3	5	24155	544	265	18	6.8	1.5	388|623|1902|2152|2159|3480|3553|4920|5295|6615|7448|8660|9181|9373|10630|10769|29984|80310	RHOB|BDKRB1|LPAR1|F3|F10|IGF1R|IL1B|ROR2|PIK3R1|SNAI1|VTN|IRS2|ARHGEF2|PLAA|PDPN|PLK2|RHOD|PDGFD	-2.4
19	GO:0005976	polysaccharide metabolic process	-4.4	6.3	6	24155	115	265	8	3	1.1	2548|3481|5507|8660|9653|56548|79660|84752	GAA|IGF2|PPP1R3C|IRS2|HS2ST1|CHST7|PPP1R3B|B3GNT9	-2.3
19	GO:0097190	apoptotic signaling pathway	-4.4	2.9	4.9	24155	602	265	19	7.2	1.6	834|929|1051|1649|3553|3856|3875|5295|6498|6615|7703|7755|9181|10277|23017|28996|51616|55294|57761	CASP1|CD14|CEBPB|DDIT3|IL1B|KRT8|KRT18|PIK3R1|SKIL|SNAI1|PCGF2|ZNF205|ARHGEF2|UBE4B|FAIM2|HIPK2|TAF9B|FBXW7|TRIB3	-2.3
19	GO:0008643	carbohydrate transport	-4.4	5.5	5.8	24155	149	265	9	3.4	1.1	718|3553|5295|6253|8660|23433|25999|57761|83667	C3|IL1B|PIK3R1|RTN2|IRS2|RHOQ|CLIP3|TRIB3|SESN2	-2.3
19	GO:0043491	protein kinase B signaling	-4.3	4.1	5.3	24155	269	265	12	4.5	1.3	1649|2152|2159|3480|3481|3553|5295|8660|9314|9518|57761|83667	DDIT3|F3|F10|IGF1R|IGF2|IL1B|PIK3R1|IRS2|KLF4|GDF15|TRIB3|SESN2	-2.3
19	GO:0006979	response to oxidative stress	-4.3	3.2	5	24155	454	265	16	6	1.5	100|221|388|2308|2936|4548|6770|7703|9314|11019|11179|55294|80310|83667|93100|135112	ADA|ALDH3B1|RHOB|FOXO1|GSR|MTR|STAR|PCGF2|KLF4|LIAS|ZNF277|FBXW7|PDGFD|SESN2|NAPRT|NCOA7	-2.3
19	GO:0034637	cellular carbohydrate biosynthetic process	-4.3	7.3	6.2	24155	87	265	7	2.6	0.99	3481|5507|8660|9653|51477|79660|84752	IGF2|PPP1R3C|IRS2|HS2ST1|ISYNA1|PPP1R3B|B3GNT9	-2.2
19	GO:0043408	regulation of MAPK cascade	-4.3	2.6	4.7	24155	774	265	22	8.3	1.7	1000|1902|2308|3480|3481|3553|4216|4920|5997|6091|9314|9464|9518|10912|11213|11214|23043|28996|55294|55885|57761|80310	CDH2|LPAR1|FOXO1|IGF1R|IGF2|IL1B|MAP3K4|ROR2|RGS2|ROBO1|KLF4|HAND2|GDF15|GADD45G|IRAK3|AKAP13|TNIK|HIPK2|FBXW7|LMO3|TRIB3|PDGFD	-2.2
19	GO:1904018	positive regulation of vasculature development	-4.3	4.4	5.4	24155	230	265	11	4.2	1.2	388|718|2152|2627|3553|3696|7291|9314|10769|28996|80310	RHOB|C3|F3|GATA6|IL1B|ITGB8|TWIST1|KLF4|PLK2|HIPK2|PDGFD	-2.2
19	GO:1990845	adaptive thermogenesis	-4.3	5.3	5.7	24155	154	265	9	3.4	1.1	216|1051|1376|1649|2180|3480|4237|10062|10912	ALDH1A1|CEBPB|CPT2|DDIT3|ACSL1|IGF1R|MFAP2|NR1H3|GADD45G	-2.2
19	GO:0061061	muscle structure development	-4.2	2.7	4.7	24155	674	265	20	7.5	1.6	1000|1466|1649|1756|2535|2627|3481|3856|3880|3908|4211|5997|6604|7291|9149|9518|10277|11214|23363|64754	CDH2|CSRP2|DDIT3|DMD|FZD2|GATA6|IGF2|KRT8|KRT19|LAMA2|MEIS1|RGS2|SMARCD3|TWIST1|DYRK1B|GDF15|UBE4B|AKAP13|OBSL1|SMYD3	-2.2
19	GO:0003012	muscle system process	-4.2	3.1	4.9	24155	465	265	16	6	1.5	100|481|781|1756|2308|2548|2627|3553|5144|5997|9314|9464|11214|23363|23704|29995	ADA|ATP1B1|CACNA2D1|DMD|FOXO1|GAA|GATA6|IL1B|PDE4D|RGS2|KLF4|HAND2|AKAP13|OBSL1|KCNE4|LMCD1	-2.2
19	GO:0034762	regulation of transmembrane transport	-4.2	2.9	4.8	24155	568	265	18	6.8	1.5	481|623|718|781|1756|3306|3553|5144|5295|5997|6253|7291|8660|23433|23704|25999|57761|81831	ATP1B1|BDKRB1|C3|CACNA2D1|DMD|HSPA2|IL1B|PDE4D|PIK3R1|RGS2|RTN2|TWIST1|IRS2|RHOQ|KCNE4|CLIP3|TRIB3|NETO2	-2.2
19	GO:0071216	cellular response to biotic stimulus	-4.2	4.2	5.3	24155	236	265	11	4.2	1.2	19|834|929|1051|1604|1649|3553|5144|6770|9373|10062	ABCA1|CASP1|CD14|CEBPB|CD55|DDIT3|IL1B|PDE4D|STAR|PLAA|NR1H3	-2.1
19	GO:0003006	developmental process involved in reproduction	-4.2	2.7	4.7	24155	677	265	20	7.5	1.6	100|1028|1051|2627|3207|3306|3481|3553|3696|3856|3880|4188|4216|4327|4920|5087|6615|6770|7704|113026	ADA|CDKN1C|CEBPB|GATA6|HOXA11|HSPA2|IGF2|IL1B|ITGB8|KRT8|KRT19|MDFI|MAP3K4|MMP19|ROR2|PBX1|SNAI1|STAR|ZBTB16|PLCD3	-2.1
19	GO:0030198	extracellular matrix organization	-4.2	3.4	5	24155	370	265	14	5.3	1.4	1287|1306|3696|3908|4237|4239|4327|4811|7448|10630|22795|63894|84168|285590	COL4A5|COL15A1|ITGB8|LAMA2|MFAP2|MFAP4|MMP19|NID1|VTN|PDPN|NID2|VIPAS39|ANTXR1|SH3PXD2B	-2.1
19	GO:0051101	regulation of DNA binding	-4.2	5.9	5.7	24155	124	265	8	3	1.1	1649|4188|7291|9314|9464|28996|55294|58499	DDIT3|MDFI|TWIST1|KLF4|HAND2|HIPK2|FBXW7|ZNF462	-2.1
19	GO:0048514	blood vessel morphogenesis	-4.1	2.7	4.7	24155	682	265	20	7.5	1.6	388|718|1000|1306|2152|2627|3553|3696|4211|4327|6091|7291|8463|9314|9464|10267|10769|28996|55294|113026	RHOB|C3|CDH2|COL15A1|F3|GATA6|IL1B|ITGB8|MEIS1|MMP19|ROBO1|TWIST1|TEAD2|KLF4|HAND2|RAMP1|PLK2|HIPK2|FBXW7|PLCD3	-2.1
19	GO:1901655	cellular response to ketone	-4.1	6.9	6	24155	93	265	7	2.6	0.99	2308|5732|6770|9314|54331|64754|114907	FOXO1|PTGER2|STAR|KLF4|GNG2|SMYD3|FBXO32	-2.1
19	GO:0031032	actomyosin structure organization	-4.1	4.6	5.3	24155	200	265	10	3.8	1.2	1466|1902|2036|3856|3880|3984|5295|11214|23363|285590	CSRP2|LPAR1|EPB41L1|KRT8|KRT19|LIMK1|PIK3R1|AKAP13|OBSL1|SH3PXD2B	-2.1
21	GO:0005201	extracellular matrix structural constituent	-4.1	5	5.4	24155	163	265	9	3.4	1.1	1287|1306|3908|4237|4239|4811|7448|8425|22795	COL4A5|COL15A1|LAMA2|MFAP2|MFAP4|NID1|VTN|LTBP4|NID2	-2.1
19	GO:0019432	triglyceride biosynthetic process	-4.1	11	6.8	24155	41	265	5	1.9	0.84	718|2180|2710|10062|55294	C3|ACSL1|GK|NR1H3|FBXW7	-2.1
21	GO:0005158	insulin receptor binding	-4.1	17	7.7	24155	22	265	4	1.5	0.75	3480|3481|5295|8660	IGF1R|IGF2|PIK3R1|IRS2	-2
19	GO:0034764	positive regulation of transmembrane transport	-4	4.5	5.2	24155	204	265	10	3.8	1.2	481|623|718|781|1756|3306|5295|8660|23433|25999	ATP1B1|BDKRB1|C3|CACNA2D1|DMD|HSPA2|PIK3R1|IRS2|RHOQ|CLIP3	-2
19	GO:0045766	positive regulation of angiogenesis	-4	4.5	5.2	24155	204	265	10	3.8	1.2	388|718|2152|2627|3553|3696|7291|9314|10769|28996	RHOB|C3|F3|GATA6|IL1B|ITGB8|TWIST1|KLF4|PLK2|HIPK2	-2
19	GO:0071222	cellular response to lipopolysaccharide	-4	4.4	5.2	24155	205	265	10	3.8	1.2	19|834|929|1051|1604|3553|5144|6770|9373|10062	ABCA1|CASP1|CD14|CEBPB|CD55|IL1B|PDE4D|STAR|PLAA|NR1H3	-2
19	GO:0071902	positive regulation of protein serine/threonine kinase activity	-4	3.5	4.9	24155	336	265	13	4.9	1.3	894|1902|2180|3481|3553|4216|4920|6091|9518|10912|11214|23043|80310	CCND2|LPAR1|ACSL1|IGF2|IL1B|MAP3K4|ROR2|ROBO1|GDF15|GADD45G|AKAP13|TNIK|PDGFD	-2
19	GO:0001525	angiogenesis	-4	2.8	4.6	24155	588	265	18	6.8	1.5	388|718|1306|2152|2627|3553|3696|4211|4327|6091|7291|9314|9464|10267|10769|28996|55294|113026	RHOB|C3|COL15A1|F3|GATA6|IL1B|ITGB8|MEIS1|MMP19|ROBO1|TWIST1|KLF4|HAND2|RAMP1|PLK2|HIPK2|FBXW7|PLCD3	-2
19	GO:0006631	fatty acid metabolic process	-4	3.3	4.8	24155	385	265	14	5.3	1.4	718|1376|2180|3553|4048|5166|7291|8660|9373|10062|11019|55258|57761|83667	C3|CPT2|ACSL1|IL1B|LTA4H|PDK4|TWIST1|IRS2|PLAA|NR1H3|LIAS|THNSL2|TRIB3|SESN2	-2
19	GO:0045596	negative regulation of cell differentiation	-4	2.5	4.5	24155	757	265	21	7.9	1.7	19|1649|1902|2308|3553|4211|5087|5295|5997|6498|6615|7025|7291|7704|9181|9464|10062|10769|55294|57761|359845	ABCA1|DDIT3|LPAR1|FOXO1|IL1B|MEIS1|PBX1|PIK3R1|RGS2|SKIL|SNAI1|NR2F1|TWIST1|ZBTB16|ARHGEF2|HAND2|NR1H3|PLK2|FBXW7|TRIB3|RFLNB	-2
21	GO:0071936	coreceptor activity involved in Wnt signaling pathway	-4	30	9.3	24155	9	265	3	1.1	0.65	4920|5754|10082	ROR2|PTK7|GPC6	-2
19	GO:0046463	acylglycerol biosynthetic process	-4	11	6.6	24155	43	265	5	1.9	0.84	718|2180|2710|10062|55294	C3|ACSL1|GK|NR1H3|FBXW7	-2
19	GO:0046460	neutral lipid biosynthetic process	-4	11	6.6	24155	43	265	5	1.9	0.84	718|2180|2710|10062|55294	C3|ACSL1|GK|NR1H3|FBXW7	-2
19	GO:0042692	muscle cell differentiation	-4	3.3	4.8	24155	387	265	14	5.3	1.4	1000|1466|1756|2627|3481|3856|3880|5997|6604|9149|9518|11214|23363|64754	CDH2|CSRP2|DMD|GATA6|IGF2|KRT8|KRT19|RGS2|SMARCD3|DYRK1B|GDF15|AKAP13|OBSL1|SMYD3	-2
19	GO:0045598	regulation of fat cell differentiation	-4	5.5	5.5	24155	132	265	8	3	1.1	1051|1649|2308|6783|7704|55885|57761|285590	CEBPB|DDIT3|FOXO1|SULT1E1|ZBTB16|LMO3|TRIB3|SH3PXD2B	-2
21	GO:0016782	transferase activity, transferring sulfur-containing groups	-4	7.9	6.1	24155	69	265	6	2.3	0.91	6783|6817|7263|9653|11019|56548	SULT1E1|SULT1A1|TST|HS2ST1|LIAS|CHST7	-2
19	GO:1901653	cellular response to peptide	-4	3.3	4.8	24155	389	265	14	5.3	1.4	781|2308|3480|3481|3553|5166|5295|6770|8660|9181|9314|9518|23433|57761	CACNA2D1|FOXO1|IGF1R|IGF2|IL1B|PDK4|PIK3R1|STAR|IRS2|ARHGEF2|KLF4|GDF15|RHOQ|TRIB3	-2
19	GO:0006006	glucose metabolic process	-4	4.4	5.1	24155	209	265	10	3.8	1.2	2308|2548|3481|5091|5166|5213|8660|10165|79660|83667	FOXO1|GAA|IGF2|PC|PDK4|PFKM|IRS2|SLC25A13|PPP1R3B|SESN2	-2
19	GO:0010828	positive regulation of glucose transmembrane transport	-3.9	10	6.5	24155	44	265	5	1.9	0.84	718|5295|8660|23433|25999	C3|PIK3R1|IRS2|RHOQ|CLIP3	-2
19	GO:0008610	lipid biosynthetic process	-3.9	2.6	4.5	24155	708	265	20	7.5	1.6	221|718|1593|2180|2710|3553|4048|5087|5166|5295|6615|6770|10062|11019|23761|51171|51477|55258|55294|57761	ALDH3B1|C3|CYP27A1|ACSL1|GK|IL1B|LTA4H|PBX1|PDK4|PIK3R1|SNAI1|STAR|NR1H3|LIAS|PISD|HSD17B14|ISYNA1|THNSL2|FBXW7|TRIB3	-2
19	GO:0032787	monocarboxylic acid metabolic process	-3.9	2.7	4.5	24155	653	265	19	7.2	1.6	718|1376|1593|2180|3553|4048|4199|5091|5166|5213|6770|7291|8660|9373|10062|11019|55258|57761|83667	C3|CPT2|CYP27A1|ACSL1|IL1B|LTA4H|ME1|PC|PDK4|PFKM|STAR|TWIST1|IRS2|PLAA|NR1H3|LIAS|THNSL2|TRIB3|SESN2	-2
19	GO:2000027	regulation of animal organ morphogenesis	-3.9	3.9	5	24155	254	265	11	4.2	1.2	2535|3207|4920|5711|5754|6091|7291|9464|10082|55294|128272	FZD2|HOXA11|ROR2|PSMD5|PTK7|ROBO1|TWIST1|HAND2|GPC6|FBXW7|ARHGEF19	-2
19	GO:0071219	cellular response to molecule of bacterial origin	-3.9	4.3	5.1	24155	212	265	10	3.8	1.2	19|834|929|1051|1604|3553|5144|6770|9373|10062	ABCA1|CASP1|CD14|CEBPB|CD55|IL1B|PDE4D|STAR|PLAA|NR1H3	-1.9
19	GO:0001783	B cell apoptotic process	-3.9	15	7.3	24155	24	265	4	1.5	0.75	100|8660|27242|96459	ADA|IRS2|TNFRSF21|FNIP1	-1.9
19	GO:0045664	regulation of neuron differentiation	-3.9	2.6	4.5	24155	656	265	19	7.2	1.6	1000|1123|1523|1902|3984|4211|5087|5754|5997|6091|6498|7025|9181|9314|9373|10769|23043|23363|23613	CDH2|CHN1|CUX1|LPAR1|LIMK1|MEIS1|PBX1|PTK7|RGS2|ROBO1|SKIL|NR2F1|ARHGEF2|KLF4|PLAA|PLK2|TNIK|OBSL1|ZMYND8	-1.9
19	GO:0022411	cellular component disassembly	-3.9	2.8	4.5	24155	551	265	17	6.4	1.5	718|2535|3306|3480|4327|6603|6604|9181|10630|11213|23107|23710|51263|55294|63894|92815|285590	C3|FZD2|HSPA2|IGF1R|MMP19|SMARCD2|SMARCD3|ARHGEF2|PDPN|IRAK3|MRPS27|GABARAPL1|MRPL30|FBXW7|VIPAS39|H2AW|SH3PXD2B	-1.9
19	GO:0010975	regulation of neuron projection development	-3.9	2.9	4.6	24155	499	265	16	6	1.5	1000|1123|1523|1902|3984|5754|5997|6091|6498|7025|9314|9373|10769|23043|23363|23613	CDH2|CHN1|CUX1|LPAR1|LIMK1|PTK7|RGS2|ROBO1|SKIL|NR2F1|KLF4|PLAA|PLK2|TNIK|OBSL1|ZMYND8	-1.9
19	GO:0033692	cellular polysaccharide biosynthetic process	-3.9	7.6	5.9	24155	72	265	6	2.3	0.91	3481|5507|8660|9653|79660|84752	IGF2|PPP1R3C|IRS2|HS2ST1|PPP1R3B|B3GNT9	-1.9
19	GO:0010883	regulation of lipid storage	-3.8	9.9	6.4	24155	46	265	5	1.9	0.84	19|718|4232|10062|55294	ABCA1|C3|MEST|NR1H3|FBXW7	-1.9
19	GO:0034599	cellular response to oxidative stress	-3.8	3.6	4.8	24155	304	265	12	4.5	1.3	221|388|2308|2936|4548|7703|9314|11179|55294|80310|83667|135112	ALDH3B1|RHOB|FOXO1|GSR|MTR|PCGF2|KLF4|ZNF277|FBXW7|PDGFD|SESN2|NCOA7	-1.9
19	GO:0001817	regulation of cytokine production	-3.8	2.5	4.4	24155	720	265	20	7.5	1.6	718|834|929|1051|1649|2627|3553|3696|5144|5295|7291|7850|9181|9314|10642|10643|11213|22861|26007|27242	C3|CASP1|CD14|CEBPB|DDIT3|GATA6|IL1B|ITGB8|PDE4D|PIK3R1|TWIST1|IL1R2|ARHGEF2|KLF4|IGF2BP1|IGF2BP3|IRAK3|NLRP1|TKFC|TNFRSF21	-1.9
19	GO:0010876	lipid localization	-3.8	3.2	4.7	24155	400	265	14	5.3	1.4	19|718|1376|2180|3553|4232|5360|6646|6770|8660|10062|51454|55294|114884	ABCA1|C3|CPT2|ACSL1|IL1B|MEST|PLTP|SOAT1|STAR|IRS2|NR1H3|GULP1|FBXW7|OSBPL10	-1.9
19	GO:0043951	negative regulation of cAMP-mediated signaling	-3.8	15	7.2	24155	25	265	4	1.5	0.75	997|1902|5144|5997	CDC34|LPAR1|PDE4D|RGS2	-1.9
19	GO:0003007	heart morphogenesis	-3.8	3.9	4.9	24155	260	265	11	4.2	1.2	2535|2548|2627|6091|6604|6615|7291|8463|9464|10277|23363	FZD2|GAA|GATA6|ROBO1|SMARCD3|SNAI1|TWIST1|TEAD2|HAND2|UBE4B|OBSL1	-1.9
19	GO:0044264	cellular polysaccharide metabolic process	-3.8	6.1	5.5	24155	104	265	7	2.6	0.99	2548|3481|5507|8660|9653|79660|84752	GAA|IGF2|PPP1R3C|IRS2|HS2ST1|PPP1R3B|B3GNT9	-1.9
19	GO:0032869	cellular response to insulin stimulus	-3.8	4.2	5	24155	218	265	10	3.8	1.2	2308|3480|3481|3553|5166|5295|6770|8660|23433|57761	FOXO1|IGF1R|IGF2|IL1B|PDK4|PIK3R1|STAR|IRS2|RHOQ|TRIB3	-1.9
19	GO:0060706	cell differentiation involved in embryonic placenta development	-3.8	14	7	24155	26	265	4	1.5	0.75	3856|3880|4188|6615	KRT8|KRT19|MDFI|SNAI1	-1.8
19	GO:0097435	supramolecular fiber organization	-3.7	2.6	4.4	24155	674	265	19	7.2	1.6	388|1466|1902|3856|3880|3984|4239|5295|9181|11214|23363|23433|25999|29984|54509|58480|63894|285590|359845	RHOB|CSRP2|LPAR1|KRT8|KRT19|LIMK1|MFAP4|PIK3R1|ARHGEF2|AKAP13|OBSL1|RHOQ|CLIP3|RHOD|RHOF|RHOU|VIPAS39|SH3PXD2B|RFLNB	-1.8
21	GO:0019900	kinase binding	-3.7	2.5	4.3	24155	731	265	20	7.5	1.6	388|481|834|894|1000|1051|2627|4920|5213|5295|6615|8660|10040|11214|23433|29984|54509|57761|57763|58480	RHOB|ATP1B1|CASP1|CCND2|CDH2|CEBPB|GATA6|ROR2|PFKM|PIK3R1|SNAI1|IRS2|TOM1L1|AKAP13|RHOQ|RHOD|RHOF|TRIB3|ANKRA2|RHOU	-1.8
19	GO:0062012	regulation of small molecule metabolic process	-3.7	3	4.5	24155	459	265	15	5.7	1.4	2308|3481|3553|4199|5166|5711|6615|6770|7291|8660|10062|57761|64788|79660|83667	FOXO1|IGF2|IL1B|ME1|PDK4|PSMD5|SNAI1|STAR|TWIST1|IRS2|NR1H3|TRIB3|LMF1|PPP1R3B|SESN2	-1.8
19	GO:0008286	insulin receptor signaling pathway	-3.7	5.1	5.2	24155	143	265	8	3	1.1	2308|3480|3481|3553|5166|5295|8660|23433	FOXO1|IGF1R|IGF2|IL1B|PDK4|PIK3R1|IRS2|RHOQ	-1.8
21	GO:0015485	cholesterol binding	-3.7	9.3	6.1	24155	49	265	5	1.9	0.84	19|6646|6770|10062|114884	ABCA1|SOAT1|STAR|NR1H3|OSBPL10	-1.8
19	GO:0043123	positive regulation of I-kappaB kinase/NF-kappaB signaling	-3.7	4.5	5	24155	183	265	9	3.4	1.1	834|1902|3553|6398|7052|10769|11214|51135|142678	CASP1|LPAR1|IL1B|SECTM1|TGM2|PLK2|AKAP13|IRAK4|MIB2	-1.8
19	GO:0042542	response to hydrogen peroxide	-3.7	5	5.1	24155	146	265	8	3	1.1	100|388|2308|6770|7703|9314|11179|80310	ADA|RHOB|FOXO1|STAR|PCGF2|KLF4|ZNF277|PDGFD	-1.8
19	GO:0042326	negative regulation of phosphorylation	-3.6	2.9	4.4	24155	468	265	15	5.7	1.4	623|1028|1756|2308|3480|3553|5144|5997|7291|8660|9314|11213|55885|57761|64754	BDKRB1|CDKN1C|DMD|FOXO1|IGF1R|IL1B|PDE4D|RGS2|TWIST1|IRS2|KLF4|IRAK3|LMO3|TRIB3|SMYD3	-1.8
19	GO:0071236	cellular response to antibiotic	-3.6	5	5.1	24155	147	265	8	3	1.1	388|2308|3709|6770|7703|9314|11179|80310	RHOB|FOXO1|ITPR2|STAR|PCGF2|KLF4|ZNF277|PDGFD	-1.8
19	GO:0000271	polysaccharide biosynthetic process	-3.6	6.9	5.6	24155	79	265	6	2.3	0.91	3481|5507|8660|9653|79660|84752	IGF2|PPP1R3C|IRS2|HS2ST1|PPP1R3B|B3GNT9	-1.7
19	GO:0032868	response to insulin	-3.6	3.7	4.7	24155	274	265	11	4.2	1.2	2308|3480|3481|3553|5166|5295|6770|8660|23433|57761|83667	FOXO1|IGF1R|IGF2|IL1B|PDK4|PIK3R1|STAR|IRS2|RHOQ|TRIB3|SESN2	-1.7
19	GO:0035690	cellular response to drug	-3.6	3.2	4.5	24155	369	265	13	4.9	1.3	388|2308|3553|3709|4548|6770|7703|9181|9314|11179|64754|80310|114907	RHOB|FOXO1|IL1B|ITPR2|MTR|STAR|PCGF2|ARHGEF2|KLF4|ZNF277|SMYD3|PDGFD|FBXO32	-1.7
19	GO:1901652	response to peptide	-3.6	2.8	4.3	24155	524	265	16	6	1.5	781|2308|3480|3481|3553|5166|5295|6770|8660|9181|9314|9518|22861|23433|57761|83667	CACNA2D1|FOXO1|IGF1R|IGF2|IL1B|PDK4|PIK3R1|STAR|IRS2|ARHGEF2|KLF4|GDF15|NLRP1|RHOQ|TRIB3|SESN2	-1.7
19	GO:0019933	cAMP-mediated signaling	-3.6	4.4	4.9	24155	188	265	9	3.4	1.1	19|997|1902|5144|5732|5997|10267|11214|54331	ABCA1|CDC34|LPAR1|PDE4D|PTGER2|RGS2|RAMP1|AKAP13|GNG2	-1.7
19	GO:0050769	positive regulation of neurogenesis	-3.6	2.9	4.4	24155	474	265	15	5.7	1.4	1523|1902|3553|3984|4124|5754|5997|6091|6498|6604|6770|9181|9373|23363|23613	CUX1|LPAR1|IL1B|LIMK1|MAN2A1|PTK7|RGS2|ROBO1|SKIL|SMARCD3|STAR|ARHGEF2|PLAA|OBSL1|ZMYND8	-1.7
19	GO:2000677	regulation of transcription regulatory region DNA binding	-3.6	8.8	5.9	24155	52	265	5	1.9	0.84	1649|7291|9314|9464|55294	DDIT3|TWIST1|KLF4|HAND2|FBXW7	-1.7
19	GO:0042368	vitamin D biosynthetic process	-3.6	23	8	24155	12	265	3	1.1	0.65	1593|3553|6615	CYP27A1|IL1B|SNAI1	-1.7
19	GO:0030950	establishment or maintenance of actin cytoskeleton polarity	-3.6	23	8	24155	12	265	3	1.1	0.65	388|29984|54509	RHOB|RHOD|RHOF	-1.7
19	GO:0000302	response to reactive oxygen species	-3.6	3.9	4.7	24155	233	265	10	3.8	1.2	100|388|2308|4548|6770|7703|9314|11179|80310|83667	ADA|RHOB|FOXO1|MTR|STAR|PCGF2|KLF4|ZNF277|PDGFD|SESN2	-1.7
19	GO:0035025	positive regulation of Rho protein signal transduction	-3.6	13	6.6	24155	29	265	4	1.5	0.75	1902|6091|10161|11214	LPAR1|ROBO1|LPAR6|AKAP13	-1.7
19	GO:0016999	antibiotic metabolic process	-3.6	4.8	5	24155	151	265	8	3	1.1	216|217|221|6770|6783|6817|7755|10007	ALDH1A1|ALDH2|ALDH3B1|STAR|SULT1E1|SULT1A1|ZNF205|GNPDA1	-1.7
19	GO:0045214	sarcomere organization	-3.5	8.6	5.8	24155	53	265	5	1.9	0.84	1466|3856|3880|11214|23363	CSRP2|KRT8|KRT19|AKAP13|OBSL1	-1.7
19	GO:0007507	heart development	-3.5	2.6	4.2	24155	588	265	17	6.4	1.5	2535|2548|2627|4211|5754|5997|6091|6604|6615|7291|8463|9464|10277|11214|23363|79659|285590	FZD2|GAA|GATA6|MEIS1|PTK7|RGS2|ROBO1|SMARCD3|SNAI1|TWIST1|TEAD2|HAND2|UBE4B|AKAP13|OBSL1|DYNC2H1|SH3PXD2B	-1.7
19	GO:1901654	response to ketone	-3.5	4.3	4.8	24155	193	265	9	3.4	1.1	2308|2720|5732|6770|9314|10062|54331|64754|114907	FOXO1|GLB1|PTGER2|STAR|KLF4|NR1H3|GNG2|SMYD3|FBXO32	-1.7
19	GO:0001933	negative regulation of protein phosphorylation	-3.5	3	4.3	24155	429	265	14	5.3	1.4	623|1028|1756|2308|3480|3553|5144|5997|7291|9314|11213|55885|57761|64754	BDKRB1|CDKN1C|DMD|FOXO1|IGF1R|IL1B|PDE4D|RGS2|TWIST1|KLF4|IRAK3|LMO3|TRIB3|SMYD3	-1.7
19	GO:0071549	cellular response to dexamethasone stimulus	-3.5	12	6.4	24155	30	265	4	1.5	0.75	2308|6770|64754|114907	FOXO1|STAR|SMYD3|FBXO32	-1.7
19	GO:0043392	negative regulation of DNA binding	-3.5	8.4	5.8	24155	54	265	5	1.9	0.84	1649|4188|9464|55294|58499	DDIT3|MDFI|HAND2|FBXW7|ZNF462	-1.7
19	GO:0051402	neuron apoptotic process	-3.5	3.8	4.6	24155	239	265	10	3.8	1.2	16|997|1051|1649|6770|22861|23017|27242|28996|55294	AARS1|CDC34|CEBPB|DDIT3|STAR|NLRP1|FAIM2|TNFRSF21|HIPK2|FBXW7	-1.6
19	GO:0097278	complement-dependent cytotoxicity	-3.5	21	7.6	24155	13	265	3	1.1	0.65	718|1604|5873	C3|CD55|RAB27A	-1.6
19	GO:0048732	gland development	-3.5	2.9	4.3	24155	435	265	14	5.3	1.4	100|1028|1051|1628|2627|3481|4124|5087|6091|7052|7448|8660|9464|55294	ADA|CDKN1C|CEBPB|DBP|GATA6|IGF2|MAN2A1|PBX1|ROBO1|TGM2|VTN|IRS2|HAND2|FBXW7	-1.6
21	GO:0043178	alcohol binding	-3.5	6.4	5.3	24155	85	265	6	2.3	0.91	19|3709|6646|6770|10062|114884	ABCA1|ITPR2|SOAT1|STAR|NR1H3|OSBPL10	-1.6
19	GO:0071407	cellular response to organic cyclic compound	-3.5	2.7	4.2	24155	542	265	16	6	1.5	19|1051|2308|3553|3709|5144|6770|7025|8805|9314|10062|11214|54331|55885|64754|114907	ABCA1|CEBPB|FOXO1|IL1B|ITPR2|PDE4D|STAR|NR2F1|TRIM24|KLF4|NR1H3|AKAP13|GNG2|LMO3|SMYD3|FBXO32	-1.6
19	GO:1905952	regulation of lipid localization	-3.5	4.6	4.8	24155	157	265	8	3	1.1	19|718|3553|4232|5360|8660|10062|55294	ABCA1|C3|IL1B|MEST|PLTP|IRS2|NR1H3|FBXW7	-1.6
21	GO:0001227	DNA-binding transcription repressor activity, RNA polymerase II-specific	-3.4	3.8	4.6	24155	242	265	10	3.8	1.2	1051|2114|2308|4783|6498|6615|7025|7704|7755|57215	CEBPB|ETS2|FOXO1|NFIL3|SKIL|SNAI1|NR2F1|ZBTB16|ZNF205|THAP11	-1.6
19	GO:0048562	embryonic organ morphogenesis	-3.4	3.5	4.5	24155	288	265	11	4.2	1.2	2535|3207|4188|4237|4920|5754|7291|7703|8463|9464|28996	FZD2|HOXA11|MDFI|MFAP2|ROR2|PTK7|TWIST1|PCGF2|TEAD2|HAND2|HIPK2	-1.6
21	GO:0032934	sterol binding	-3.4	8.1	5.6	24155	56	265	5	1.9	0.84	19|6646|6770|10062|114884	ABCA1|SOAT1|STAR|NR1H3|OSBPL10	-1.6
19	GO:0051896	regulation of protein kinase B signaling	-3.4	3.7	4.5	24155	244	265	10	3.8	1.2	1649|2152|2159|3480|3481|5295|8660|9314|9518|57761	DDIT3|F3|F10|IGF1R|IGF2|PIK3R1|IRS2|KLF4|GDF15|TRIB3	-1.6
19	GO:0019932	second-messenger-mediated signaling	-3.4	2.9	4.2	24155	440	265	14	5.3	1.4	19|100|481|997|1756|1902|3709|5144|5732|5997|10267|11214|29995|54331	ABCA1|ADA|ATP1B1|CDC34|DMD|LPAR1|ITPR2|PDE4D|PTGER2|RGS2|RAMP1|AKAP13|LMCD1|GNG2	-1.6
19	GO:0043410	positive regulation of MAPK cascade	-3.4	2.7	4.1	24155	548	265	16	6	1.5	1000|1902|3480|3481|3553|4216|4920|6091|9464|9518|10912|11214|23043|28996|55294|80310	CDH2|LPAR1|IGF1R|IGF2|IL1B|MAP3K4|ROR2|ROBO1|HAND2|GDF15|GADD45G|AKAP13|TNIK|HIPK2|FBXW7|PDGFD	-1.6
19	GO:0032970	regulation of actin filament-based process	-3.4	3	4.3	24155	389	265	13	4.9	1.3	388|1902|3984|5144|5295|10630|11214|23433|29984|54509|58480|128272|285590	RHOB|LPAR1|LIMK1|PDE4D|PIK3R1|PDPN|AKAP13|RHOQ|RHOD|RHOF|RHOU|ARHGEF19|SH3PXD2B	-1.6
19	GO:1900745	positive regulation of p38MAPK cascade	-3.4	11	6.2	24155	32	265	4	1.5	0.75	3553|4216|9464|10912	IL1B|MAP3K4|HAND2|GADD45G	-1.6
19	GO:0008210	estrogen metabolic process	-3.4	11	6.2	24155	32	265	4	1.5	0.75	6770|6783|6817|51171	STAR|SULT1E1|SULT1A1|HSD17B14	-1.6
19	GO:0061572	actin filament bundle organization	-3.4	4.6	4.8	24155	160	265	8	3	1.1	388|1902|3984|5295|29984|54509|285590|359845	RHOB|LPAR1|LIMK1|PIK3R1|RHOD|RHOF|SH3PXD2B|RFLNB	-1.6
19	GO:0043500	muscle adaptation	-3.4	5.2	4.9	24155	122	265	7	2.6	0.99	2308|2627|3553|5997|9314|9464|29995	FOXO1|GATA6|IL1B|RGS2|KLF4|HAND2|LMCD1	-1.6
19	GO:0017001	antibiotic catabolic process	-3.4	7.9	5.5	24155	58	265	5	1.9	0.84	217|221|6783|6817|10007	ALDH2|ALDH3B1|SULT1E1|SULT1A1|GNPDA1	-1.6
19	GO:0071385	cellular response to glucocorticoid stimulus	-3.4	7.9	5.5	24155	58	265	5	1.9	0.84	2308|6770|11214|64754|114907	FOXO1|STAR|AKAP13|SMYD3|FBXO32	-1.6
19	GO:0010720	positive regulation of cell development	-3.4	2.6	4.1	24155	553	265	16	6	1.5	1523|1902|3207|3553|3984|4124|5754|5997|6091|6498|6604|6770|9181|9373|23363|23613	CUX1|LPAR1|HOXA11|IL1B|LIMK1|MAN2A1|PTK7|RGS2|ROBO1|SKIL|SMARCD3|STAR|ARHGEF2|PLAA|OBSL1|ZMYND8	-1.6
19	GO:0042180	cellular ketone metabolic process	-3.4	3.7	4.5	24155	248	265	10	3.8	1.2	3553|5166|5711|6770|7291|8660|10062|56997|57761|79934	IL1B|PDK4|PSMD5|STAR|TWIST1|IRS2|NR1H3|COQ8A|TRIB3|COQ8B	-1.6
19	GO:0002446	neutrophil mediated immunity	-3.3	2.7	4.1	24155	500	265	15	5.7	1.4	221|718|929|1604|2548|2717|2720|4048|4758|5873|10043|25797|51135|54509|93100	ALDH3B1|C3|CD14|CD55|GAA|GLA|GLB1|LTA4H|NEU1|RAB27A|TOM1|QPCT|IRAK4|RHOF|NAPRT	-1.6
19	GO:0030326	embryonic limb morphogenesis	-3.3	5.1	4.8	24155	125	265	7	2.6	0.99	3207|4920|5087|7291|7704|9464|79659	HOXA11|ROR2|PBX1|TWIST1|ZBTB16|HAND2|DYNC2H1	-1.5
19	GO:0035113	embryonic appendage morphogenesis	-3.3	5.1	4.8	24155	125	265	7	2.6	0.99	3207|4920|5087|7291|7704|9464|79659	HOXA11|ROR2|PBX1|TWIST1|ZBTB16|HAND2|DYNC2H1	-1.5
19	GO:0051604	protein maturation	-3.3	3	4.2	24155	399	265	13	4.9	1.3	718|834|1604|2152|3426|3553|7448|7850|9718|23761|51218|64788|79659	C3|CASP1|CD55|F3|CFI|IL1B|VTN|IL1R2|ECE2|PISD|GLRX5|LMF1|DYNC2H1	-1.5
19	GO:0060795	cell fate commitment involved in formation of primary germ layer	-3.3	11	6	24155	34	265	4	1.5	0.75	2114|2627|3207|9314	ETS2|GATA6|HOXA11|KLF4	-1.5
21	GO:0046982	protein heterodimerization activity	-3.3	2.7	4.1	24155	506	265	15	5.7	1.4	1051|1052|1649|3984|4211|5087|5295|7291|8334|8463|9464|10325|11213|51616|92815	CEBPB|CEBPD|DDIT3|LIMK1|MEIS1|PBX1|PIK3R1|TWIST1|H2AC6|TEAD2|HAND2|RRAGB|IRAK3|TAF9B|H2AW	-1.5
[truncated: 725 more rows]

## Sheet: Dermis C5,C7,C9
Cluster	CategoryID	GO	Description	LogP	Enrichment	Z-score	#TotalGeneInLibrary	#GeneInGO	#GeneInHitList	#GeneInGOAndHitList	%InGO	STDV %InGO	GeneID	Hits	Log(q-value)
[truncated: 1,401 more rows]
